# Supplementary material for: Expression of endogenous retroviral elements is associated with extracellular matrix remodeling in prostate cancer
Source: Mob DNA. 2026 Jan 8;17:1. doi: 10.1186/s13100-025-00382-9 (PMC12781564; doi:10.1186/s13100-025-00382-9)
Supplement: Supplementary file 1 [file 13100_2025_382_MOESM1_ESM.xlsx]

## Sheet: Hormonally intact
Supplementary file 1. Transposable element expression in NPp53T compared to NPp53 prostates (hormonally intact)
	baseMean	log2FoldChange	lfcSE	stat	pvalue	padj
MER52-int:ERV1:LTR	79.3151	6.15107	0.454486	13.5341	9.83395e-42	1.72937e-39
IAPLTR4_I:ERVK:LTR	49.1141	3.30766	0.361186	9.15779	5.29719e-20	4.34723e-18
RLTR1E_MM:ERV1:LTR	30.7685	3.22485	0.486476	6.62901	3.37947e-11	1.48576e-09
ERVB5_1-I_MM:ERVK:LTR	843.086	3.19424	0.115566	27.64	3.6797e-168	4.52972e-165
RLTR44D:ERVK:LTR	121.05	3.01168	0.265821	11.3298	9.34583e-30	1.04588e-27
MER76-int:ERVL:LTR	0.535591	2.63647	1.70948	1.54227	0.123009	0.298666
RLTR46A2:ERVK:LTR	58.5522	2.53415	0.377231	6.71778	1.84514e-11	8.41249e-10
MURVY-int:ERV1:LTR	11.9971	2.32566	0.541184	4.29736	1.72845e-05	0.000253301
RLTR45-int:ERVK:LTR	508.117	2.25261	0.160958	13.995	1.6719e-44	5.14527e-42
ERVB4_3-LTR_MM:ERVK:LTR	56.0888	2.16979	0.743895	2.9168	0.0035364	0.021551
IAPLTR4:ERVK:LTR	87.7561	2.09113	0.157849	13.2477	4.65314e-40	7.16001e-38
RLTR46:ERVK:LTR	5.52554	2.02179	0.706766	2.86063	0.00422804	0.0252656
MMERGLN-int:ERV1:LTR	386.24	1.99412	0.116541	17.1108	1.23212e-65	7.58372e-63
IAPEY3-int:ERVK:LTR	932.893	1.96333	0.115046	17.0656	2.67676e-65	1.09837e-62
MER53:hAT:DNA	2.44757	1.9136	1.15438	1.65769	0.0973809	0.255599
RLTR1:ERV1:LTR	1.26692	1.90898	1.49802	1.27434	0.202544	0.404759
ERVB5_1-LTR_MM:ERVK:LTR	223.064	1.84687	0.1337	13.8135	2.11224e-43	5.20033e-41
UCON92:UCON92:Unknown	0.291571	1.84058	3.14034	0.586107	0.557804	0.738977
L1M2a1:L1:LINE	1.11004	1.76422	1.75329	1.00623	0.314304	0.533667
ERVB4_2-I_MM:ERVK:LTR	199.247	1.69331	0.352312	4.80628	1.53767e-06	2.86799e-05
RLTR50A:ERVK:LTR	2.58359	1.57172	0.946234	1.66103	0.0967075	0.254374
ERVB4_3-I_MM:ERVK:LTR	393.685	1.56368	0.370143	4.22454	2.3943e-05	0.000338779
Eulor6C:Crypton:DNA	2.20812	1.47402	0.98652	1.49416	0.135134	0.321139
RMER16B2:ERVK:LTR	95.6424	1.45641	0.18757	7.76462	8.18884e-15	4.38281e-13
IAP-d-int:ERVK:LTR	493.048	1.43299	0.105711	13.5557	7.32902e-42	1.50367e-39
L2-1_Crp:L2:LINE	10.8225	1.4121	0.555377	2.54259	0.0110034	0.0522979
RLTR9A4:ERVK:LTR	2.16131	1.39928	1.10911	1.26162	0.207085	0.410374
MMERGLN_LTR:ERV1:LTR	188.532	1.38385	0.116602	11.8681	1.7331e-32	2.13345e-30
RLTR10D:ERVK:LTR	91.2442	1.36498	0.151695	8.9982	2.29451e-19	1.6615e-17
RNLTR23:ERVK:LTR	0.194381	1.36476	3.16035	0.43184	0.665858	0.821314
UCON2:DNA:DNA?	0.220238	1.36476	3.16035	0.43184	0.665858	0.821314
IAPEY5_I:ERVK:LTR	97.7199	1.3305	0.197667	6.731	1.685e-11	7.97783e-10
RLTR19D:ERVK:LTR	6.70096	1.31725	0.577507	2.28092	0.022553	0.0926091
MMERVK10D3_LTR:ERVK:LTR	35.5388	1.31162	0.319636	4.10347	4.07007e-05	0.000516522
UCON100:hAT-hAT19:DNA	2.25405	1.31006	0.95167	1.37659	0.168638	0.360962
UCON12A:UCON12A:Unknown	18.2006	1.3031	0.328572	3.96594	7.31064e-05	0.000848999
ETnERV3-int:ERVK:LTR	990.724	1.24378	0.0981267	12.6753	8.10978e-37	1.10924e-34
MMERVK10C-int:ERVK:LTR	5567.95	1.17492	0.196525	5.97848	2.2523e-09	7.7016e-08
UCON62:Crypton:DNA	117.532	1.17183	0.220865	5.30562	1.12289e-07	2.82098e-06
IAPLTR3-int:ERVK:LTR	313.775	1.12698	0.187914	5.99734	2.00574e-09	7.35203e-08
RLTR19A:ERVK:LTR	104.024	1.12254	0.222748	5.03948	4.6679e-07	1.02611e-05
ERVB4_1B-I_MM:ERVK:LTR	527.965	1.10129	0.25127	4.38289	1.17118e-05	0.000176072
UCON28c:UCON28c:Unknown	19.8821	1.09796	0.330631	3.3208	0.000897597	0.00720918
RLTR45:ERVK:LTR	256.004	1.08057	0.130263	8.29529	1.08318e-16	6.06087e-15
LTRIS4A:ERV1:LTR	106.522	1.04428	0.17866	5.84503	5.0647e-09	1.59863e-07
GSAT_MM:Satellite:Satellite	109.112	1.03068	0.203279	5.07028	3.97221e-07	9.05516e-06
RLTR9A3A:ERVK:LTR	38.9551	1.02805	0.264138	3.89211	9.93778e-05	0.00110211
RLTR6B_Mm:ERV1:LTR	507.698	0.989257	0.165004	5.99534	2.03062e-09	7.35203e-08
RLTR14-int:ERV1:LTR	595.298	0.956079	0.0943946	10.1285	4.12801e-24	3.90891e-22
MamRTE2:RTE-Bo.B:LINE	39.1798	0.953447	0.222948	4.27654	1.89823e-05	0.000274368
LTRIS4B:ERV1:LTR	53.1453	0.936974	0.574045	1.63223	0.102631	0.267101
RMER16B:ERVK:LTR	21.3043	0.933974	0.334821	2.78947	0.00527943	0.030369
IAP1-MM_I:ERVK:LTR	269.424	0.915067	0.130318	7.02177	2.1907e-12	1.12365e-10
L1M3b:L1:LINE	20.5061	0.911273	0.28749	3.16975	0.00152568	0.0106711
ID4_v:ID:SINE	6.28403	0.885335	0.626504	1.41314	0.157616	0.347597
RLTR41B:ERV1:LTR	57.4055	0.873515	0.234102	3.73135	0.000190458	0.00195378
RLTR13D5:ERVK:LTR	175.468	0.859308	0.100502	8.55015	1.22924e-17	7.9642e-16
UCON25:UCON25:Unknown	10.6798	0.85591	0.400958	2.13466	0.0327887	0.121942
MER70A:ERVL:LTR	34.2779	0.855556	0.245383	3.48662	0.000489168	0.00450646
RLTR13B1:ERVK:LTR	452.447	0.84693	0.0930156	9.10524	8.60776e-20	6.62259e-18
RLTR13D6:ERVK:LTR	472.317	0.832635	0.0928428	8.96822	3.01348e-19	2.06088e-17
LTR103_Mam:ERV1:LTR	24.3856	0.82004	0.340853	2.40585	0.0161351	0.0704336
LTRIS_Mus:ERV1:LTR	882.27	0.806112	0.122899	6.55914	5.41188e-11	2.29725e-09
IAPEY5_LTR:ERVK:LTR	40.6988	0.80534	0.198992	4.0471	5.1856e-05	0.000619755
MamGypLTR2b:Gypsy:LTR	74.9123	0.805003	0.24246	3.32015	0.000899683	0.00720918
LTRIS6:ERV1:LTR	11.2461	0.788979	0.447216	1.7642	0.0776979	0.219876
Tigger1a_Mars:TcMar-Tigger:DNA	0.284525	0.787484	2.82857	0.278404	0.780702	0.896497
LTR109A2:ERV1:LTR	0.102281	0.784037	3.16075	0.248054	0.804092	0.905616
LTR58:ERV1:LTR	0.110119	0.784037	3.16075	0.248054	0.804092	0.905616
MER83A-int:ERV1:LTR	0.149721	0.784037	3.16075	0.248054	0.804092	0.905616
RMER3D4:ERVK:LTR	0.0971905	0.784037	3.16075	0.248054	0.804092	0.905616
UCON61:UCON61:Unknown	0.0971905	0.784037	3.16075	0.248054	0.804092	0.905616
UCON67:UCON67:Unknown	0.102281	0.784037	3.16075	0.248054	0.804092	0.905616
ERVB4_1C-LTR_Mm:ERVK:LTR	160.417	0.781451	0.163841	4.76959	1.84605e-06	3.3419e-05
ERVB3_1-I_MM:ERVK:LTR	62.302	0.777965	0.198483	3.91957	8.87086e-05	0.00099273
IAPEy-int:ERVK:LTR	193.335	0.749844	0.151693	4.94316	7.68647e-07	1.52614e-05
ERVB4_1-I_MM:ERVK:LTR	87.1006	0.735767	0.248519	2.96061	0.00307035	0.0191933
LTR86C:ERVL:LTR	3.42425	0.733952	0.881742	0.832389	0.405189	0.62143
UCON28a:UCON28a:Unknown	132.315	0.730895	0.144063	5.07344	3.9068e-07	9.05516e-06
RLTR9A2:ERVK:LTR	28.9403	0.71474	0.280432	2.54871	0.0108121	0.0516588
MMETn-int:ERVK:LTR	2412.43	0.704236	0.084151	8.36872	5.82497e-17	3.41454e-15
MER92A:ERV1:LTR	6.98015	0.682873	0.571682	1.1945	0.232283	0.438437
RMER3D1:ERVK:LTR	2.87328	0.678282	0.701162	0.967368	0.33336	0.553055
MER63B:hAT-Blackjack:DNA	4.35801	0.674076	0.809517	0.832689	0.40502	0.62143
RLTR9B:ERVK:LTR	233.613	0.67129	0.133978	5.01046	5.42995e-07	1.13293e-05
MER57-int:ERV1:LTR	105.786	0.667889	0.12247	5.4535	4.93883e-08	1.29355e-06
LTRIS4:ERV1:LTR	186.999	0.667875	0.162886	4.10027	4.12666e-05	0.000518359
Eutr2:DNA:DNA	2.71843	0.661743	0.863237	0.766583	0.443329	0.651239
Eutr18:LTR:LTR	41.1804	0.656035	0.191807	3.42029	0.000625549	0.00546135
MERV1_I:ERV1:LTR	100.467	0.635594	0.129417	4.9112	9.05207e-07	1.76875e-05
MamTip3:hAT-Tip100:DNA	116.912	0.634902	0.112287	5.65427	1.56509e-08	4.58722e-07
RLTR1B-int:ERV1:LTR	410.38	0.623073	0.149901	4.15656	3.23074e-05	0.000432287
RLTR9A3B:ERVK:LTR	96.4999	0.609253	0.164132	3.71196	0.000205661	0.0020923
SRV_MM-int:ERVK:LTR	70.3344	0.604928	0.209442	2.88829	0.00387345	0.0232596
MER70B:ERVL:LTR	30.8868	0.601219	0.251994	2.38584	0.01704	0.0730879
RLTR20A:ERVK:LTR	172.401	0.599435	0.109652	5.46672	4.58446e-08	1.22684e-06
RMER15-int:ERVL:LTR	1881.67	0.598978	0.0566517	10.573	3.97616e-26	4.07888e-24
RMER16-int:ERVK:LTR	2202.4	0.595154	0.07037	8.4575	2.73176e-17	1.6814e-15
Tigger17b:TcMar-Tigger:DNA	653.603	0.588358	0.0613308	9.59319	8.54005e-22	7.50914e-20
IAPEY3_LTR:ERVK:LTR	193.777	0.577777	0.0984167	5.87072	4.33915e-09	1.40566e-07
UCON87:UCON87:Unknown	24.7043	0.571556	0.2361	2.42082	0.0154853	0.0680802
EUTREP14:EUTREP14:Unknown	5.83431	0.570668	0.511989	1.11461	0.265017	0.474181
UCON57:UCON57:Unknown	3.25972	0.569524	0.931925	0.611127	0.541116	0.728617
L1M2a:L1:LINE	26.696	0.568797	0.303068	1.8768	0.060546	0.184485
X20_LINE:CR1:LINE	9.96959	0.566933	0.382232	1.48321	0.138018	0.325478
RodERV21-int:ERV1:LTR	454.356	0.56439	0.102554	5.50333	3.72691e-08	1.04269e-06
LTRIS5:ERV1:LTR	33.5113	0.554315	0.252513	2.19519	0.02815	0.10966
UCON35:DNA:DNA	59.7802	0.549374	0.193755	2.8354	0.00457684	0.0269574
UCON80:hAT-Blackjack:DNA	24.7864	0.530053	0.35779	1.48146	0.138484	0.325953
RMER16A2:ERVK:LTR	56.7084	0.530016	0.187711	2.82358	0.00474909	0.0275215
LTR77:ERV1:LTR	10.1397	0.522655	0.457298	1.14292	0.253071	0.462538
IAPEY4_I:ERVK:LTR	5699.77	0.508785	0.091423	5.56517	2.61891e-08	7.49739e-07
HERV16-int:ERVL:LTR	152.235	0.501329	0.121006	4.14303	3.42754e-05	0.000453689
RLTR4_MM-int:LTR:LTR	479904	0.500514	0.197213	2.53794	0.0111508	0.0526945
RLTR41A2:ERV1:LTR	138.922	0.498336	0.150963	3.30106	0.000963207	0.00750368
ETnERV-int:ERVK:LTR	1096.73	0.496769	0.0843049	5.89252	3.8034e-09	1.2654e-07
RLTR1C:ERV1:LTR	406.838	0.494691	0.0819872	6.03377	1.60181e-09	6.16198e-08
RLTR20B4_MM:ERVK:LTR	638.507	0.494347	0.234144	2.11129	0.0347472	0.128573
RLTR13E:ERVK:LTR	709.87	0.486213	0.223671	2.17379	0.0297212	0.113702
L1VL1:L1:LINE	218.355	0.47519	0.126815	3.74711	0.000178887	0.0018716
ERVB4_1B-LTR_MM:ERVK:LTR	271.114	0.466099	0.0868322	5.36781	7.96971e-08	2.0439e-06
RLTR13D4:ERVK:LTR	45.0825	0.465768	0.208079	2.23841	0.0251941	0.101023
IAPLTR2_Mm:ERVK:LTR	879.597	0.458328	0.128423	3.56888	0.000358511	0.00347501
RMER16A3:ERVK:LTR	46.6793	0.456267	0.281667	1.61988	0.105258	0.271071
EuthAT-N1a:hAT-Tip100:DNA	9.653	0.454008	0.417541	1.08734	0.276888	0.487893
Zaphod:hAT-Tip100:DNA	402.459	0.44612	0.0888927	5.01864	5.20389e-07	1.12386e-05
RLTR4_Mm:ERV1:LTR	74113.5	0.443245	0.239647	1.84957	0.0643751	0.192746
LTR16D1:ERVL:LTR	20.4097	0.435554	0.29051	1.49927	0.133803	0.31977
LTR16B:ERVL:LTR	86.5575	0.435406	0.129623	3.35903	0.000782167	0.00650573
RLTR10C:ERVK:LTR	1251.52	0.422763	0.0625604	6.75768	1.40222e-11	6.90452e-10
RLTR6_Mm:ERV1:LTR	4889.85	0.42171	0.264899	1.59197	0.111392	0.279845
UCON48:UCON48:Unknown	9.14215	0.415346	0.490551	0.846692	0.397167	0.617096
LTR45:ERV1:LTR	20.7674	0.409122	0.309245	1.32297	0.185845	0.381928
RMER17C-int:ERVK:LTR	625.681	0.408499	0.096868	4.21706	2.47505e-05	0.000346226
RLTR13G:ERVK:LTR	497.753	0.405059	0.107155	3.78012	0.000156753	0.00169266
LTR108c_Mam:ERVL:LTR	6.32685	0.399631	0.608764	0.656463	0.511526	0.709909
RLTR19:ERVK:LTR	483.415	0.399355	0.107738	3.70673	0.000209953	0.00210123
RLTR31A_Mm:ERVK:LTR	98.943	0.395444	0.146801	2.69374	0.00706551	0.0376521
RLTR30D_RN:ERV1:LTR	46.6476	0.393579	0.229992	1.71127	0.087031	0.238078
MMERVK10D3_I:ERVK:LTR	933.62	0.390831	0.0750784	5.20563	1.93335e-07	4.66658e-06
Lx2A:L1:LINE	256.009	0.389411	0.0835621	4.66014	3.15993e-06	5.55697e-05
L1M6B:L1:LINE	30.0364	0.387517	0.22392	1.73061	0.0835216	0.230693
LTR16A2:ERVL:LTR	85.1806	0.387133	0.147904	2.61746	0.00885871	0.0448769
BGLII_Mus:ERVK:LTR	181.894	0.380601	0.138821	2.74166	0.0061129	0.0342044
ID_B1:B4:SINE	667800	0.378174	0.173822	2.17564	0.0295824	0.113702
MER94B:hAT-Blackjack:DNA	33.1264	0.377451	0.206026	1.83206	0.0669432	0.198571
X32_DNA:TcMar-Tc1:DNA	60.5194	0.377059	0.202758	1.85965	0.0629346	0.190819
UCON88:UCON88:Unknown	48.4314	0.370834	0.183066	2.02569	0.042797	0.146342
IAPLTR2b:ERVK:LTR	252.346	0.370664	0.093544	3.96245	7.41839e-05	0.000853461
RLTR5_Mm:ERV1:LTR	62.3702	0.368606	0.164606	2.23932	0.0251353	0.101023
RLTR1B:ERV1:LTR	630.209	0.364279	0.0638329	5.70676	1.15145e-08	3.45717e-07
IAP1-MM_LTR:ERVK:LTR	68.138	0.363081	0.173971	2.08702	0.0368863	0.133055
MER97c:hAT-Tip100:DNA	26.0198	0.36277	0.249014	1.45683	0.145164	0.334547
L1MA10:L1:LINE	797.695	0.351718	0.0709918	4.95435	7.25719e-07	1.46453e-05
RLTR14_RN:ERV1:LTR	592.839	0.350956	0.0776297	4.5209	6.15769e-06	0.000106762
RLTR34C_MM:ERVK:LTR	145.997	0.350328	0.142608	2.45657	0.0140269	0.0631854
UCON19:UCON19:Unknown	5.68777	0.350043	0.536462	0.652503	0.514077	0.711906
EutTc1-N1:TcMar-Tc1:DNA	29.3729	0.344278	0.265507	1.29668	0.19474	0.395236
RLTR17D_Mm:ERVK:LTR	1165.66	0.343835	0.0650958	5.28199	1.2779e-07	3.14619e-06
Kanga1b:TcMar-Tc2:DNA	54.5683	0.340904	0.231655	1.4716	0.141128	0.330283
MLTR31A_MM:ERVK:LTR	67.5484	0.340496	0.176133	1.93318	0.0532136	0.170145
RLTR10F:ERVK:LTR	157.71	0.338015	0.107711	3.13816	0.0017001	0.0116268
ETnERV2-int:ERVK:LTR	984.098	0.3379	0.107973	3.12948	0.00175116	0.0119098
Eulor10:DNA:DNA	1.82577	0.335211	1.14362	0.293115	0.769435	0.890201
IAPLTR3:ERVK:LTR	14.8519	0.332526	0.365377	0.910089	0.362776	0.588375
RLTR19-int:ERVK:LTR	2689.33	0.330821	0.0602398	5.49175	3.9798e-08	1.0887e-06
RLTR1A2_MM:ERV1:LTR	247.866	0.329196	0.13095	2.5139	0.0119403	0.0560985
Charlie10a:hAT-Charlie:DNA	63.4782	0.324655	0.230217	1.41022	0.158476	0.348056
RLTR9D2:ERVK:LTR	127.195	0.32274	0.138681	2.32722	0.0199536	0.0832638
LTR33C:ERVL:LTR	32.3342	0.319485	0.246868	1.29415	0.195612	0.39549
RLTRETN_Mm:ERVK:LTR	446.346	0.315193	0.10248	3.07564	0.0021005	0.0138195
UCON23:hAT-Tip100:DNA	13.9391	0.313767	0.352835	0.889275	0.373855	0.593341
MurSatRep1:MurSatRep1:Unknown	10609.3	0.31024	0.0517989	5.98932	2.10725e-09	7.4115e-08
MER68-int:ERVL:LTR	43.8485	0.309659	0.229049	1.35193	0.176396	0.368665
RLTR41C:ERV1:LTR	14.2778	0.302447	0.433575	0.697565	0.485449	0.684523
MMVL30-int:ERV1:LTR	26854.6	0.29777	0.198863	1.49737	0.134298	0.31977
UCON101:UCON101:Unknown	16.2074	0.294661	0.333418	0.883759	0.376826	0.596282
IAPEY4_LTR:ERVK:LTR	364.223	0.291497	0.0822713	3.54312	0.000395418	0.00380281
IAPEz-int:ERVK:LTR	23549.2	0.289384	0.0655261	4.41631	1.00401e-05	0.000154492
CR1-11_Crp:CR1:LINE	11.559	0.285182	0.42386	0.672822	0.50106	0.700119
L1MdA_V:L1:LINE	2072.41	0.285088	0.0777385	3.66727	0.00024515	0.00243371
X2a_DNA:DNA:DNA	72.6619	0.283992	0.17797	1.59573	0.11055	0.278867
RLTR9E:ERVK:LTR	576.06	0.282947	0.280656	1.00816	0.313376	0.532826
IAPLTR2a:ERVK:LTR	188.124	0.282765	0.12648	2.23565	0.0253748	0.101417
L1MdGf_II:L1:LINE	5820.5	0.282571	0.118309	2.38843	0.0169206	0.0730852
RLTR9F:ERVK:LTR	25.4822	0.281364	0.230274	1.22186	0.221759	0.425988
RLTR49:ERVK:LTR	480.944	0.279174	0.0632002	4.4173	9.9942e-06	0.000154492
RLTR13B4:ERVK:LTR	268.281	0.279034	0.0871518	3.20171	0.00136617	0.00977763
IAPEY_LTR:ERVK:LTR	40.852	0.278022	0.195104	1.425	0.154158	0.344408
IAPEY3C_LTR:ERVK:LTR	110.997	0.277784	0.178537	1.55589	0.119735	0.293029
EuthAT-N1:hAT-Tip100:DNA	45.2993	0.277523	0.22716	1.22171	0.221818	0.425988
X1_LINE:CR1:LINE	7.99459	0.276334	0.478589	0.577393	0.563674	0.743711
RLTR33:ERVK:LTR	1342.86	0.273412	0.0623861	4.38257	1.17286e-05	0.000176072
RLTR20A2B_MM:ERVK:LTR	294.481	0.270326	0.126246	2.14126	0.0322533	0.121033
ERVB2_1-I_MM:ERVK:LTR	254.737	0.267258	0.134704	1.98405	0.0472506	0.15763
Eutr16:hAT-Tip100:DNA	78.8537	0.265866	0.166444	1.59733	0.110193	0.278867
MER45R:hAT-Tip100:DNA	100.875	0.264917	0.159961	1.65614	0.0976935	0.255874
RMER16B3:ERVK:LTR	14.1838	0.262564	0.35695	0.735575	0.461989	0.667466
MMERVK9E_I:ERVK:LTR	1055.35	0.261513	0.0642939	4.06746	4.7528e-05	0.000579276
Charlie26a:hAT-Charlie:DNA	109.549	0.261049	0.134701	1.93799	0.052625	0.169142
MER133B:PIF-Harbinger:DNA	12.2887	0.260692	0.437746	0.595532	0.551488	0.736124
Eulor1:DNA:DNA	64.0296	0.259629	0.189385	1.3709	0.170405	0.362921
MLTR31E_MM:ERVK:LTR	96.8223	0.259073	0.144993	1.78679	0.073971	0.212257
IAPLTR1a_Mm:ERVK:LTR	844.717	0.258152	0.0873831	2.95425	0.00313428	0.0193885
RLTR14:ERV1:LTR	898.502	0.255346	0.0493538	5.17378	2.29407e-07	5.43078e-06
IAPLTR2a2_Mm:ERVK:LTR	572.178	0.254665	0.0810784	3.14097	0.00168387	0.0115801
LTR53-int:ERVL:LTR	18.3446	0.253054	0.299103	0.846044	0.397528	0.617096
RLTR12H:ERVK:LTR	76.2814	0.252561	0.182549	1.38352	0.166505	0.358335
RLTR30D2_MM:ERV1:LTR	377.849	0.252306	0.0768484	3.28317	0.00102647	0.00779992
LTR102_Mam:ERVL:LTR	56.3444	0.252019	0.210518	1.19714	0.231253	0.437958
RLTR47_MM:ERV1:LTR	20.9543	0.249863	0.311086	0.803195	0.421862	0.635633
Charlie30a:hAT-Charlie:DNA	174.913	0.249625	0.107082	2.33116	0.0197449	0.0829557
ERVB7_2-LTR_MM:ERVK:LTR	97.1055	0.248457	0.125488	1.97993	0.0477118	0.15869
FordPrefect:hAT-Tip100:DNA	87953.2	0.246739	0.103102	2.39315	0.0167045	0.0724058
MamRep38:hAT-Tip100:DNA	141.379	0.246253	0.109528	2.2483	0.0245568	0.0997672
RLTR46A:ERVK:LTR	17.096	0.246052	0.410293	0.599699	0.548707	0.734992
Lx5:L1:LINE	6532.31	0.245848	0.0425013	5.78448	7.27378e-09	2.2385e-07
MER90a:ERV1:LTR	117.197	0.245426	0.126541	1.9395	0.0524404	0.16899
CR1-12_AMi:CR1:LINE	15.575	0.242052	0.37604	0.643688	0.519778	0.714597
EUTREP2:hAT:DNA	114.665	0.239821	0.120333	1.99298	0.0462641	0.154994
MamGyp-int:Gypsy:LTR	9.2893	0.23946	0.427435	0.560225	0.575326	0.75435
LTR85a:Gypsy:LTR	73.9113	0.234404	0.148275	1.58087	0.113908	0.283275
RMER19B2:ERVK:LTR	883.504	0.234251	0.0519593	4.50836	6.533e-06	0.000111696
MLTR32C_MM:ERVK:LTR	105.504	0.232524	0.131562	1.76742	0.0771586	0.219358
MER110:ERV1:LTR	24.171	0.231124	0.28568	0.809033	0.418496	0.632693
MER101B:ERV1:LTR	6.12351	0.230821	0.613698	0.376114	0.706832	0.85316
UCON5:UCON5:Unknown	8.93545	0.230499	0.440825	0.52288	0.601058	0.771117
MurERV4_19-int:ERVK:LTR	766.012	0.229444	0.0656579	3.49454	0.00047488	0.00446242
RLTR12D:ERVK:LTR	383.68	0.229156	0.070963	3.22922	0.00124126	0.00920478
Charlie29b:hAT-Charlie:DNA	150.578	0.227617	0.133895	1.69996	0.0891387	0.241695
L1MEg2:L1:LINE	142.626	0.227187	0.131108	1.73282	0.083128	0.230474
RLTR26B_MM:ERVK:LTR	298.626	0.225001	0.0934762	2.40704	0.0160823	0.0704336
RLTR13A2:ERVK:LTR	357.645	0.222779	0.0951721	2.3408	0.0192426	0.0812139
RMER17A-int:ERVK:LTR	122.563	0.221372	0.158527	1.39643	0.162586	0.354235
Tigger21a:TcMar-Tigger:DNA	57.9492	0.21735	0.159031	1.36671	0.171715	0.36473
RMER19A:ERVK:LTR	2138.25	0.216178	0.0577359	3.74426	0.000180927	0.0018716
MLT1O:ERVL-MaLR:LTR	146.451	0.215972	0.116733	1.85014	0.0642933	0.192746
L1MdTf_II:L1:LINE	5933.38	0.213894	0.0839245	2.54865	0.010814	0.0516588
ERVB7_3-LTR_MM:ERVK:LTR	110.443	0.212992	0.139075	1.53149	0.125648	0.303876
UCON75:UCON75:Unknown	0.575058	0.21249	1.64485	0.129185	0.897211	0.954596
L1MdGf_I:L1:LINE	3846.21	0.210655	0.0965838	2.18106	0.029179	0.1126
RLTR22_Mur:ERVK:LTR	652.709	0.210513	0.0655545	3.21126	0.00132154	0.00951355
ERVB2_1A-I_MM:ERVK:LTR	375.441	0.208413	0.173547	1.2009	0.22979	0.436186
Charlie17a:hAT-Charlie:DNA	45.0859	0.207241	0.18676	1.10967	0.267143	0.476599
RLTR13A1:ERVK:LTR	141.472	0.20711	0.137465	1.50664	0.131903	0.316515
X22_DNA:TcMar:DNA	0.214738	0.206968	3.01254	0.0687023	0.945227	0.974517
Eutr2B:DNA:DNA	0.166699	0.206967	3.16075	0.0654805	0.947791	0.974713
RLTR41:ERV1:LTR	378.222	0.206953	0.0888493	2.32926	0.0198451	0.0830929
MER96:hAT-Tip100:DNA	23.0077	0.204971	0.272604	0.7519	0.452111	0.660984
RMER3D-int:ERVK:LTR	1148.16	0.203985	0.0493883	4.13022	3.62423e-05	0.000474621
RLTR12C:ERVK:LTR	117.899	0.203874	0.117899	1.72922	0.0837691	0.230693
MER94:hAT-Blackjack:DNA	420.81	0.202765	0.074522	2.72088	0.00651088	0.0359412
Charlie13b:hAT-Charlie:DNA	98.3317	0.198737	0.138576	1.43414	0.151532	0.342898
ORR1D-int:ERVL-MaLR:LTR	867.494	0.198172	0.0471274	4.20503	2.61044e-05	0.000354797
MER76:ERVL:LTR	49.8604	0.19461	0.179116	1.0865	0.277256	0.487893
Eulor7:DNA:DNA	3.36265	0.194601	0.78208	0.248825	0.803496	0.905616
L1MdA_IV:L1:LINE	4479.61	0.194266	0.0759707	2.55711	0.0105545	0.0509513
UCON66:UCON66:Unknown	12.2825	0.193037	0.380135	0.507811	0.611586	0.780862
MLTR12:ERV1:LTR	594.934	0.192373	0.0650731	2.95627	0.00311387	0.0193595
Lx3_Mus:L1:LINE	5681.63	0.192112	0.0609404	3.15246	0.00161904	0.0112601
MER54B:ERVL:LTR	15.2959	0.191828	0.431187	0.444883	0.656404	0.81455
MLTR31C_MM:ERVK:LTR	175.29	0.189188	0.121387	1.55856	0.119101	0.292058
LTR84b:ERVL:LTR	106.117	0.188514	0.135216	1.39417	0.163265	0.354461
L1ME5:L1:LINE	15.9909	0.188486	0.311542	0.605012	0.545171	0.731052
MER67C:ERV1:LTR	65.1584	0.188338	0.165583	1.13743	0.255359	0.463639
Lx5c:L1:LINE	9072.38	0.187239	0.0469747	3.98596	6.7209e-05	0.000795522
UCON63:UCON63:Unknown	2.17468	0.186199	0.933946	0.199368	0.841975	0.927906
MLTR31D_MM:ERVK:LTR	321.907	0.185451	0.111371	1.66517	0.0958797	0.253279
BGLII_Mur:ERVK:LTR	183.359	0.184734	0.0959652	1.92501	0.0542277	0.1723
MLT2B5:ERVL:LTR	262.912	0.18454	0.085086	2.16887	0.0300929	0.114689
RLTR18-int:ERVK:LTR	333.413	0.183846	0.088317	2.08166	0.0373734	0.133353
RLTR13B2:ERVK:LTR	170.613	0.183045	0.122768	1.49099	0.135965	0.322048
Tigger16a:TcMar-Tigger:DNA	527.619	0.183041	0.070499	2.59636	0.00942164	0.0467663
L1Lx_III:L1:LINE	11099.1	0.181798	0.0411422	4.41878	9.92601e-06	0.000154492
RLTR11D:ERVK:LTR	427.133	0.180661	0.0605599	2.98317	0.00285277	0.018009
RLTR16B_MM:ERVK:LTR	418.9	0.179316	0.0799554	2.2427	0.024916	0.100563
L1MdA_I:L1:LINE	8625.55	0.178693	0.17401	1.02691	0.304463	0.521997
RLTR13F:ERVK:LTR	50.2186	0.178683	0.21994	0.812416	0.416553	0.630722
MLT1-int:ERVL-MaLR:LTR	249.808	0.178462	0.0903512	1.97521	0.0482444	0.15922
MLTR13:ERVK:LTR	73.6319	0.178246	0.158358	1.12558	0.260341	0.467854
MER110A:ERV1:LTR	43.3883	0.178115	0.19836	0.897938	0.369219	0.592579
Lx2B:L1:LINE	3579.11	0.177121	0.0557971	3.17438	0.00150157	0.0106232
MERVL-int:ERVL:LTR	7512.66	0.177068	0.0353342	5.01124	5.40816e-07	1.13293e-05
Lx4B:L1:LINE	1455.39	0.175866	0.0531282	3.31023	0.000932208	0.00735608
RLTR48A:ERV1:LTR	562.083	0.174383	0.0573465	3.04087	0.00235894	0.0152035
MLT1H1:ERVL-MaLR:LTR	593.503	0.173093	0.0721901	2.39774	0.0164967	0.0717579
L1MdF_I:L1:LINE	8432.91	0.172953	0.0647015	2.67308	0.00751575	0.0393697
L1MdF_V:L1:LINE	10617.7	0.172849	0.0562254	3.07422	0.00211053	0.0138195
MERX:TcMar-Tigger:DNA	63.4982	0.172313	0.151197	1.13966	0.25443	0.463639
MLT1G3:ERVL-MaLR:LTR	526.681	0.171551	0.0632136	2.71382	0.00665116	0.0365517
MLT1J1:ERVL-MaLR:LTR	290.521	0.171313	0.084039	2.0385	0.0415002	0.14388
ERV3-16A3_LTR:ERVL:LTR	139.713	0.171078	0.117409	1.45711	0.145086	0.334547
RLTR19A2:ERVK:LTR	40.3216	0.170582	0.232367	0.734109	0.462882	0.667466
RLTR12G:ERVK:LTR	71.4981	0.170558	0.158542	1.07579	0.28202	0.492435
MamGypLTR1c:Gypsy:LTR	19.0862	0.168747	0.354597	0.475885	0.634156	0.79704
RMER12B:ERVK:LTR	1005.12	0.168151	0.0948846	1.77217	0.0763671	0.217611
RLTR9D:ERVK:LTR	267.246	0.166102	0.0921472	1.80257	0.0714552	0.207947
LTR50:ERVL:LTR	140.707	0.164768	0.111048	1.48376	0.137873	0.325478
L1MdMus_II:L1:LINE	5287.81	0.164436	0.0548254	2.99928	0.00270623	0.017261
MYSERV-int:ERVK:LTR	1435.22	0.164313	0.0998673	1.64531	0.0999058	0.261113
UCON11:TcMar-Tigger:DNA	56.8444	0.163777	0.195049	0.839673	0.401092	0.618726
Lx3C:L1:LINE	2391.08	0.163457	0.0665644	2.45562	0.014064	0.0631854
RLTR9A:ERVK:LTR	158.965	0.162908	0.116208	1.40187	0.160954	0.351303
ORR1A0:ERVL-MaLR:LTR	2176.07	0.159896	0.0653691	2.44605	0.0144433	0.0644191
L1MdF_III:L1:LINE	11581.7	0.159744	0.0718473	2.22338	0.02619	0.103333
LTR73:ERV1:LTR	96.9202	0.159541	0.129377	1.23315	0.21752	0.421018
RLTR1D2_MM:ERV1:LTR	132.353	0.159097	0.121656	1.30776	0.190954	0.391122
L1MdV_II:L1:LINE	5227.43	0.159077	0.0641771	2.47871	0.0131858	0.0600866
MER115:hAT-Tip100:DNA	508.216	0.157454	0.0931786	1.6898	0.0910654	0.244763
MMSAT4:Satellite:Satellite	477.826	0.153205	0.107022	1.43153	0.152278	0.343334
MamRep1527:LTR:LTR	143.001	0.150468	0.108748	1.38364	0.166468	0.358335
RLTR10B:ERVK:LTR	162.054	0.150428	0.109173	1.37788	0.168239	0.360874
RLTR13C2:ERVK:LTR	418.277	0.149753	0.0808155	1.85303	0.0638787	0.192732
RLTR31_Mur:ERVK:LTR	248.442	0.149071	0.083267	1.79027	0.0734098	0.211139
MER34B-int:ERV1:LTR	466.597	0.14876	0.0757944	1.96267	0.0496841	0.163096
ERVL-B4-int:ERVL:LTR	850.481	0.1484	0.063115	2.35126	0.0187099	0.0796951
RLTR1D:ERV1:LTR	271.15	0.147756	0.0817469	1.80748	0.0706881	0.206201
LTRIS2:ERV1:LTR	785.963	0.147001	0.0545656	2.69401	0.00705971	0.0376521
RMER17D2:ERVK:LTR	803.16	0.146527	0.204956	0.714917	0.47466	0.6752
RLTR20C:ERVK:LTR	111.807	0.146223	0.115725	1.26354	0.206395	0.410374
RMER13A:ERVK:LTR	884.289	0.14617	0.0624557	2.34038	0.0192644	0.0812139
MERV1_LTR:ERV1:LTR	277.318	0.145129	0.107028	1.35599	0.175101	0.367205
Lx3A:L1:LINE	1916.21	0.145033	0.0542165	2.67507	0.00747142	0.0393048
UCON99:Helitron:RC	2.53948	0.141847	1.04413	0.135852	0.891939	0.951989
LTR53B:ERVL:LTR	13.9694	0.141708	0.380621	0.372307	0.709665	0.854111
Charlie17b:hAT-Charlie:DNA	105.929	0.141235	0.166627	0.84761	0.396655	0.617096
MLTR31FA_MM:ERVK:LTR	333.853	0.140405	0.0841598	1.66831	0.0952541	0.252167
L1MdTf_I:L1:LINE	4951.81	0.140045	0.0935075	1.49768	0.134215	0.31977
ERVB5_2-LTR_MM:ERVK:LTR	147.534	0.138502	0.115375	1.20045	0.229963	0.436186
RLTR26_Mus:ERVK:LTR	624.978	0.137322	0.0921193	1.4907	0.13604	0.322048
MLT1E3:ERVL-MaLR:LTR	387.669	0.13697	0.0729585	1.87737	0.0604681	0.184485
LTR86A1:ERVL:LTR	41.7139	0.136052	0.191669	0.709829	0.47781	0.676852
MLT1N2:ERVL-MaLR:LTR	269.293	0.135797	0.0939468	1.44547	0.148327	0.33813
LTR33:ERVL:LTR	572.404	0.135452	0.0673335	2.01166	0.0442553	0.150493
LTR16B2:ERVL:LTR	95.0334	0.134748	0.159958	0.842399	0.399565	0.618697
Lx3B:L1:LINE	1921.04	0.134372	0.070071	1.91766	0.0551541	0.174537
MamRep488:hAT-Tip100:DNA	11.0774	0.133322	0.397571	0.335341	0.737368	0.875014
RLTR17C_Mm:ERVK:LTR	350.289	0.132106	0.0778453	1.69703	0.0896904	0.242125
RMER17D:ERVK:LTR	594.53	0.131931	0.0901445	1.46355	0.143317	0.333504
RMER16_Mm:ERVK:LTR	110.404	0.131829	0.136929	0.962751	0.335672	0.554648
RLTR1F_Mm:ERVK:LTR	30.8701	0.131754	0.252185	0.522448	0.601359	0.771117
LTR108b_Mam:ERVL:LTR	3.78792	0.13062	0.693715	0.188291	0.850649	0.931398
L1Lx_II:L1:LINE	3435.56	0.12958	0.0498101	2.60147	0.00928243	0.0465878
L1MdA_III:L1:LINE	7159.69	0.129006	0.0711028	1.81436	0.0696229	0.204548
L1MdA_VI:L1:LINE	6198.5	0.128644	0.0656193	1.96047	0.0499414	0.163505
L1MdV_III:L1:LINE	8358.2	0.127563	0.0812211	1.57057	0.116283	0.286289
RMER6B:ERVK:LTR	1805.94	0.127557	0.0526288	2.42371	0.015363	0.0677844
MYSERV16_I:ERVK:LTR	1272.52	0.127298	0.0617298	2.06219	0.0391898	0.138231
RLTR30D_MM:ERV1:LTR	193.36	0.12694	0.117627	1.07918	0.280509	0.49119
Eulor9B:DNA:DNA	16.6703	0.126862	0.394309	0.321733	0.747655	0.878513
RLTR13A3:ERVK:LTR	208.591	0.126695	0.10776	1.17571	0.23971	0.448206
MamTip1:hAT-Tip100:DNA	32.0368	0.126531	0.24955	0.507035	0.61213	0.780862
L1MdN_I:L1:LINE	846.809	0.124072	0.0984013	1.26088	0.207354	0.410374
LTR91A:LTR:LTR	84.2781	0.123699	0.197476	0.626398	0.531054	0.72315
MER67B:ERV1:LTR	123.029	0.122868	0.142739	0.86079	0.389353	0.611345
MLT2C2:ERVL:LTR	168.924	0.122537	0.107668	1.1381	0.25508	0.463639
RLTR23:ERV1:LTR	392.998	0.121706	0.0758118	1.60537	0.108413	0.276505
L1MdA_VII:L1:LINE	4363.54	0.1208	0.0759893	1.5897	0.111903	0.279985
L2-2_Mam:L2:LINE	305.603	0.120539	0.0972912	1.23895	0.215364	0.420147
ORR1A3:ERVL-MaLR:LTR	4446.48	0.12001	0.0373589	3.21237	0.00131647	0.00951355
LTR79:ERVL:LTR	80.0452	0.119257	0.161773	0.737192	0.461006	0.667466
RMER6D:ERVK:LTR	1781.8	0.117728	0.0623011	1.88966	0.0588039	0.182804
L1_Mur2:L1:LINE	6400.53	0.116999	0.0468834	2.49553	0.012577	0.0575548
LTR16:ERVL:LTR	128.028	0.116766	0.136758	0.853816	0.393207	0.615042
UCON41:UCON41:Unknown	42.5207	0.116363	0.198778	0.585391	0.558285	0.738977
X12_DNA:TcMar-Tigger:DNA	427.422	0.116303	0.061664	1.88607	0.0592852	0.182877
RLTR11A2:ERVK:LTR	2330.65	0.116011	0.0400521	2.89649	0.00377363	0.0227713
Charlie22a:hAT-Charlie:DNA	176.644	0.115564	0.14547	0.79442	0.426951	0.638926
IAPLTR1_Mm:ERVK:LTR	2191.32	0.115532	0.0709494	1.62837	0.103447	0.267685
RLTR15:ERVK:LTR	2374.86	0.113807	0.0352849	3.22536	0.00125813	0.00927403
MERVK26-int:ERVK:LTR	278.782	0.113246	0.117448	0.96422	0.334935	0.554174
MER34A:ERV1:LTR	448.284	0.11283	0.0793396	1.42212	0.154992	0.345018
Arthur1B:hAT-Tip100:DNA	228.934	0.112673	0.0933589	1.20688	0.227478	0.433998
LTR91:LTR:LTR	78.4907	0.11218	0.144022	0.778914	0.436031	0.644055
UCON7:DNA:DNA	15.9351	0.111402	0.385333	0.289106	0.7725	0.891447
Charlie15b:hAT-Charlie:DNA	379.397	0.1101	0.0935495	1.17692	0.239228	0.448206
RLTR20B5_MM:ERVK:LTR	365.894	0.109948	0.074584	1.47415	0.140441	0.329664
MusHAL1:L1:LINE	741.537	0.109363	0.0950444	1.15065	0.249875	0.459786
RLTR20B3:ERVK:LTR	219.065	0.109086	0.0884483	1.23333	0.217451	0.421018
RMER17A:ERVK:LTR	1033.25	0.109015	0.0913213	1.19375	0.232575	0.438437
RLTR26D_MM:ERVK:LTR	203.97	0.10836	0.123005	0.880941	0.37835	0.59788
L1M3e:L1:LINE	359.21	0.108099	0.101196	1.06821	0.285426	0.496972
X4a_DNA:TcMar-Tigger:DNA	20.9752	0.10761	0.285013	0.377562	0.705756	0.85316
RLTR51A_Mm:ERVK:LTR	1466.59	0.107087	0.0567372	1.88742	0.0591032	0.182804
Lx4A:L1:LINE	4263.81	0.106881	0.0450898	2.3704	0.0177691	0.0759504
RLTR16C_MM:ERVK:LTR	141.224	0.106427	0.110295	0.964925	0.334582	0.554174
Lx8b:L1:LINE	14980.6	0.106087	0.029495	3.59677	0.000322193	0.00314813
L1MdFanc_II:L1:LINE	8720.24	0.105014	0.050088	2.0966	0.0360292	0.131219
MLT2D:ERVL:LTR	680.37	0.104979	0.0654067	1.60501	0.108491	0.276505
MER5C1:hAT-Charlie:DNA	239.014	0.104811	0.0922966	1.13559	0.256129	0.464351
MER67D:ERV1:LTR	103.687	0.104748	0.151037	0.693527	0.487979	0.687302
LTR90A:LTR:LTR	450.736	0.103818	0.0726916	1.42819	0.153236	0.344408
L1Lx_IV:L1:LINE	8229.44	0.102172	0.0747933	1.36606	0.171919	0.36473
L1MdA_II:L1:LINE	6153.29	0.101721	0.0860788	1.18172	0.237316	0.446009
Charlie13a:hAT-Charlie:DNA	265.968	0.101643	0.09048	1.12337	0.261278	0.468854
MER91A:hAT-Tip100:DNA	199.894	0.1011	0.106849	0.946197	0.344048	0.565543
LTR103b_Mam:ERV1:LTR	18.4193	0.101055	0.319088	0.316699	0.751472	0.879463
MLT1H2:ERVL-MaLR:LTR	278.959	0.100794	0.0910033	1.10758	0.268042	0.477511
X9b_DNA:TcMar-Tigger:DNA	168.472	0.0991298	0.105447	0.940088	0.347172	0.567555
UCON6:UCON6:Unknown	10.7389	0.0988359	0.387959	0.254759	0.798909	0.905616
LTR86A2:ERVL:LTR	85.2847	0.0985973	0.170734	0.577491	0.563608	0.743711
RLTR53B_Mm:ERVK:LTR	69.4696	0.097805	0.175987	0.555752	0.578381	0.755824
LTR75B:ERVL:LTR	14.2351	0.0975271	0.323031	0.301913	0.762719	0.886597
RMER1C:L1-dep:Retroposon	3071.16	0.0972216	0.0466299	2.08496	0.0370728	0.133055
MT-int:ERVL-MaLR:LTR	553.415	0.0962097	0.0747375	1.2873	0.197989	0.398242
X4b_DNA:TcMar-Tigger:DNA	342.722	0.0959537	0.0850388	1.12835	0.259171	0.467115
Charlie8:hAT-Charlie:DNA	1131.24	0.0954609	0.058257	1.63862	0.101293	0.264177
Eulor12:DNA:DNA	35.7054	0.094124	0.230816	0.407788	0.683429	0.839275
L1MdF_IV:L1:LINE	15303.3	0.0935684	0.0716706	1.30553	0.191711	0.391696
LTR84a:ERVL:LTR	138.168	0.0930688	0.131755	0.706376	0.479954	0.679108
Eulor5B:DNA:DNA?	5.68379	0.0923055	0.591574	0.156034	0.876006	0.943523
MER34-int:ERV1:LTR	4.9297	0.092274	0.562933	0.163917	0.869797	0.940879
Lx2B2:L1:LINE	3466.99	0.0918062	0.052291	1.75568	0.0791431	0.223452
UCON1:UCON1:Unknown	145.368	0.091745	0.113801	0.806188	0.420135	0.633806
RLTR31M:ERVK:LTR	110.988	0.0910589	0.144296	0.631058	0.528003	0.720589
L1_Mur1:L1:LINE	2535.82	0.0902495	0.0665377	1.35637	0.174983	0.367205
RMER17B2:ERVK:LTR	1601.73	0.0898516	0.137718	0.652433	0.514122	0.711906
L1MdMus_I:L1:LINE	11159.3	0.0883941	0.0486253	1.81786	0.0690854	0.203943
X7C_LINE:CR1:LINE	94.0177	0.0862582	0.13616	0.633507	0.526402	0.720002
Tigger9b:TcMar-Tigger:DNA	473.53	0.0844621	0.0630075	1.34051	0.18008	0.37257
MT2_Mm:ERVL:LTR	3565.3	0.0825155	0.0386043	2.13747	0.0325596	0.121457
MER77:ERVL:LTR	95.4063	0.0822069	0.139206	0.590542	0.554827	0.73825
MER121B:hAT:DNA	81.5331	0.0818928	0.146212	0.560096	0.575414	0.75435
L4_C_Mam:RTE-X:LINE	522.975	0.0795785	0.0662321	1.20151	0.229554	0.436186
LTR10_RN:ERVK:LTR	327.107	0.0793043	0.0771806	1.02752	0.304178	0.521997
LTR72_RN:ERV1:LTR	287.6	0.0786123	0.110318	0.712597	0.476095	0.6752
LTR16A1:ERVL:LTR	206.243	0.0784237	0.0956977	0.819493	0.412505	0.628457
RLTR10B2:ERVK:LTR	248.668	0.0777736	0.092623	0.839679	0.401088	0.618726
LTR83:ERVL:LTR	39.19	0.0772427	0.237003	0.325914	0.744489	0.877425
RLTR10-int:ERVK:LTR	1488.58	0.0772276	0.0704119	1.0968	0.27273	0.483066
L1MdFanc_I:L1:LINE	12972.4	0.0771517	0.0644976	1.19619	0.231621	0.43798
MLT1G:ERVL-MaLR:LTR	390.922	0.0767728	0.0774991	0.990629	0.321867	0.541281
Charlie21a:hAT-Charlie:DNA	167.089	0.0755445	0.127189	0.593956	0.552542	0.736124
MLTR25A:ERVK:LTR	1681.4	0.0748545	0.0450155	1.66286	0.0963406	0.253951
MER96B:hAT-Tip100:DNA	397.85	0.0742365	0.0773724	0.95947	0.337322	0.556627
RLTR10A:ERVK:LTR	248.229	0.0740445	0.094538	0.783225	0.433495	0.644055
Charlie10b:hAT-Charlie:DNA	89.04	0.0735879	0.138456	0.531491	0.595079	0.767845
MLTR73:ERV1:LTR	419.167	0.0733313	0.081534	0.899394	0.368443	0.592106
BGLII_B:ERVK:LTR	737.683	0.0731111	0.0751049	0.973454	0.330328	0.550248
RLTR47:ERVK:LTR	296.78	0.0730899	0.100409	0.727924	0.46666	0.668753
Tigger12c:TcMar-Tigger:DNA	274.386	0.0729728	0.081983	0.890097	0.373414	0.593341
ERV3-16A3_I:ERVL:LTR	133.816	0.0729576	0.114273	0.638452	0.523179	0.717187
L1Lx_I:L1:LINE	13172	0.0715143	0.051982	1.37575	0.168898	0.360962
RLTR34B_MM:ERVK:LTR	347.33	0.0709386	0.0700732	1.01235	0.311371	0.53173
L1MdV_I:L1:LINE	7047.82	0.0708283	0.0560342	1.26402	0.206223	0.410374
MTE-int:ERVL-MaLR:LTR	4001.74	0.0707582	0.0272305	2.59849	0.00936349	0.0466658
UCON73:hAT:DNA	190.23	0.0706293	0.0969494	0.728517	0.466297	0.668753
L1_Mur3:L1:LINE	10078.1	0.0704477	0.0608124	1.15844	0.246683	0.455273
RLTR24:ERV1:LTR	820.865	0.0703988	0.0495878	1.41968	0.155701	0.345323
Charlie30b:hAT-Charlie:DNA	266.084	0.0702248	0.106769	0.657729	0.510713	0.709909
Lx2:L1:LINE	7695.57	0.0697465	0.0442479	1.57627	0.114964	0.28475
L1MEh:L1:LINE	140.574	0.0689928	0.135007	0.511032	0.609329	0.778903
Arthur1A:hAT-Tip100:DNA	128.13	0.0684191	0.119628	0.571931	0.567369	0.746187
MER121:hAT:DNA	296.967	0.0678035	0.0838777	0.808361	0.418883	0.632693
RMER4B:ERVK:LTR	6322.65	0.0677593	0.0262743	2.57892	0.0099111	0.0486078
LTR69:ERVL:LTR	75.9105	0.0667422	0.190746	0.349901	0.726413	0.869013
LTR40a:ERVL:LTR	238.103	0.0665785	0.0916111	0.726751	0.467378	0.669003
Lx5b:L1:LINE	2358.47	0.0662512	0.053972	1.22751	0.21963	0.423106
RLTR13D3:ERVK:LTR	416.888	0.0656539	0.0888786	0.738692	0.460094	0.667466
L1MEb:L1:LINE	605.383	0.0653028	0.0559621	1.16691	0.243247	0.452322
ORR1A4:ERVL-MaLR:LTR	7544.8	0.0646494	0.0323241	2.00004	0.0454963	0.153441
MER92B:ERV1:LTR	154.967	0.0645893	0.100016	0.645792	0.518414	0.714597
MER65-int:ERV1:LTR	23.5977	0.0644458	0.279636	0.230464	0.817732	0.913455
MER57C2:ERV1:LTR	165.058	0.0639027	0.102439	0.623811	0.532751	0.72386
LTR16E2:ERVL:LTR	125.08	0.0635756	0.13096	0.48546	0.62735	0.792883
LTR16E1:ERVL:LTR	183.659	0.0634692	0.0984841	0.644461	0.519277	0.714597
RMER15:ERVL:LTR	7916.1	0.0631836	0.0310296	2.03624	0.0417265	0.14388
Charlie14a:hAT-Charlie:DNA	7.06164	0.0631012	0.478544	0.131861	0.895094	0.953167
L1_Rod:L1:LINE	9577.12	0.0626656	0.0480172	1.30507	0.191871	0.391696
ORR1A1:ERVL-MaLR:LTR	5454.33	0.0625533	0.0387463	1.61443	0.106433	0.272931
Eulor6A:Crypton:DNA	8.94157	0.0612863	0.405364	0.151188	0.879827	0.945085
RLTR35B_MM:ERVL:LTR	58.8394	0.0610987	0.162822	0.375249	0.707475	0.85316
RLTR11A:ERVK:LTR	1602.58	0.0608517	0.0414017	1.46979	0.141619	0.330803
Tigger5b_Glire:TcMar-Tigger:DNA	3689.51	0.0607008	0.0435204	1.39477	0.163086	0.354461
MTB_Mm:ERVL-MaLR:LTR	5541.16	0.0593861	0.0403007	1.47357	0.140596	0.329664
RLTR20A1:ERVK:LTR	46.9937	0.0591592	0.181783	0.325439	0.744849	0.877425
RLTR12B2:ERVK:LTR	147.616	0.0586161	0.122299	0.479286	0.631735	0.795973
X34_DNA:DNA:DNA	26.4386	0.0575695	0.256309	0.22461	0.822283	0.916045
UCON29:Kolobok:DNA	256.935	0.0570375	0.0816707	0.698385	0.484937	0.684523
RLTR16:ERVK:LTR	701.162	0.0564777	0.0704419	0.801762	0.42269	0.63589
RLTR44A:ERVK:LTR	42.4035	0.0557141	0.205992	0.270467	0.786801	0.901818
L1MEg1:L1:LINE	46.1169	0.0553334	0.181155	0.305447	0.760026	0.885977
LTR88c:Gypsy:LTR	417.739	0.0553291	0.0621569	0.890151	0.373385	0.593341
Eulor5A:Crypton-A:DNA	260.733	0.0549041	0.116735	0.470333	0.638117	0.799921
RLTR50B:ERVK:LTR	114.763	0.0543532	0.169367	0.32092	0.748271	0.878513
UCON69:hAT:DNA	16.5713	0.0542975	0.323639	0.167772	0.866763	0.940075
MLT1F2:ERVL-MaLR:LTR	1024.67	0.0537488	0.0690522	0.778379	0.436346	0.644055
RMER20B:ERVK:LTR	441.879	0.0537123	0.0796576	0.67429	0.500127	0.699999
Eutr10:ERVL:LTR	71.9548	0.05194	0.174849	0.297057	0.766423	0.887551
Charlie19a:hAT-Charlie:DNA	267.425	0.0517419	0.0837085	0.61812	0.536496	0.726542
Tigger6:TcMar-Tigger:DNA	231.187	0.0516633	0.154938	0.333445	0.738798	0.875014
MLTR14:ERV1:LTR	4735	0.0514122	0.0378913	1.35683	0.174834	0.367205
MLT1E:ERVL-MaLR:LTR	262.458	0.0513541	0.086333	0.594837	0.551952	0.736124
MT2C_Mm:ERVL:LTR	1377.24	0.0512675	0.0382176	1.34146	0.17977	0.372554
Lx10:L1:LINE	4327.34	0.0512266	0.0487811	1.05013	0.293657	0.507001
MER113A:hAT-Charlie:DNA	393.299	0.0511314	0.0957955	0.533756	0.59351	0.767448
MamRep605b:LTR:LTR	219.801	0.0510142	0.112022	0.455395	0.648825	0.807888
ERVL-int:ERVL:LTR	1296.82	0.0508637	0.0593303	0.857297	0.391281	0.613588
UCON34:hAT-Charlie:DNA	48.394	0.0503091	0.210076	0.23948	0.810733	0.909914
RMER19C:ERVK:LTR	1385.57	0.0501643	0.0504313	0.994707	0.319879	0.538674
LTR107_Mam:LTR:LTR	73.6306	0.048382	0.15063	0.321198	0.748061	0.878513
ORR1B2:ERVL-MaLR:LTR	5872.86	0.0481239	0.042251	1.139	0.254703	0.463639
Arthur2:hAT-Tip100:DNA	396.696	0.0481059	0.0708553	0.678932	0.497181	0.697072
X6A_LINE:CR1:LINE	696.348	0.047726	0.0570699	0.836273	0.403002	0.620895
MLT1H:ERVL-MaLR:LTR	780.213	0.047595	0.0565821	0.841167	0.400254	0.618726
X21_LINE:CR1:LINE	36.9936	0.0472971	0.197639	0.23931	0.810865	0.909914
MER68B:ERVL:LTR	208.053	0.0472805	0.101143	0.46746	0.640171	0.801422
MLTR18B_MM:ERVK:LTR	972.36	0.0469116	0.0633099	0.740984	0.458703	0.667466
L1MdF_II:L1:LINE	2660.65	0.0456176	0.063165	0.722198	0.470173	0.671442
MER21C:ERVL:LTR	2521.08	0.0440849	0.0375148	1.17513	0.239941	0.448206
LTR78B:ERV1:LTR	151.76	0.0434856	0.108355	0.401326	0.68818	0.840303
MER63C:hAT-Tip100:DNA	270.391	0.0431663	0.0969625	0.445186	0.656186	0.81455
MER131:DNA:DNA	589.243	0.0419973	0.0791706	0.530466	0.595789	0.767845
MamGypLTR1a:Gypsy:LTR	27.2269	0.0417098	0.269138	0.154976	0.87684	0.943523
X6b_DNA:TcMar-Tigger:DNA	197.705	0.0402249	0.108641	0.370254	0.711193	0.854125
Charlie16:hAT-Charlie:DNA	274.124	0.0402045	0.0833037	0.482626	0.629361	0.794609
RLTR43C:ERVK:LTR	62.4879	0.039072	0.167146	0.233759	0.815172	0.912114
MLT1J2:ERVL-MaLR:LTR	493.989	0.038532	0.0803025	0.479835	0.631344	0.795973
RLTR44B:ERVK:LTR	135.618	0.0379327	0.15146	0.250447	0.802242	0.905616
RMER16C:ERVK:LTR	55.9354	0.0377408	0.159722	0.23629	0.813208	0.910881
MamTip2b:hAT-Tip100:DNA	439.991	0.0372388	0.0606136	0.614364	0.538975	0.726887
RLTR48B:ERV1:LTR	571.553	0.0365206	0.0739217	0.494045	0.621275	0.786879
MER102a:hAT-Charlie:DNA	584.436	0.0361278	0.0680557	0.530856	0.595519	0.767845
X7D_LINE:CR1:LINE	24.3743	0.035428	0.306852	0.115456	0.908083	0.958766
MMAR1:TcMar-Mariner:DNA	585.038	0.0346282	0.0807505	0.42883	0.668047	0.823189
IMPB_01:Satellite:Satellite	8591.82	0.0345729	0.0581999	0.594037	0.552487	0.736124
L1MdTf_III:L1:LINE	5331.81	0.0345681	0.0851501	0.405967	0.684767	0.839275
MER20B:hAT-Charlie:DNA	1269.95	0.0344859	0.0584723	0.589783	0.555336	0.73825
Charlie5:hAT-Charlie:DNA	1701.01	0.0340684	0.0529714	0.643146	0.520129	0.714597
RMER1B:L1-dep:Retroposon	5490.9	0.0319351	0.0301988	1.05749	0.290286	0.501886
LTRIS_Mm:ERV1:LTR	484.656	0.0306001	0.139317	0.219644	0.826149	0.91786
L1MEc:L1:LINE	2663.8	0.0304921	0.0511116	0.596579	0.550788	0.736124
IAPA_MM-int:ERVK:LTR	20.1612	0.0297444	0.44836	0.0663403	0.947107	0.974713
L1ME4c:L1:LINE	788.137	0.0286491	0.0517478	0.55363	0.579832	0.756424
MER127:TcMar-Tigger:DNA	101.985	0.0283158	0.129728	0.21827	0.827219	0.91822
MLT2B2:ERVL:LTR	521.145	0.028195	0.0707111	0.398735	0.690088	0.840303
MERVL_2A-int:ERVL:LTR	8895.95	0.028108	0.0315227	0.891675	0.372567	0.593341
Eulor5B:Crypton-A:DNA	2.15827	0.0279919	0.813345	0.0344158	0.972546	0.985353
UCON9B:PIF-Harbinger:DNA	34.3137	0.0279283	0.320968	0.0870126	0.930662	0.969954
EUTREP8:LTR:LTR	91.2141	0.0276619	0.157891	0.175196	0.860926	0.936218
L1MA6:L1:LINE	6216.36	0.0275978	0.0354013	0.779571	0.435643	0.644055
Lx:L1:LINE	9223.79	0.0275412	0.0741947	0.371202	0.710487	0.854111
LTR101_Mam:ERVL:LTR	132.267	0.0274116	0.115437	0.23746	0.8123	0.910693
Lx6:L1:LINE	6164.43	0.0273906	0.0321885	0.850944	0.3948	0.615189
L1M4a2:L1:LINE	341.626	0.0266894	0.0707415	0.377281	0.705965	0.85316
RMER17C:ERVK:LTR	4641.27	0.0266762	0.080145	0.332849	0.739248	0.875014
Charlie23a:hAT-Charlie:DNA	133.505	0.0263806	0.158744	0.166183	0.868013	0.940602
RMER6C:ERVK:LTR	2591.25	0.02628	0.0456518	0.575661	0.564844	0.743883
Lx2A1:L1:LINE	752.201	0.0259637	0.0657398	0.394946	0.692883	0.841163
UCON71:UCON71:Unknown	56.7223	0.0256504	0.161653	0.158675	0.873925	0.943222
MLT1A0:ERVL-MaLR:LTR	5598.08	0.0250481	0.0325787	0.768847	0.441984	0.651239
MER45A:hAT-Tip100:DNA	809.617	0.0242677	0.0531762	0.456365	0.648127	0.807888
Lx7:L1:LINE	15870.5	0.0234005	0.0252695	0.926037	0.354427	0.577115
RMER21B:ERV1:LTR	732.156	0.0228837	0.0817613	0.279884	0.779567	0.896128
MER45B:hAT-Tip100:DNA	196.41	0.022715	0.120167	0.189029	0.85007	0.931398
MER63A:hAT-Blackjack:DNA	1.61226	0.0225954	0.970401	0.0232846	0.981423	0.990272
L1MEa:L1:LINE	175.431	0.0224673	0.0964418	0.232963	0.81579	0.912114
MT2B1:ERVL:LTR	4810.52	0.0223433	0.027131	0.823533	0.410205	0.626504
ORR1A2:ERVL-MaLR:LTR	16918	0.0220613	0.0207428	1.06357	0.287525	0.49992
RLTR44-int:ERVK:LTR	966.893	0.0215744	0.108795	0.198303	0.842808	0.927993
MTEa:ERVL-MaLR:LTR	11275	0.0211667	0.021238	0.996639	0.31894	0.538489
RLTR27:ERVK:LTR	163.78	0.0200496	0.110426	0.181565	0.855924	0.932427
L1ME3F:L1:LINE	295.607	0.0194085	0.0880535	0.220418	0.825546	0.91786
UCON87B:UCON87B:Unknown	2.96316	0.0188854	0.737858	0.0255948	0.979581	0.989224
ORR1D1:ERVL-MaLR:LTR	17543.5	0.0186154	0.0276254	0.673852	0.500405	0.699999
L1MA5:L1:LINE	2633.71	0.018517	0.0345705	0.53563	0.592214	0.766578
Charlie31a:hAT-Charlie:DNA	128.467	0.0184064	0.119742	0.153718	0.877832	0.943766
CR1-1_Amn:CR1:LINE	12.3143	0.017881	0.338941	0.0527555	0.957927	0.979057
Charlie4:hAT-Charlie:DNA	704.121	0.0174818	0.0620525	0.281727	0.778153	0.896077
RLTR20B1:ERVK:LTR	319.226	0.0173847	0.0848817	0.204811	0.83772	0.924044
MER63D:hAT-Blackjack:DNA	52.2084	0.0165567	0.182784	0.0905804	0.927826	0.969954
L1ME3B:L1:LINE	313.715	0.0157137	0.0753441	0.208559	0.834793	0.922335
MARE4:hAT-Tip100:DNA	49.6229	0.0153333	0.186807	0.0820813	0.934582	0.970861
ORR1B1:ERVL-MaLR:LTR	15040.3	0.0146554	0.0310567	0.471893	0.637003	0.799338
ORR1F:ERVL-MaLR:LTR	12268.1	0.0138125	0.0253179	0.545563	0.585366	0.761719
L1MA5A:L1:LINE	1017.98	0.0133566	0.0529313	0.252338	0.80078	0.905616
RLTR20B3A_MM:ERVK:LTR	301.622	0.013223	0.0716514	0.184546	0.853585	0.931528
L1MA4A:L1:LINE	1732.97	0.0130823	0.0408247	0.32045	0.748627	0.878513
UCON83:DNA:DNA	15.5109	0.012271	0.32492	0.0377662	0.969874	0.983946
HERVL74-int:ERVL:LTR	241.062	0.0119041	0.0847603	0.140444	0.888309	0.950051
MER130:DNA:DNA	147.622	0.0117647	0.105076	0.111963	0.910853	0.960413
RLTR31B2:ERVK:LTR	694.062	0.0114542	0.0616447	0.185809	0.852594	0.931453
Tigger12A:TcMar-Tigger:DNA	138.864	0.0108521	0.107914	0.100562	0.919898	0.965384
MamRep137:TcMar-Tigger:DNA	405.928	0.0105231	0.0715958	0.146979	0.883148	0.947
MER112:hAT-Charlie:DNA	653.761	0.0104848	0.0706241	0.148459	0.881981	0.946572
MER106A:hAT-Charlie:DNA	109.692	0.0101858	0.128182	0.0794638	0.936664	0.971905
MER102b:hAT-Charlie:DNA	620.826	0.00927424	0.0598249	0.155023	0.876803	0.943523
ORR1G:ERVL-MaLR:LTR	4827.34	0.0081346	0.0308163	0.263971	0.791802	0.905154
LTR33A_.:ERVL:LTR	337.746	0.00755486	0.0822157	0.0918907	0.926785	0.969954
RMER13B:ERVK:LTR	1531.27	0.00708513	0.0635731	0.111448	0.911261	0.960413
LTR53:ERVL:LTR	87.2327	0.00705184	0.164643	0.0428311	0.965836	0.981787
L1MA8:L1:LINE	3204.79	0.00656204	0.0348131	0.188493	0.85049	0.931398
L1MB2:L1:LINE	3094.56	0.00616886	0.0433917	0.142167	0.886948	0.94942
RLTR30:ERV1:LTR	497.587	0.00616056	0.0714879	0.0861762	0.931326	0.969954
Charlie7a:hAT-Charlie:DNA	110.011	0.00603253	0.133439	0.0452082	0.963941	0.980671
RLTR51B_Mm:ERVK:LTR	436.75	0.00575021	0.0781245	0.0736032	0.941326	0.972125
ERVB4_1-LTR_MM:ERVK:LTR	43.8271	0.00438065	0.287378	0.0152435	0.987838	0.9943
X9a_DNA:DNA:DNA	291.022	0.00415982	0.0852979	0.0487681	0.961104	0.979403
RLTR12BD_Mm:ERVK:LTR	358.637	0.00412591	0.0766206	0.0538485	0.957056	0.979057
OldhAT1:hAT-Ac:DNA	4840.05	0.00395785	0.0417479	0.0948036	0.924471	0.969356
Charlie29a:hAT-Charlie:DNA	126.351	0.00373822	0.120733	0.0309626	0.975299	0.986519
RMER13A1:ERVK:LTR	1127.31	0.00359292	0.0706103	0.0508838	0.959418	0.979307
MLT1K:ERVL-MaLR:LTR	1005.59	0.00355288	0.0452779	0.0784684	0.937455	0.971905
BGLII:ERVK:LTR	855.098	0.00347503	0.0621333	0.0559287	0.955399	0.979057
MLTR11A:ERVK:LTR	2056.06	0.0034097	0.0483078	0.0705828	0.94373	0.97379
LTR106_Mam:LTR:LTR	141.675	0.00294028	0.112549	0.0261243	0.979158	0.989224
MTEb:ERVL-MaLR:LTR	8330.28	0.00261443	0.0303463	0.0861532	0.931345	0.969954
MER20:hAT-Charlie:DNA	9921.55	0.00261094	0.0343906	0.0759203	0.939482	0.971905
RLTR46B:ERVK:LTR	31.5458	0.00229179	0.50203	0.00456504	0.996358	0.998792
L1MEf:L1:LINE	1362.19	0.00208096	0.0657385	0.0316551	0.974747	0.986519
RMER21A:ERV1:LTR	570.594	0.00068359	0.0832531	0.00821099	0.993449	0.9975
MER124:DNA:DNA	190.884	0.000272669	0.103683	0.00262983	0.997902	0.999041
MLT1E2:ERVL-MaLR:LTR	1278.79	7.04309e-05	0.0461785	0.00152519	0.998783	0.999041
MER31A:ERV1:LTR	409.218	-8.42446e-05	0.0701063	-0.00120167	0.999041	0.999041
Tigger1a_Art:TcMar-Tigger:DNA	73.7307	-0.000751463	0.135226	-0.00555709	0.995566	0.998792
MLT1A1:ERVL-MaLR:LTR	4484.53	-0.00157116	0.0422819	-0.0371591	0.970358	0.983946
MER54A:ERVL:LTR	252.88	-0.00161715	0.084528	-0.0191315	0.984736	0.991989
CR1-16_AMi:CR1:LINE	79.1105	-0.00177204	0.146828	-0.0120688	0.990371	0.99555
SYNREP_MM:Satellite:Satellite	64.1296	-0.00211281	0.181209	-0.0116595	0.990697	0.99555
ORR1C2:ERVL-MaLR:LTR	9587.5	-0.00310207	0.0268846	-0.115385	0.90814	0.958766
Chap1a_Mam:hAT-Charlie:DNA	239.462	-0.00319465	0.0836829	-0.0381757	0.969548	0.983946
MER57E1:ERV1:LTR	34.934	-0.00419379	0.206727	-0.0202866	0.983815	0.991872
RMER17A2:ERVK:LTR	1173.68	-0.00549632	0.0914985	-0.06007	0.9521	0.97751
RLTR13D2:ERVK:LTR	110.829	-0.00563102	0.113993	-0.0493978	0.960602	0.979403
RMER5:ERV1:LTR	4278.68	-0.00584293	0.0314816	-0.185599	0.85276	0.931453
Arthur1:hAT-Tip100:DNA	499.885	-0.00590961	0.0636604	-0.0928302	0.926038	0.969954
RLTR12E:ERVK:LTR	384.632	-0.00603228	0.0805775	-0.074863	0.940324	0.971905
MLT1F:ERVL-MaLR:LTR	722.51	-0.00663526	0.0639396	-0.103774	0.917349	0.963529
RMER6-int:ERVK:LTR	214.373	-0.00664489	0.0887303	-0.0748885	0.940303	0.971905
MER34C_.:ERV1:LTR	177.155	-0.00723432	0.108737	-0.0665303	0.946956	0.974713
hAT-N1_Mam:hAT-Tip100:DNA	163.812	-0.00741519	0.142083	-0.0521893	0.958378	0.979057
MTC-int:ERVL-MaLR:LTR	1472.36	-0.00793986	0.049014	-0.161992	0.871312	0.941691
ORR1E:ERVL-MaLR:LTR	16131.5	-0.00834501	0.027609	-0.302257	0.762457	0.886597
Lx9:L1:LINE	24526.6	-0.00845107	0.0374125	-0.225889	0.821288	0.915766
LTR82B:ERVL:LTR	108.827	-0.00874471	0.138415	-0.0631773	0.949625	0.975784
MamTip2:hAT-Tip100:DNA	412.624	-0.0101307	0.0702621	-0.144185	0.885355	0.948539
UCON70:UCON70:Unknown	68.1743	-0.0103057	0.184486	-0.0558618	0.955452	0.979057
L1MB4:L1:LINE	3989.18	-0.0105415	0.0333889	-0.31572	0.752215	0.879463
LTR37A:ERV1:LTR	131.276	-0.0112711	0.13418	-0.0839995	0.933057	0.970119
L1P5:L1:LINE	112.034	-0.0113343	0.131312	-0.0863158	0.931215	0.969954
RLTR13D3A1:ERVK:LTR	583.84	-0.0123	0.0709864	-0.173272	0.862438	0.937035
LTR104_Mam:Gypsy:LTR	70.8932	-0.0125794	0.143085	-0.087916	0.929943	0.969954
ERVB4_2-LTR_MM:ERVK:LTR	75.7959	-0.0127255	0.151547	-0.0839705	0.93308	0.970119
BGLII_C:ERVK:LTR	116.011	-0.0128975	0.16589	-0.0777475	0.938029	0.971905
L1MEg:L1:LINE	1324.76	-0.0130349	0.0414234	-0.314674	0.753009	0.879463
MTE2b:ERVL-MaLR:LTR	11641	-0.0142892	0.0276228	-0.517298	0.604948	0.774913
Lx8:L1:LINE	32143.5	-0.01464	0.0261225	-0.560435	0.575183	0.75435
MLT1A:ERVL-MaLR:LTR	4088.52	-0.0154205	0.0312169	-0.493978	0.621322	0.786879
MLT1L:ERVL-MaLR:LTR	618.572	-0.0154448	0.0598411	-0.258097	0.796332	0.905616
L1MCa:L1:LINE	1321.18	-0.0166759	0.0636187	-0.262122	0.793227	0.905154
RLTR20A4:ERVK:LTR	7207.85	-0.0170874	0.0392767	-0.435052	0.663524	0.820903
L1ME3D:L1:LINE	174.065	-0.0179021	0.109137	-0.164032	0.869706	0.940879
hAT-5_Mam:hAT-Tag1:DNA	231.364	-0.0179627	0.0838145	-0.214315	0.830302	0.920812
MER106B:hAT-Charlie:DNA	222.177	-0.0185319	0.0878328	-0.21099	0.832895	0.922335
MLT1D:ERVL-MaLR:LTR	6406.04	-0.0185809	0.0304392	-0.610426	0.541579	0.728617
L1MB5:L1:LINE	3082.02	-0.0186584	0.0352236	-0.529712	0.596312	0.767845
ORR1C1:ERVL-MaLR:LTR	5658.67	-0.0188592	0.0324527	-0.581127	0.561155	0.741978
LTR16C:ERVL:LTR	671.197	-0.0189802	0.0600206	-0.316228	0.75183	0.879463
L1MC:L1:LINE	3157.66	-0.019449	0.035152	-0.553284	0.580069	0.756424
MLT1F-int:ERVL-MaLR:LTR	135.989	-0.0206272	0.11736	-0.17576	0.860482	0.936218
RMER10A:ERVL:LTR	6042.24	-0.0210905	0.0526962	-0.400228	0.688988	0.840303
RMER10B:ERVL:LTR	2443.69	-0.0216027	0.0662398	-0.326128	0.744328	0.877425
LTR65:ERV1:LTR	212.46	-0.0224763	0.0936385	-0.240032	0.810305	0.909914
HAL1:L1:LINE	2019.17	-0.0224822	0.0520043	-0.432314	0.665513	0.821314
MLT1C2:ERVL-MaLR:LTR	5163.03	-0.0224931	0.0304711	-0.738176	0.460407	0.667466
MARNA:TcMar-Mariner:DNA	563.406	-0.0227383	0.062456	-0.364069	0.715806	0.857992
ORR1D2:ERVL-MaLR:LTR	11305.2	-0.023206	0.0292502	-0.793362	0.427567	0.638926
MLTR11B:ERVK:LTR	1760.85	-0.0236391	0.0630277	-0.375058	0.707617	0.85316
MTB:ERVL-MaLR:LTR	9800.79	-0.0236975	0.0360607	-0.657157	0.51108	0.709909
MER81:hAT-Blackjack:DNA	452.462	-0.0252228	0.0755098	-0.334033	0.738354	0.875014
MLT1B:ERVL-MaLR:LTR	4380.28	-0.0260287	0.0326247	-0.797822	0.424974	0.637979
RMER2:ERV1:LTR	1149.1	-0.0262893	0.0489736	-0.536806	0.591402	0.766578
UCON33:TcMar-Tigger:DNA	37.6997	-0.0271284	0.217628	-0.124655	0.900797	0.957583
LTRIS3:ERV1:LTR	302.841	-0.0272104	0.0782005	-0.347956	0.727873	0.869914
L1M4b:L1:LINE	1043.33	-0.0276701	0.0582077	-0.475368	0.634524	0.79704
MER63B:hAT-Tip100:DNA	202.598	-0.0277306	0.104562	-0.265207	0.79085	0.905154
Charlie2a:hAT-Charlie:DNA	586.255	-0.0279464	0.0690445	-0.40476	0.685654	0.839275
MTA_Mm:ERVL-MaLR:LTR	29681.1	-0.0287384	0.0316685	-0.907474	0.364156	0.589147
RMER6A:ERVK:LTR	7520.33	-0.0294942	0.0546306	-0.539884	0.589277	0.765998
RMER17B:ERVK:LTR	1559.46	-0.0299755	0.075622	-0.396386	0.691821	0.840702
MER21B:ERVL:LTR	2334.65	-0.0302714	0.0371329	-0.815216	0.414949	0.630616
ORR1A1-int:ERVL-MaLR:LTR	2252.6	-0.0306169	0.0391793	-0.781457	0.434534	0.644055
L1M4:L1:LINE	11361	-0.0306907	0.0368847	-0.832072	0.405368	0.62143
UCON2:DNA:DNA	102.928	-0.0311292	0.171191	-0.181839	0.855709	0.932427
MLT1C:ERVL-MaLR:LTR	2288.54	-0.0311437	0.0420896	-0.739939	0.459337	0.667466
L1MA9:L1:LINE	3725.42	-0.0312045	0.0355346	-0.878145	0.379865	0.599505
MER34:ERV1:LTR	200.432	-0.0313326	0.101262	-0.309421	0.757001	0.883288
Tigger11a:TcMar-Tigger:DNA	24.585	-0.0314784	0.260969	-0.120621	0.903991	0.958766
LTR37B:ERV1:LTR	73.8689	-0.0318367	0.169712	-0.187592	0.851196	0.931398
X6B_LINE:CR1:LINE	556.472	-0.0326292	0.0537666	-0.606869	0.543938	0.730194
LTR52:ERVL:LTR	29.7448	-0.0328289	0.24585	-0.133532	0.893772	0.952583
MER113:hAT-Charlie:DNA	906.334	-0.0328776	0.0675066	-0.487028	0.626239	0.792292
L1M3:L1:LINE	5452.46	-0.0339524	0.0380332	-0.892705	0.372015	0.593341
MER63D:hAT-Tip100:DNA	747.175	-0.033991	0.0590724	-0.575412	0.565012	0.743883
MLTR31F_MM:ERVK:LTR	324.095	-0.0341029	0.0855391	-0.398682	0.690127	0.840303
MMERVK9C_I:ERVK:LTR	2474.58	-0.0348569	0.257036	-0.135611	0.892129	0.951989
B2_Mm1a:B2:SINE	32534.5	-0.0358224	0.031711	-1.12965	0.258623	0.46681
L2:L2:LINE	21917.2	-0.0359748	0.0367461	-0.97901	0.327575	0.547627
MER129:LTR:LTR	40.3452	-0.0367111	0.231986	-0.158247	0.874262	0.943222
MER97d:hAT-Tip100:DNA	3.31542	-0.036896	0.790951	-0.0466476	0.962794	0.980314
RLTR17:ERVK:LTR	1689.07	-0.0376061	0.0790563	-0.475687	0.634297	0.79704
MLT2B1:ERVL:LTR	845.93	-0.0377413	0.0546293	-0.690861	0.489653	0.688871
MER34B:ERV1:LTR	58.98	-0.0382862	0.182937	-0.209286	0.834225	0.922335
MTC:ERVL-MaLR:LTR	32426	-0.0383051	0.0276702	-1.38434	0.166253	0.358335
LTR40A1:ERVL:LTR	78.8486	-0.038383	0.159602	-0.240491	0.80995	0.909914
L1MB1:L1:LINE	1789.81	-0.0386854	0.0437763	-0.883707	0.376854	0.596282
UCON94:UCON94:Unknown	16.9587	-0.0390187	0.358952	-0.108702	0.913439	0.961885
RLTR20C2_MM:ERVK:LTR	2383.64	-0.0394436	0.0372182	-1.05979	0.289238	0.501886
UCON64:UCON64:Unknown	48.3129	-0.0395346	0.179175	-0.220648	0.825367	0.91786
L1MB7:L1:LINE	9588.22	-0.0397632	0.0292619	-1.35887	0.174187	0.367164
MLT1I:ERVL-MaLR:LTR	678.989	-0.0405844	0.0542139	-0.748599	0.454099	0.662318
MER5A1:hAT-Charlie:DNA	3477	-0.0406537	0.0328032	-1.23932	0.215227	0.420147
LTR105_Mam:ERVL:LTR	22.9402	-0.0407025	0.30102	-0.135216	0.892441	0.951989
L1MB3:L1:LINE	6815.88	-0.040825	0.0291148	-1.40221	0.160853	0.351303
L1M2:L1:LINE	9603.19	-0.0408421	0.0431672	-0.946139	0.344078	0.565543
RLTR28:ERVL:LTR	2517.35	-0.0414392	0.0491257	-0.843533	0.39893	0.618493
RLTR20A2:ERVK:LTR	154.965	-0.0418421	0.128443	-0.325764	0.744603	0.877425
L1ME4a:L1:LINE	695.151	-0.0419148	0.0749703	-0.559086	0.576103	0.75445
MER46C:TcMar-Tigger:DNA	1278.71	-0.0420538	0.0576682	-0.729238	0.465856	0.668753
hAT-N1a_Mam:hAT-Tip100:DNA	102.941	-0.0422915	0.12952	-0.326525	0.744027	0.877425
RLTR28B:ERVL:LTR	379.277	-0.0426491	0.0728312	-0.585588	0.558152	0.738977
MLT2B4:ERVL:LTR	446.879	-0.0426574	0.0693485	-0.615117	0.538478	0.726887
L2d:L2:LINE	3471.79	-0.0427335	0.0423141	-1.00991	0.312538	0.532523
RLTR30E_MM:ERV1:LTR	88.842	-0.0429318	0.148749	-0.28862	0.772872	0.891447
UCON12:UCON12:Unknown	12.2253	-0.043965	0.357004	-0.12315	0.901988	0.958022
L1MC1:L1:LINE	3616.23	-0.0442263	0.0358012	-1.23533	0.216707	0.420768
L2a:L2:LINE	29175.7	-0.0442396	0.0264077	-1.67525	0.0938842	0.250697
ERVB3_1-LTR_MM:ERVK:LTR	100.295	-0.0444606	0.131789	-0.337361	0.735844	0.875014
IAPEY2_LTR:ERVK:LTR	157.935	-0.0444994	0.117149	-0.379853	0.704054	0.853042
RLTR53_Mm:ERVK:LTR	404.864	-0.0446558	0.0725431	-0.615575	0.538175	0.726887
ERVB7_1-LTR_MM:ERVK:LTR	354.618	-0.0446819	0.169488	-0.263628	0.792066	0.905154
RLTR13A:ERVK:LTR	275.81	-0.0447275	0.13056	-0.342582	0.731913	0.87319
RLTR20C1_MM:ERVK:LTR	3008.33	-0.0448687	0.0392694	-1.14259	0.25321	0.462538
MTD:ERVL-MaLR:LTR	60108.7	-0.0456488	0.0247257	-1.84621	0.0648624	0.193331
MTE2a:ERVL-MaLR:LTR	13876.5	-0.0457128	0.0342044	-1.33646	0.181399	0.37404
MER5A:hAT-Charlie:DNA	9103.47	-0.0462798	0.0370266	-1.24991	0.211333	0.415904
RLTR10:ERVK:LTR	1080.38	-0.0466036	0.0868791	-0.536419	0.591669	0.766578
MER68C:ERVL:LTR	37.537	-0.0467203	0.240062	-0.194617	0.845692	0.929507
MER63A:hAT-Tip100:DNA	526.512	-0.0471653	0.0600061	-0.786008	0.431863	0.642833
LTR37-int:ERV1:LTR	58.3507	-0.0471973	0.183763	-0.256837	0.797304	0.905616
RMER4A:ERVK:LTR	4548.82	-0.0483511	0.034413	-1.40502	0.160014	0.350494
RMER12:ERVK:LTR	2165.48	-0.048629	0.0446872	-1.08821	0.276504	0.487893
Helitron1Nb_Mam:Helitron:RC	54.7354	-0.0486855	0.187619	-0.259492	0.795256	0.905606
RLTR25A:ERVK:LTR	985.258	-0.0487936	0.0588725	-0.828801	0.407217	0.623488
MER126:DNA:DNA	267.951	-0.0489023	0.122448	-0.399372	0.689619	0.840303
LTR67B:ERVL:LTR	359.109	-0.0490951	0.0799391	-0.614156	0.539112	0.726887
L3:CR1:LINE	11704	-0.049172	0.0229766	-2.14009	0.0323476	0.121033
URR1A:hAT-Charlie:DNA	33591.8	-0.0495131	0.0288168	-1.71821	0.085759	0.235646
RMER20A:ERVK:LTR	691.349	-0.0502329	0.0565084	-0.888947	0.374031	0.593341
Tigger8:TcMar-Tigger:DNA	183.329	-0.051864	0.0967452	-0.536089	0.591897	0.766578
L4_A_Mam:RTE-X:LINE	694.87	-0.0520488	0.0585032	-0.889674	0.373641	0.593341
L1M4a1:L1:LINE	661.485	-0.0523036	0.063636	-0.821919	0.411123	0.627128
X9_LINE:L1:LINE	704.829	-0.0526121	0.0584174	-0.900624	0.367788	0.591827
MER117:hAT-Charlie:DNA	800.167	-0.0540534	0.051095	-1.0579	0.290101	0.501886
RLTR40:ERVK:LTR	1814.19	-0.054294	0.0467534	-1.16128	0.245527	0.45382
B1F1:Alu:SINE	26518.3	-0.0544148	0.0209251	-2.60046	0.00931	0.0465878
LTR16D2:ERVL:LTR	6.89645	-0.0548164	0.462585	-0.1185	0.905671	0.958766
L2d2:L2:LINE	4569.57	-0.0556771	0.0279457	-1.99233	0.0463345	0.154994
Charlie4z:hAT-Charlie:DNA	779.327	-0.0557081	0.0740006	-0.752806	0.451566	0.660984
RLTR31D_MM:ERVK:LTR	2788.42	-0.0561282	0.0569464	-0.985632	0.324314	0.54391
L1ME3:L1:LINE	1008.34	-0.0565079	0.0485968	-1.16279	0.244914	0.453368
Charlie6:hAT-Charlie:DNA	80.0809	-0.0566397	0.165409	-0.342423	0.732032	0.87319
LTR41:ERVL:LTR	571.12	-0.0566545	0.0611549	-0.926409	0.354233	0.577115
Eulor6B:Crypton:DNA	55.8099	-0.0568837	0.197568	-0.28792	0.773408	0.891447
Helitron1Na_Mam:Helitron:RC	22.8213	-0.0569307	0.289286	-0.196797	0.843986	0.92846
Tigger13a:TcMar-Tigger:DNA	1563.83	-0.0588884	0.0540379	-1.08976	0.275819	0.487834
RMER1A:L1-dep:Retroposon	4056.97	-0.0589546	0.0550945	-1.07006	0.28459	0.496219
MLTR25C:ERVK:LTR	740.918	-0.0589887	0.062469	-0.944288	0.345023	0.565543
L1MEj:L1:LINE	260.485	-0.0590381	0.0856937	-0.688943	0.490859	0.68978
RLTR11C_MM:ERVK:LTR	766.26	-0.0599126	0.0593525	-1.00944	0.312765	0.532523
Zaphod3:hAT-Tip100:DNA	301.173	-0.0601642	0.0835551	-0.720054	0.471492	0.672545
Tigger16b:TcMar-Tigger:DNA	356.909	-0.0601971	0.0822693	-0.731708	0.464347	0.667861
MLT1F1:ERVL-MaLR:LTR	755.594	-0.0605378	0.0560219	-1.08061	0.279871	0.490771
MER5B:hAT-Charlie:DNA	5494.02	-0.0612633	0.0292723	-2.09288	0.0363602	0.132034
X15_LINE:L2:LINE	301.628	-0.0614687	0.0805301	-0.763301	0.445284	0.653331
ORR1B1-int:ERVL-MaLR:LTR	46939.2	-0.0615713	0.0231108	-2.66418	0.00771767	0.0400863
B4A:B4:SINE	146523	-0.0620554	0.0219844	-2.8227	0.00476204	0.0275215
Charlie12_Rodent:hAT-Charlie:DNA	1914.61	-0.0623937	0.038914	-1.60337	0.108852	0.276853
LTR81AB:Gypsy:LTR	43.9584	-0.0624095	0.186056	-0.335435	0.737297	0.875014
AmnSINE1:5S-Deu-L2:SINE	1705.27	-0.0625753	0.0414386	-1.51007	0.131025	0.315024
L1M5:L1:LINE	13092.7	-0.0626086	0.0316379	-1.97891	0.047826	0.15869
MLT2B3:ERVL:LTR	286.305	-0.0627216	0.0804474	-0.779661	0.435591	0.644055
MurSAT1:Satellite:Satellite	1.23845	-0.0627948	1.17524	-0.0534314	0.957388	0.979057
L1M7:L1:LINE	99.7271	-0.0630968	0.138656	-0.455059	0.649067	0.807888
Tigger19a:TcMar-Tigger:DNA	980.924	-0.063208	0.0632112	-0.999949	0.317335	0.537331
RLTR18:ERVK:LTR	361.145	-0.0634458	0.0673972	-0.941372	0.346514	0.567233
X2_LINE:CR1:LINE	165.955	-0.0645016	0.102911	-0.626769	0.530811	0.72315
CR1_Mam:CR1:LINE	435.37	-0.0648777	0.0659843	-0.983231	0.325494	0.545147
Eulor9A:DNA:DNA	159.669	-0.0651354	0.107157	-0.607852	0.543286	0.730115
EUTREP7:ERV1:LTR	33.6769	-0.0653922	0.237016	-0.275898	0.782626	0.897869
ORR1A3-int:ERVL-MaLR:LTR	7924.79	-0.0655718	0.0288475	-2.27305	0.0230233	0.0941583
B4:B4:SINE	81159.3	-0.0656869	0.0199606	-3.29082	0.00099895	0.00768567
Tigger17:TcMar-Tigger:DNA	496.921	-0.0657701	0.072869	-0.90258	0.366749	0.590927
Charlie1b:hAT-Charlie:DNA	1193.42	-0.0662113	0.0534148	-1.23957	0.215135	0.420147
RLTR13C1:ERVK:LTR	191.947	-0.0664656	0.119214	-0.55753	0.577165	0.755038
B3A:B2:SINE	134265	-0.0664916	0.0240316	-2.76684	0.00566024	0.0318163
RMER12C:ERVK:LTR	7709.45	-0.0675216	0.0320725	-2.10528	0.0352669	0.129593
HAL1M8:L1:LINE	639.667	-0.0679572	0.0694557	-0.978425	0.327864	0.547627
Kanga1c:TcMar-Tc2:DNA	317.234	-0.0680433	0.0904113	-0.752597	0.451692	0.660984
L1ME4b:L1:LINE	2297.59	-0.068159	0.0499848	-1.3636	0.172695	0.36527
MER2:TcMar-Tigger:DNA	15134.1	-0.0682833	0.0281698	-2.42399	0.0153509	0.0677844
B1_Mus2:Alu:SINE	80850.7	-0.0685576	0.019061	-3.59674	0.00032223	0.00314813
UCON26:hAT-Ac:DNA	41.2072	-0.0689714	0.188885	-0.36515	0.714999	0.85786
MER31B:ERV1:LTR	267.681	-0.0692232	0.0869073	-0.796518	0.425731	0.638337
MIR:MIR:SINE	54869.2	-0.070176	0.035676	-1.96704	0.0491788	0.161869
BGLII_A:ERVK:LTR	269.902	-0.0702097	0.095543	-0.734849	0.462431	0.667466
hAT-4b_Ther:hAT-Tip100:DNA	95.5365	-0.0705973	0.134009	-0.52681	0.598326	0.769633
Tigger15a:TcMar-Tigger:DNA	997.87	-0.0709655	0.051112	-1.38843	0.165005	0.356994
MER63C:hAT-Blackjack:DNA	4.19877	-0.0712186	0.674976	-0.105513	0.915969	0.962902
L1MD3:L1:LINE	3229.58	-0.071254	0.0283657	-2.51198	0.0120056	0.0560985
L1M3d:L1:LINE	162.742	-0.0725548	0.131719	-0.55083	0.58175	0.757814
RMER19B:ERVK:LTR	11090.7	-0.0726928	0.0367579	-1.97761	0.0479726	0.158748
RLTR30B_MM:ERV1:LTR	309.888	-0.072877	0.112904	-0.645479	0.518617	0.714597
Charlie4a:hAT-Charlie:DNA	1108.05	-0.0730414	0.0436468	-1.67347	0.0942356	0.251091
B1F2:Alu:SINE	28866.3	-0.0733644	0.021471	-3.41691	0.000633359	0.0054906
PB1D11:Alu:SINE	21663.9	-0.073463	0.0250288	-2.93514	0.00333399	0.0204186
MIR3:MIR:SINE	20240.2	-0.0737176	0.0391392	-1.88347	0.0596363	0.183073
Tigger17d:TcMar-Tigger:DNA	381.784	-0.0738272	0.0708886	-1.04145	0.297665	0.512483
MER74A:ERVL:LTR	386.026	-0.0741734	0.0762892	-0.972266	0.330918	0.550487
MLT1E1A:ERVL-MaLR:LTR	736.073	-0.0741861	0.0550175	-1.34841	0.177527	0.369036
MARE8:DNA:DNA	55.8658	-0.0744732	0.187366	-0.397474	0.691018	0.840557
UCON93:UCON93:Unknown	65.321	-0.074645	0.147887	-0.504745	0.613738	0.782103
MamRep4096:hAT-Tip100:DNA	227.794	-0.0746563	0.0853709	-0.874494	0.381849	0.601865
L1MD:L1:LINE	4565.91	-0.0747117	0.0273469	-2.732	0.00629515	0.0350649
RLTR19B:ERVK:LTR	174.088	-0.0749904	0.0921873	-0.813457	0.415956	0.630616
Tigger2b:TcMar-Tigger:DNA	920.527	-0.0750023	0.0563584	-1.33081	0.183252	0.377229
L1ME1:L1:LINE	3748.91	-0.0753993	0.0328252	-2.29699	0.0216191	0.0896066
MER3:hAT-Charlie:DNA	5212.31	-0.0756446	0.0368453	-2.05304	0.0400691	0.140527
MT2A:ERVL:LTR	3130.85	-0.075751	0.0370133	-2.04659	0.0406983	0.142328
L1MDa:L1:LINE	2481.39	-0.0760163	0.0594094	-1.27953	0.200709	0.402399
MLT1J:ERVL-MaLR:LTR	1232.63	-0.0769697	0.055865	-1.37778	0.168271	0.360874
X7A_LINE:CR1:LINE	289.006	-0.0769874	0.0934413	-0.823912	0.409989	0.626504
MER125:Merlin:DNA	41.0909	-0.0773181	0.208182	-0.371397	0.710342	0.854111
RLTR12F:ERVK:LTR	13.5067	-0.0774628	0.369339	-0.209734	0.833875	0.922335
MamRep1879:hAT-Tip100:DNA	70.864	-0.0775197	0.177849	-0.435874	0.662928	0.820903
B1_Mus1:Alu:SINE	102594	-0.0780294	0.0154761	-5.04193	4.60867e-07	1.02611e-05
L2c:L2:LINE	13825.2	-0.0782831	0.0264427	-2.96049	0.00307155	0.0191933
Eulor8:TcMar:DNA	49.284	-0.0784382	0.193278	-0.40583	0.684867	0.839275
RLTR31C_MM:ERVK:LTR	895.759	-0.0786955	0.0486853	-1.61641	0.106005	0.272427
Eulor6D:Crypton:DNA	51.4447	-0.0796231	0.170559	-0.466837	0.640617	0.801422
RSINE1:B4:SINE	153978	-0.079737	0.0231612	-3.44269	0.000575958	0.00513771
MIRb:MIR:SINE	60051.3	-0.0798707	0.0318902	-2.50456	0.0122605	0.0569534
PB1:Alu:SINE	19952.8	-0.0805796	0.0195225	-4.12753	3.66677e-05	0.000475137
L3b:CR1:LINE	2909.74	-0.0810277	0.0477276	-1.69771	0.0895624	0.242125
RLTR20A3_MM:ERVK:LTR	785.016	-0.0811964	0.0600057	-1.35314	0.17601	0.368483
L1MC4:L1:LINE	6454.38	-0.081617	0.035396	-2.30583	0.0211204	0.0878352
L2b:L2:LINE	17468.6	-0.0820835	0.0214433	-3.82793	0.000129227	0.00141595
MER33:hAT-Charlie:DNA	3959.9	-0.0823625	0.0486773	-1.69201	0.0906439	0.244163
RMER6BA:ERVK:LTR	1057.42	-0.0824654	0.0600731	-1.37275	0.16983	0.362323
B2_Mm1t:B2:SINE	41702.5	-0.0826499	0.029259	-2.82477	0.00473148	0.0275215
RCHARR1:hAT-Charlie:DNA	7409.33	-0.0829676	0.0444303	-1.86737	0.0618506	0.187995
MARE11:MARE11:Unknown	4.22747	-0.0829853	0.714361	-0.116167	0.90752	0.958766
MER104:TcMar-Tc2:DNA	507.809	-0.0832274	0.07663	-1.08609	0.277437	0.487893
X10b_DNA:TcMar-Tigger:DNA	63.3113	-0.0833403	0.165491	-0.503592	0.614548	0.782325
MIRc:MIR:SINE	27684.2	-0.083503	0.031496	-2.65123	0.00801995	0.0414728
X11_DNA:TcMar-Tigger:DNA	80.5557	-0.0838902	0.16954	-0.494811	0.620733	0.786879
L1MC3:L1:LINE	4069.29	-0.0841215	0.03245	-2.59234	0.00953245	0.0470402
Charlie2b:hAT-Charlie:DNA	866.14	-0.0842669	0.0667397	-1.26262	0.206726	0.410374
X2b_DNA:DNA:DNA	5.95172	-0.0845523	0.496261	-0.170379	0.864712	0.938678
ERVB7_2B-LTR_MM:ERVK:LTR	162.822	-0.0851941	0.119314	-0.714031	0.475208	0.6752
ID4_.:ID:SINE	29045.5	-0.0852353	0.0192953	-4.41741	9.98913e-06	0.000154492
hAT-1_Mam:hAT-Tag1:DNA	702.23	-0.0858149	0.060198	-1.42554	0.154	0.344408
B2_Mm2:B2:SINE	131179	-0.0862272	0.0384392	-2.24321	0.0248834	0.100563
Eulor3:DNA:DNA	12.4693	-0.0862322	0.331748	-0.259933	0.794916	0.905606
B1_Mur1:Alu:SINE	63952.8	-0.0863979	0.0296471	-2.91421	0.00356595	0.021624
FordPrefect_a:hAT-Tip100:DNA	18.7309	-0.0864117	0.308866	-0.279771	0.779653	0.896128
B3:B2:SINE	274540	-0.0869268	0.027316	-3.18226	0.00146128	0.0103979
B1_Mur3:Alu:SINE	43993.7	-0.0870404	0.0195359	-4.45541	8.3733e-06	0.000137434
ID:ID:SINE	8291.49	-0.0874372	0.0270162	-3.23647	0.00121019	0.00902873
PB1D9:Alu:SINE	59483.2	-0.0875827	0.0213803	-4.09641	4.19602e-05	0.000521748
RLTR17B_Mm:ERVK:LTR	44218	-0.0878298	0.0458902	-1.91391	0.0556318	0.175148
B1_Mur4:Alu:SINE	43742.8	-0.0879851	0.0197649	-4.45158	8.52404e-06	0.000138067
L1MA4:L1:LINE	4767.5	-0.0880422	0.0422809	-2.08232	0.0373136	0.133353
PB1D10:Alu:SINE	94959	-0.0883956	0.0203919	-4.33484	1.45865e-05	0.000216337
ID4:ID:SINE	26835.1	-0.0884639	0.019641	-4.50404	6.66728e-06	0.00011243
Tigger9a:TcMar-Tigger:DNA	373.642	-0.088712	0.0776479	-1.14249	0.25325	0.462538
MLT-int:ERVL-MaLR:LTR	586.106	-0.089346	0.0581537	-1.53638	0.124446	0.301561
MamGypLTR4:Gypsy:LTR	53.4203	-0.0904192	0.181329	-0.498646	0.618029	0.785132
MER119:hAT-Charlie:DNA	671.694	-0.0909442	0.06068	-1.49875	0.133938	0.31977
MLTR18_MM:ERVK:LTR	176.516	-0.0909829	0.10932	-0.832266	0.405259	0.62143
UCON38:hAT-Charlie:DNA	198.797	-0.0913909	0.107278	-0.851908	0.394265	0.615134
RMER13A2:ERVK:LTR	1143.16	-0.0923978	0.0429766	-2.14996	0.0315587	0.11938
B1_Mm:Alu:SINE	36368.5	-0.0924374	0.0189008	-4.89067	1.00492e-06	1.9329e-05
Tigger14a:TcMar-Tigger:DNA	418.288	-0.0927873	0.0636054	-1.4588	0.144621	0.334547
RLTR10E:ERVK:LTR	393.08	-0.0932839	0.307357	-0.303503	0.761506	0.886597
MER103C:hAT-Charlie:DNA	1649.46	-0.0943982	0.0499923	-1.88825	0.0589919	0.182804
B1_Mur2:Alu:SINE	48038.2	-0.0949614	0.0248168	-3.8265	0.000129978	0.00141595
Tigger20a:TcMar-Tigger:DNA	212.407	-0.0957376	0.101266	-0.945405	0.344452	0.565543
URR1B:hAT-Charlie:DNA	27880.4	-0.0966458	0.0237961	-4.06142	4.87752e-05	0.000588649
ID2:ID:SINE	4399.9	-0.0978179	0.0284548	-3.43766	0.000586763	0.00515932
PB1D7:Alu:SINE	38319	-0.0989472	0.0206316	-4.7959	1.61943e-06	2.9754e-05
Zaphod2:hAT-Tip100:DNA	115.48	-0.0999978	0.136683	-0.731604	0.46441	0.667861
Eulor9C:DNA:DNA	53.3113	-0.100246	0.194996	-0.514091	0.607188	0.776974
Penelope1_Vert:Penelope:LINE	679.786	-0.100739	0.0691895	-1.45599	0.145396	0.334547
RLTR20B2:ERVK:LTR	390.715	-0.101165	0.0778739	-1.29909	0.193914	0.395143
MamGypsy2-LTR:Gypsy:LTR	160.588	-0.101496	0.116981	-0.867627	0.385598	0.606222
LTR40c:ERVL:LTR	296.144	-0.102468	0.0873095	-1.17362	0.240547	0.448656
RLTR20D:ERVK:LTR	228.974	-0.103369	0.0896155	-1.15348	0.248715	0.458335
MLT1M:ERVL-MaLR:LTR	172.596	-0.103388	0.134785	-0.767061	0.443045	0.651239
L1MC2:L1:LINE	1751.74	-0.103439	0.0386135	-2.67884	0.00738781	0.0390318
MuRRS4-int:ERV1:LTR	115.997	-0.104077	0.177193	-0.587367	0.556957	0.738977
X17_LINE:CR1:LINE	321.256	-0.104126	0.0777382	-1.33944	0.180427	0.37266
DNA1_Mam:TcMar-Tc1:DNA	105.84	-0.104139	0.127335	-0.817838	0.41345	0.629118
MER89:ERV1:LTR	265.666	-0.10428	0.0863943	-1.20703	0.227422	0.433998
L1ME2:L1:LINE	1468.11	-0.105381	0.0546379	-1.92871	0.053767	0.171469
B1F:Alu:SINE	59505.1	-0.105703	0.0247295	-4.27437	1.91678e-05	0.000274368
MLTR18D_MM:ERVK:LTR	582.856	-0.106706	0.0617051	-1.72929	0.0837577	0.230693
RLTR34D_MM:ERVK:LTR	185.123	-0.107741	0.119085	-0.904739	0.365603	0.590053
MER53:hAT-Blackjack:DNA	992.327	-0.108002	0.0524395	-2.05955	0.0394419	0.138723
Charlie1a:hAT-Charlie:DNA	7959.66	-0.108312	0.0401903	-2.69498	0.00703919	0.0376521
HERVL40-int:ERVL:LTR	179.533	-0.108323	0.102358	-1.05828	0.289929	0.501886
L1MC4a:L1:LINE	3109.73	-0.108339	0.0310709	-3.48684	0.000488769	0.00450646
Tigger1:TcMar-Tigger:DNA	2279.78	-0.108592	0.0434483	-2.49934	0.0124424	0.0573653
RLTR12A:ERVK:LTR	999.447	-0.109654	0.0542122	-2.02269	0.0431053	0.146988
MT2B2:ERVL:LTR	3238.11	-0.110195	0.0434307	-2.53726	0.0111724	0.0526945
RNERVK23-int:ERVK:LTR	1.50451	-0.110477	1.04279	-0.105944	0.915627	0.962902
CR1-3_Croc:CR1:LINE	76.7444	-0.110851	0.153368	-0.722776	0.469817	0.671442
MIR1_Amn:MIR:SINE	8308.32	-0.111602	0.0351937	-3.17109	0.0015187	0.0106711
RMER17C2:ERVK:LTR	1727.51	-0.112096	0.0710328	-1.57809	0.114545	0.284284
Tigger17a:TcMar-Tigger:DNA	2128.92	-0.112652	0.0448592	-2.51124	0.0120309	0.0560985
Charlie24:hAT-Charlie:DNA	735.971	-0.113117	0.0556089	-2.03416	0.0419354	0.144197
MER58B:hAT-Charlie:DNA	4932.83	-0.113309	0.0396624	-2.85683	0.00427893	0.0254462
Eutr2:MULE-MuDR:DNA	7.82856	-0.114031	0.496857	-0.229504	0.818477	0.913459
MamTip3B:hAT-Tip100:DNA	121.942	-0.114148	0.173426	-0.658196	0.510412	0.709909
L1MC5:L1:LINE	2958.35	-0.11436	0.0404368	-2.82811	0.00468238	0.0274477
Kanga1a:TcMar-Tc2:DNA	173.84	-0.114696	0.0972156	-1.17981	0.238077	0.446757
L1M8:L1:LINE	292.008	-0.115094	0.0811231	-1.41875	0.155971	0.345323
X24_LINE:L2:LINE	268.893	-0.115321	0.0932008	-1.23734	0.21596	0.420643
UCON16:UCON16:Unknown	26.1566	-0.115388	0.272174	-0.423947	0.671604	0.826745
RLTR44E:ERVK:LTR	82.87	-0.116118	0.146562	-0.792276	0.4282	0.638926
L1MD2:L1:LINE	3306.27	-0.117307	0.0383118	-3.0619	0.00219934	0.0143248
LTR40b:ERVL:LTR	489.357	-0.117689	0.0607969	-1.93577	0.0528955	0.169568
Tigger6a:TcMar-Tigger:DNA	468.576	-0.117796	0.0740836	-1.59004	0.111825	0.279985
X1_DNA:TcMar-Tigger:DNA	124.304	-0.117881	0.132577	-0.889149	0.373923	0.593341
L2-1_AMi:L2:LINE	5.05502	-0.120582	0.580406	-0.207754	0.835421	0.922335
L1MD1:L1:LINE	1124.4	-0.121276	0.0620108	-1.95572	0.0504979	0.164888
MER92D:ERV1:LTR	14.1273	-0.121305	0.360897	-0.336121	0.73678	0.875014
AmnL2-1:L2:LINE	1190.54	-0.122051	0.0568486	-2.14695	0.0317973	0.119702
MER77B:ERVL:LTR	239.071	-0.122125	0.107829	-1.13258	0.257391	0.465514
X6a_DNA:TcMar-Tigger:DNA	237.915	-0.122389	0.084543	-1.44765	0.147714	0.337985
L1MEd:L1:LINE	969.737	-0.122507	0.0599455	-2.04365	0.0409882	0.142936
MER68:ERVL:LTR	1248.15	-0.122839	0.0602775	-2.0379	0.0415599	0.14388
UCON81:hAT-Charlie:DNA	8.41834	-0.123813	0.472726	-0.261913	0.793388	0.905154
Charlie15a:hAT-Charlie:DNA	309.341	-0.124623	0.0745653	-1.67133	0.0946564	0.251667
X26_DNA:TcMar-Tigger:DNA	426.14	-0.125659	0.0698411	-1.79922	0.0719842	0.208184
MER57E2:ERV1:LTR	36.5871	-0.126299	0.195907	-0.644688	0.51913	0.714597
MER74B:ERVL:LTR	222.721	-0.126677	0.108897	-1.16327	0.244718	0.453368
Cheshire:hAT-Charlie:DNA	2341.31	-0.127303	0.0561103	-2.2688	0.0232802	0.094894
Tigger5a_Glire:TcMar-Tigger:DNA	2199.91	-0.127991	0.0561204	-2.28065	0.0225692	0.0926091
MamRep605:LTR:LTR	376.563	-0.128587	0.0662118	-1.94206	0.0521304	0.168432
MurERV4-int:ERVK:LTR	3136.31	-0.1286	0.057687	-2.22927	0.0257962	0.102377
MER91B:hAT-Tip100:DNA	230.989	-0.128761	0.0904272	-1.42391	0.154471	0.344482
UCON76:UCON76:Unknown	107.301	-0.12901	0.119133	-1.08291	0.278849	0.489676
L1MB8:L1:LINE	8879.64	-0.129728	0.0277724	-4.67109	2.996e-06	5.34503e-05
L1MC5a:L1:LINE	2433.87	-0.130398	0.0374075	-3.48586	0.000490549	0.00450646
Kanga1:TcMar-Tc2:DNA	321.08	-0.130438	0.103794	-1.2567	0.208863	0.412697
MLT1H-int:ERVL-MaLR:LTR	55.7734	-0.130568	0.17391	-0.750776	0.452787	0.661188
UCON96:UCON96:Unknown	40.5581	-0.131798	0.193249	-0.682014	0.49523	0.695129
MER105:hAT-Charlie:DNA	459.861	-0.132121	0.0908393	-1.45445	0.145822	0.334596
UCON39:TcMar-Tigger:DNA	74.2859	-0.133702	0.141498	-0.944904	0.344708	0.565543
LTR41C:ERVL:LTR	109.724	-0.133804	0.133754	-1.00037	0.317131	0.537331
MRLTR33:ERVK:LTR	268.635	-0.134585	0.0998386	-1.34802	0.177651	0.369036
MER58A:hAT-Charlie:DNA	5295.57	-0.134731	0.0485942	-2.77257	0.00556157	0.0315497
RMER30:hAT-Charlie:DNA	3397.14	-0.134817	0.0278862	-4.83454	1.33456e-06	2.52745e-05
MLT1E1:ERVL-MaLR:LTR	208.681	-0.135725	0.0940926	-1.44247	0.149171	0.339426
MamRTE1:RTE-Bo.B:LINE	4257.91	-0.136462	0.0393001	-3.47231	0.000516	0.00467056
LTR108a_Mam:ERVL:LTR	49.9746	-0.13821	0.18834	-0.733832	0.463051	0.667466
L1M3c:L1:LINE	139.4	-0.138684	0.121086	-1.14534	0.25207	0.462441
LTR33A:ERVL:LTR	308.587	-0.138851	0.0974096	-1.42543	0.154033	0.344408
ZP3AR:Satellite:Satellite	2843.01	-0.139438	0.0515444	-2.7052	0.00682623	0.0368556
RLTR26:ERVK:LTR	124.185	-0.139759	0.108245	-1.29113	0.196657	0.39686
X8_LINE:CR1:LINE	96.3226	-0.141223	0.139177	-1.0147	0.310247	0.531174
MER135:DNA:DNA	308.793	-0.1422	0.079051	-1.79884	0.0720441	0.208184
RLTR13C3:ERVK:LTR	88.9	-0.142254	0.152942	-0.930117	0.352311	0.575192
Tigger22N1:TcMar-Tigger:DNA	260.743	-0.142627	0.0986267	-1.44613	0.14814	0.33813
L1M:L1:LINE	272.493	-0.143119	0.0898926	-1.59211	0.111361	0.279845
Charlie9:hAT-Charlie:DNA	323.766	-0.143898	0.0856237	-1.68059	0.0928434	0.248457
L1M4c:L1:LINE	1642.15	-0.14434	0.0415142	-3.47687	0.000507296	0.00462579
BLACKJACK:hAT-Blackjack:DNA	780.727	-0.145158	0.0553331	-2.62334	0.00870713	0.0442912
Charlie11:hAT-Charlie:DNA	108.697	-0.145159	0.122213	-1.18775	0.23493	0.4422
L1ME3A:L1:LINE	2054.16	-0.145253	0.0369925	-3.92657	8.61676e-05	0.00097314
ORSL:hAT-Tip100:DNA	217.633	-0.145302	0.101502	-1.43151	0.152283	0.343334
Plat_L3:CR1:LINE	687.328	-0.146201	0.0540401	-2.70542	0.00682184	0.0368556
L1MA7:L1:LINE	3134.01	-0.14634	0.0348094	-4.20404	2.62193e-05	0.000354797
MLT1J-int:ERVL-MaLR:LTR	208.392	-0.146415	0.107236	-1.36535	0.172143	0.36473
L1M2c:L1:LINE	369.955	-0.147261	0.0814275	-1.80849	0.0705298	0.206201
RLTR8:ERVK:LTR	146.842	-0.149658	0.115277	-1.29825	0.194201	0.395143
Charlie10:hAT-Charlie:DNA	377.114	-0.150061	0.073874	-2.03131	0.0422237	0.144784
RLTR6C_Mm:ERV1:LTR	83.2605	-0.15012	0.503971	-0.297874	0.765799	0.887551
ERVL-E-int:ERVL:LTR	361.719	-0.150438	0.0788661	-1.90751	0.0564544	0.177284
RLTR12B:ERVK:LTR	930.447	-0.151016	0.0715407	-2.1109	0.0347805	0.128573
LTR55:ERVL:LTR	190.118	-0.151027	0.103328	-1.46163	0.143842	0.334093
UCON60:UCON60:Unknown	24.6038	-0.151101	0.237904	-0.635131	0.525343	0.719351
L1M3a:L1:LINE	7.34897	-0.151541	0.455203	-0.332908	0.739204	0.875014
RLTR42-int:ERVK:LTR	958.274	-0.152379	0.0595445	-2.55908	0.010495	0.0508634
Charlie20a:hAT-Charlie:DNA	337.486	-0.152481	0.0781926	-1.95006	0.0511684	0.166196
Eutr5:LTR:LTR	71.7633	-0.152738	0.244824	-0.623871	0.532713	0.72386
LTR16A:ERVL:LTR	319.246	-0.153257	0.0878809	-1.74392	0.081173	0.228094
Kanga2_a:TcMar-Tc2:DNA	513.65	-0.153627	0.0615566	-2.49571	0.0125706	0.0575548
CYRA11_Mm:Y-chromosome:Satellite	3648.36	-0.153786	0.0434596	-3.53861	0.000402243	0.00383846
RMER16:ERVK:LTR	454.036	-0.155119	0.0806076	-1.92438	0.0543075	0.1723
MARE10:TcMar-Tigger:DNA	15.5978	-0.155912	0.337783	-0.461576	0.644385	0.805318
L1ME2z:L1:LINE	1301.85	-0.156165	0.057273	-2.72668	0.0063975	0.0354744
RLTR13D3A:ERVK:LTR	56.3462	-0.157165	0.157823	-0.995832	0.319332	0.538489
RLTR31B_Mm:ERVK:LTR	208.975	-0.157884	0.0989394	-1.59577	0.110541	0.278867
MYSERV6-int:ERVK:LTR	2637.91	-0.159605	0.0734318	-2.17351	0.0297418	0.113702
MLT2C1:ERVL:LTR	388.384	-0.161604	0.0725252	-2.22824	0.0258645	0.102377
Chap1_Mam:hAT-Charlie:DNA	42.7104	-0.164241	0.184135	-0.891956	0.372416	0.593341
L1M6:L1:LINE	317.204	-0.164462	0.081837	-2.00963	0.0444701	0.150806
X13_LINE:L2:LINE	34.3611	-0.165205	0.224734	-0.735113	0.462271	0.667466
MER92-int:ERV1:LTR	135.093	-0.165856	0.117651	-1.40973	0.158618	0.348056
MLTR18A_MM:ERVK:LTR	233.725	-0.165883	0.0893756	-1.85602	0.0634504	0.19191
UCON37:hAT-Ac:DNA	67.9834	-0.166688	0.161608	-1.03143	0.302338	0.519801
Tigger19b:TcMar-Tigger:DNA	1964.78	-0.166689	0.0541379	-3.07896	0.00207722	0.0138195
RLTR9A3:ERVK:LTR	190.48	-0.167414	0.133556	-1.25351	0.21002	0.414319
X12_LINE:I-Jockey:LINE	216.443	-0.167881	0.0963201	-1.74295	0.0813429	0.228094
Charlie12:hAT-Charlie:DNA	131.13	-0.168063	0.123568	-1.36008	0.173804	0.366986
L1ME3G:L1:LINE	1262.75	-0.168178	0.0509735	-3.29932	0.000969199	0.00750368
HAL1ME:L1:LINE	262.339	-0.168302	0.0891644	-1.88755	0.0590862	0.182804
UCON20:UCON20:Unknown	12.6325	-0.168889	0.374652	-0.450789	0.652142	0.810896
MER95:ERV1:LTR	17.2263	-0.169167	0.369634	-0.457662	0.647195	0.807888
RMER20C_Mm:ERVK:LTR	732.782	-0.170962	0.0631496	-2.70726	0.00678412	0.0368556
MLTR18C_MM:ERVK:LTR	740.629	-0.171372	0.0666317	-2.57193	0.0101134	0.0492079
L1ME3Cz:L1:LINE	1319.81	-0.171471	0.0431537	-3.9735	7.08252e-05	0.000830342
RLTR13D1:ERVK:LTR	156.353	-0.171861	0.109153	-1.57449	0.115374	0.285191
MT2B:ERVL:LTR	7624.81	-0.173244	0.034714	-4.99061	6.01887e-07	1.23487e-05
Tigger17c:TcMar-Tigger:DNA	198.435	-0.176078	0.0992759	-1.77362	0.0761261	0.217428
MER90:ERV1:LTR	206.405	-0.176756	0.141467	-1.24945	0.211499	0.415904
L1MEi:L1:LINE	355.072	-0.177032	0.097636	-1.81318	0.0698033	0.20459
RLTR48C:ERV1:LTR	47.4575	-0.177064	0.203654	-0.869438	0.384608	0.605438
UCON78:DNA:DNA	246.419	-0.177333	0.0850536	-2.08495	0.0370737	0.133055
UCON8:DNA:DNA	120.473	-0.179685	0.110366	-1.62808	0.103508	0.267685
MER45C:hAT-Tip100:DNA	112.56	-0.181469	0.113278	-1.60198	0.109161	0.277066
Zaphod4a:hAT-Tip100:DNA	115.761	-0.181561	0.14695	-1.23553	0.216634	0.420768
LTR41B:ERVL:LTR	89.7784	-0.182056	0.150618	-1.20872	0.226769	0.433998
UCON86:L2:LINE	7.6608	-0.182077	0.450173	-0.404461	0.685874	0.839275
Helitron3Na_Mam:Helitron:RC	110.589	-0.183104	0.127224	-1.43922	0.150088	0.340847
RLTR18B:ERVK:LTR	769.026	-0.183349	0.0570249	-3.21525	0.00130333	0.00949346
LTR68:ERV1:LTR	145.311	-0.183807	0.120809	-1.52147	0.128141	0.309298
Charlie1:hAT-Charlie:DNA	2486.13	-0.184656	0.0439244	-4.20397	2.62279e-05	0.000354797
LTR87:ERVL:LTR	471.448	-0.18685	0.0605238	-3.08721	0.00202042	0.0135695
MURVY-LTR:ERV1:LTR	364.305	-0.188412	0.0871589	-2.16171	0.0306406	0.116415
LTR75:ERVL:LTR	17.9737	-0.188446	0.303431	-0.621051	0.534566	0.725525
L1ME3C:L1:LINE	160.403	-0.188508	0.106826	-1.76463	0.0776266	0.219876
MER73:ERVL:LTR	78.0004	-0.189002	0.166925	-1.13226	0.257526	0.465514
Looper:PiggyBac:DNA	222.125	-0.189119	0.110784	-1.7071	0.087803	0.239127
MER70-int:ERVL:LTR	1.63788	-0.189475	0.987088	-0.191954	0.847778	0.930968
MER58C:hAT-Charlie:DNA	623.724	-0.191595	0.0556867	-3.4406	0.000580436	0.00514041
L5:RTE-X:LINE	62.6044	-0.192526	0.159195	-1.20937	0.22652	0.433998
L1MDb:L1:LINE	335.815	-0.193568	0.111393	-1.7377	0.0822638	0.22963
Helitron2Na_Mam:Helitron:RC	208.957	-0.193882	0.0922546	-2.1016	0.0355884	0.129998
RLTR26C_MM:ERVK:LTR	162.375	-0.194496	0.109188	-1.78129	0.0748646	0.214322
Tigger10:TcMar-Tigger:DNA	909.751	-0.19505	0.0640286	-3.0463	0.00231674	0.01501
MamGypsy2-I:Gypsy:LTR	172.243	-0.195805	0.126802	-1.54419	0.122544	0.298125
LTR88a:Gypsy:LTR	29.9021	-0.195959	0.29233	-0.670334	0.502645	0.700743
MER34A1:ERV1:LTR	84.1802	-0.1967	0.153423	-1.28208	0.199815	0.40126
LTR89B:ERVL:LTR	6.35812	-0.196879	0.511209	-0.385125	0.700145	0.849141
YREP_Mm:YREP_Mm:Unknown	155.61	-0.198355	0.109313	-1.81455	0.069593	0.204548
UCON44:TcMar-Tigger:DNA	132.401	-0.19856	0.143012	-1.38841	0.165012	0.356994
LTR90B:LTR:LTR	78.2082	-0.199487	0.181345	-1.10005	0.271312	0.481941
RLTR31_Mm:ERVK:LTR	497.803	-0.200402	0.129559	-1.54681	0.12191	0.29717
L1MCb:L1:LINE	392.768	-0.200748	0.0907672	-2.21168	0.026989	0.105471
MADE2:TcMar-Mariner:DNA	165.815	-0.201863	0.117618	-1.71625	0.086116	0.2361
MER34C:ERV1:LTR	27.5446	-0.202205	0.263714	-0.766761	0.443224	0.651239
Charlie25:hAT-Charlie:DNA	527.532	-0.202591	0.0629655	-3.2175	0.00129315	0.00947538
UCON55:TcMar-Tigger:DNA	46.5135	-0.20384	0.204121	-0.998625	0.317976	0.537677
Kanga11a:TcMar-Tc2:DNA	192.34	-0.204995	0.135101	-1.51735	0.129179	0.311193
RLTR11B:ERVK:LTR	1927.53	-0.205117	0.0616301	-3.32819	0.000874125	0.00717358
HAL1b:L1:LINE	312.145	-0.206716	0.110074	-1.87797	0.0603851	0.184485
RLTR21:ERVK:LTR	1294.92	-0.206942	0.0606852	-3.41009	0.00064941	0.00559038
L1MCc:L1:LINE	153.775	-0.207067	0.111903	-1.85042	0.0642528	0.192746
X7B_LINE:CR1:LINE	240.112	-0.208021	0.168905	-1.23159	0.218102	0.421482
Kanga1d:TcMar-Tc2:DNA	154.374	-0.211156	0.117689	-1.79419	0.0727829	0.209826
BGLII_B2:ERVK:LTR	437.127	-0.211184	0.0643186	-3.2834	0.00102563	0.00779992
EutTc1-N2:TcMar-Tc1:DNA	35.1412	-0.21224	0.229598	-0.924399	0.355279	0.577739
RLTR13D:ERVK:LTR	23.2526	-0.213225	0.24926	-0.855432	0.392312	0.614422
LTR89:ERVL:LTR	29.9046	-0.21403	0.271051	-0.789631	0.429743	0.640453
Tigger23a:TcMar-Tigger:DNA	183.174	-0.214126	0.0996286	-2.14925	0.0316149	0.11938
Charlie17:hAT-Charlie:DNA	170.218	-0.21469	0.113891	-1.88504	0.0594238	0.182877
ORSL-2a:hAT-Tip100:DNA	44.7144	-0.215018	0.217977	-0.986428	0.323923	0.54391
LTR81A:Gypsy:LTR	38.9879	-0.215202	0.268629	-0.801114	0.423066	0.63589
EUTREP16:LTR:LTR	105.316	-0.216617	0.160612	-1.3487	0.177435	0.369036
L1M1:L1:LINE	414.536	-0.216667	0.071621	-3.02519	0.00248474	0.0159308
MER5C:hAT-Charlie:DNA	306.932	-0.217145	0.104665	-2.07467	0.0380171	0.135257
MamGypLTR2c:Gypsy:LTR	25.825	-0.220579	0.25888	-0.852051	0.394186	0.615134
MER31-int:ERV1:LTR	26.3393	-0.220697	0.227409	-0.970485	0.331805	0.551217
Charlie16a:hAT-Charlie:DNA	198.495	-0.222361	0.120284	-1.84864	0.0645097	0.192746
LTR80B:ERVL:LTR	22.3955	-0.222386	0.273393	-0.813431	0.415971	0.630616
MER99:hAT:DNA	89.1322	-0.227701	0.156166	-1.45807	0.144822	0.334547
Charlie32a:hAT-Charlie:DNA	80.8322	-0.229097	0.141253	-1.62189	0.104827	0.270529
Arthur1C:hAT-Tip100:DNA	140.968	-0.229647	0.117646	-1.95201	0.0509365	0.165881
Tigger18a:TcMar-Tigger:DNA	419.91	-0.230048	0.0829291	-2.77404	0.00553655	0.0315497
LTR33B:ERVL:LTR	70.3074	-0.230968	0.162748	-1.41918	0.155847	0.345323
Mam_R4:Dong-R4:LINE	126.615	-0.23108	0.161853	-1.42772	0.153373	0.344408
UCON31:UCON31:Unknown	56.6026	-0.232043	0.222108	-1.04473	0.296146	0.510583
EuthAT-2:hAT-Ac:DNA	221.773	-0.233586	0.0933256	-2.50292	0.0123175	0.0570031
L1PB4:L1:LINE	58.285	-0.233694	0.208257	-1.12214	0.261801	0.469108
UCON58:DNA:DNA	43.9055	-0.237116	0.214315	-1.10639	0.268558	0.477737
MER91C:hAT-Tip100:DNA	54.9159	-0.245017	0.189345	-1.29402	0.195657	0.39549
MamRep1151:LTR:LTR	217.024	-0.24813	0.136393	-1.81923	0.0688761	0.203814
LTR80A:ERVL:LTR	21.2465	-0.249147	0.385804	-0.645787	0.518418	0.714597
LTR78:ERV1:LTR	311.676	-0.251089	0.0926191	-2.71099	0.0067083	0.0367019
MER58D:hAT-Charlie:DNA	468.233	-0.254172	0.0678661	-3.74519	0.000180255	0.0018716
RLTR9B2:ERVK:LTR	48.9809	-0.254422	0.180082	-1.41282	0.15771	0.347597
UCON9:PIF-Harbinger:DNA	121.755	-0.257291	0.124668	-2.06381	0.0390359	0.138084
LTR88b:Gypsy:LTR	96.4726	-0.257542	0.151079	-1.70469	0.0882527	0.239821
RLTR10D2:ERVK:LTR	56.6246	-0.258017	0.17939	-1.4383	0.150349	0.340847
Charlie18a:hAT-Charlie:DNA	341.279	-0.259527	0.0781832	-3.31947	0.000901879	0.00720918
MLT1G1:ERVL-MaLR:LTR	513.938	-0.260796	0.074359	-3.50726	0.000452751	0.0042872
Charlie7:hAT-Charlie:DNA	1555.34	-0.262905	0.0414915	-6.33635	2.35268e-10	9.65381e-09
MamRep434:TcMar-Tigger:DNA	686.332	-0.263261	0.0794197	-3.3148	0.00091708	0.00728339
Eutr11:DNA:DNA	193.081	-0.265648	0.102504	-2.59159	0.00955324	0.0470402
MamTip1b:hAT-Tip100:DNA	18.4047	-0.269563	0.29605	-0.910532	0.362542	0.588375
Eutr2B:MULE-MuDR:DNA	112.756	-0.270194	0.135066	-2.00046	0.0454507	0.153441
EUTREP15:ERV1:LTR	21.1753	-0.270301	0.26704	-1.01221	0.311435	0.53173
ORSL-2b:hAT-Tip100:DNA	209.073	-0.278409	0.104289	-2.6696	0.00759425	0.0396124
LTR82A:ERVL:LTR	152.557	-0.282263	0.101958	-2.76843	0.00563279	0.0318072
UCON65:UCON65:Unknown	11.9178	-0.282314	0.42091	-0.670722	0.502397	0.700743
RLTR25B:ERVK:LTR	2071.11	-0.283221	0.0453718	-6.24223	4.31373e-10	1.71297e-08
MER102c:hAT-Charlie:DNA	526.547	-0.283866	0.0689459	-4.11723	3.83459e-05	0.000491707
X5B_LINE:CR1:LINE	44.655	-0.285338	0.217681	-1.3108	0.189924	0.389661
X5a_DNA:TcMar-Tigger:DNA	75.0621	-0.28565	0.180269	-1.58458	0.113062	0.282312
UCON17:UCON17:Unknown	2.72897	-0.290051	0.99305	-0.292081	0.770225	0.890279
RLTR42:ERVK:LTR	96.9284	-0.29122	0.142953	-2.03718	0.0416322	0.14388
Chompy-6_Croc:PIF-Harbinger:DNA	105.587	-0.292494	0.140131	-2.08729	0.0368615	0.133055
UCON105:hAT:DNA	227.429	-0.296349	0.112236	-2.64041	0.00828054	0.0422961
LTR16D:ERVL:LTR	42.8882	-0.30173	0.234041	-1.28922	0.197322	0.39755
RLTR13B3:ERVK:LTR	462.408	-0.302221	0.0769241	-3.92882	8.53619e-05	0.000972968
L1ME3E:L1:LINE	140.695	-0.302758	0.116108	-2.60754	0.00911953	0.0460088
Tigger12:TcMar-Tigger:DNA	311.412	-0.303073	0.0742975	-4.07918	4.51948e-05	0.000556348
UCON28b:UCON28b:Unknown	37.4302	-0.304229	0.252227	-1.20617	0.227752	0.433998
MLT2F:ERVL:LTR	520.065	-0.315344	0.0932808	-3.38059	0.000723316	0.0061407
MER123:DNA:DNA	69.857	-0.315545	0.187004	-1.68737	0.0915319	0.245481
UCON21:DNA:DNA	2.76551	-0.315967	0.778955	-0.405629	0.685015	0.839275
MamGypLTR1b:Gypsy:LTR	42.5069	-0.321946	0.207573	-1.551	0.120901	0.295297
MER89-int:ERV1:LTR	39.0446	-0.322763	0.259142	-1.24551	0.212945	0.417414
UCON85:UCON85:Unknown	30.5557	-0.32465	0.240902	-1.34764	0.177773	0.369036
RLTR6-int:ERV1:LTR	119.943	-0.326656	0.186573	-1.75082	0.0799767	0.225289
L4_B_Mam:RTE-X:LINE	395.906	-0.33111	0.0978973	-3.38222	0.000719027	0.0061407
X30_DNA:DNA:DNA	382.842	-0.335673	0.101662	-3.30184	0.000960532	0.00750368
Tigger6b:TcMar-Tigger:DNA	184.473	-0.336424	0.126958	-2.64988	0.00805198	0.0414728
MER67A:ERV1:LTR	33.0531	-0.339754	0.208402	-1.63028	0.103043	0.267608
RLTR22_Mus:ERVK:LTR	1135.76	-0.340715	0.133706	-2.54823	0.010827	0.0516588
MER97b:hAT-Tip100:DNA	70.0112	-0.347713	0.208248	-1.6697	0.0949779	0.251978
EUTREP4:PiggyBac:DNA	21.0441	-0.350322	0.270257	-1.29625	0.194889	0.395236
UCON44:TcMar:DNA	7.0356	-0.355998	0.499278	-0.713025	0.47583	0.6752
Eulor2A:DNA:DNA	8.70714	-0.356864	0.575775	-0.619798	0.53539	0.725843
L1M3f:L1:LINE	12.4394	-0.363613	0.516082	-0.704565	0.481081	0.679921
MMTV-int:ERVK:LTR	6728.72	-0.363626	0.19233	-1.89064	0.0586723	0.182804
Eutr15:hAT-Tip100:DNA	43.6845	-0.364696	0.198451	-1.83771	0.0661051	0.196559
LTR81:Gypsy:LTR	13.9802	-0.365132	0.373997	-0.976296	0.328918	0.548642
RLTR24B_MM:ERV1:LTR	173.495	-0.36658	0.106307	-3.44831	0.000564114	0.00506879
UCON89:hAT:DNA	16.567	-0.366696	0.325384	-1.12696	0.259758	0.467488
RLTR19C:ERVK:LTR	166.212	-0.367243	0.125005	-2.93784	0.00330512	0.020343
RLTR43A:ERVK:LTR	0.104619	-0.370105	3.16075	-0.117094	0.906785	0.958766
UCON24:UCON24:Unknown	0.0799636	-0.370105	3.16075	-0.117094	0.906785	0.958766
LTR16B1:ERVL:LTR	141.943	-0.371313	0.130876	-2.83713	0.00455218	0.026941
MamRep564:MamRep564:Unknown	122.989	-0.373777	0.152714	-2.44756	0.0143829	0.064383
L1M3de:L1:LINE	12.3774	-0.381894	0.34368	-1.11119	0.266487	0.476117
LTR45C:ERV1:LTR	1.36951	-0.382853	1.21314	-0.31559	0.752314	0.879463
RLTR43B:ERVK:LTR	8.50764	-0.389038	0.497573	-0.781871	0.43429	0.644055
AmnHarb1:PIF-Harbinger:DNA	69.094	-0.389243	0.157307	-2.47442	0.0133452	0.060397
UCON4:Unspecified:Unspecified	147.223	-0.389898	0.126786	-3.07525	0.00210325	0.0138195
RLTR3_Mm:ERVK:LTR	1941.83	-0.390382	0.216924	-1.79963	0.0719191	0.208184
Zaphod5b:hAT-Tip100:DNA	2.58486	-0.394223	0.786155	-0.501457	0.61605	0.783427
RLTR30C_MM:ERV1:LTR	110.279	-0.402707	0.190888	-2.10965	0.0348883	0.128585
MER21-int:ERVL:LTR	87.8204	-0.406471	0.136079	-2.98703	0.00281702	0.017875
LTR75_1:ERV1:LTR	25.8947	-0.412158	0.283476	-1.45395	0.145961	0.334596
MER57D:ERV1:LTR	127.781	-0.41406	0.111627	-3.70933	0.000207811	0.00209685
MER88:ERVL:LTR	161.226	-0.414872	0.127175	-3.26221	0.00110548	0.00834871
UCON18:UCON18:Unknown	8.80545	-0.425341	0.663719	-0.640845	0.521623	0.715851
UCON15:hAT-Ac:DNA	11.8309	-0.429095	0.344079	-1.24708	0.212367	0.416944
Eulor6E:Crypton:DNA	37.9939	-0.429394	0.247753	-1.73316	0.083068	0.230474
MER70C:ERVL:LTR	38.6375	-0.433599	0.277023	-1.56521	0.117535	0.288793
RLTR44C:ERVK:LTR	62.5428	-0.442313	0.178527	-2.47758	0.0132278	0.0600866
UCON22:UCON22:Unknown	27.3605	-0.448287	0.237221	-1.88974	0.0587922	0.182804
MuRRS-int:ERV1:LTR	303.507	-0.450538	0.134018	-3.36178	0.000774428	0.00648517
MLT2E:ERVL:LTR	36.9755	-0.450595	0.218018	-2.06678	0.0387548	0.137485
MER133A:PIF-Harbinger:DNA	18.0881	-0.452392	0.367632	-1.23056	0.218489	0.421567
Eulor11:DNA:DNA	18.7615	-0.458947	0.291823	-1.57269	0.115791	0.285649
LTR81C:Gypsy:LTR	43.7718	-0.461615	0.190319	-2.42549	0.0152879	0.0677844
LTR81B:Gypsy:LTR	30.3744	-0.461923	0.231474	-1.99557	0.0459811	0.154652
MamGypLTR3a:Gypsy:LTR	39.7136	-0.47147	0.205429	-2.29505	0.0217301	0.0897641
X23_DNA:DNA:DNA	32.3679	-0.474492	0.299721	-1.58311	0.113396	0.282572
UCON80_AMi:UCON80_AMi:Unknown	81.4897	-0.482025	0.144911	-3.32634	0.000879944	0.00717358
LTR85c:Gypsy:LTR	43.9135	-0.494287	0.235061	-2.10281	0.0354826	0.129997
UCON51:LTR:LTR	5.77542	-0.496303	0.546966	-0.907374	0.364209	0.589147
LTR86B2:ERVL:LTR	18.1222	-0.4977	0.339196	-1.46729	0.142296	0.331755
Eulor2B:DNA:DNA	14.358	-0.510306	0.316281	-1.61346	0.106645	0.272931
MARE6:L1-Tx1:LINE	7.67629	-0.521747	0.475678	-1.09685	0.272707	0.483066
MER65D:ERV1:LTR	12.0933	-0.52446	0.41306	-1.26969	0.204194	0.407394
UCON14:DNA:DNA	28.5796	-0.551149	0.252153	-2.18578	0.028832	0.111611
UCON84:UCON84:Unknown	2.0316	-0.559207	1.06665	-0.524266	0.600094	0.771101
MER92C:ERV1:LTR	31.7894	-0.561757	0.253372	-2.21712	0.0266147	0.10434
MER97a:hAT-Tip100:DNA	29.2909	-0.562942	0.23959	-2.3496	0.0187934	0.0797747
MER134:Crypton:DNA	62.583	-0.563513	0.168339	-3.34748	0.000815502	0.00673747
L1_Mus3:L1:LINE	53.6923	-0.57069	0.205003	-2.78382	0.00537233	0.0307597
LTR108e_Mam:ERVL:LTR	2.87682	-0.586582	0.815904	-0.718935	0.472181	0.672749
LTR85b:Gypsy:LTR	19.9897	-0.632609	0.363424	-1.74069	0.0817377	0.22868
MER74C:ERVL:LTR	17.0215	-0.646099	0.289194	-2.23414	0.0254738	0.101483
ERVB7_4-LTR_MM:ERVK:LTR	22.7795	-0.658176	0.275768	-2.38671	0.017	0.0730879
MamRep1894:hAT-Tip100:DNA	13.2848	-0.660563	0.339105	-1.94796	0.0514195	0.166572
UCON40:TcMar-Mariner:DNA	75.8551	-0.674303	0.179403	-3.75859	0.000170871	0.0018133
CR1-13_AMi:CR1:LINE	6.22884	-0.677559	0.749093	-0.904506	0.365727	0.590053
UCON59:DNA:DNA	25.0441	-0.680028	0.306249	-2.2205	0.0263846	0.103768
X24_DNA:DNA:DNA	26.6415	-0.685065	0.259051	-2.64451	0.00818081	0.0419607
RLTR9C:ERVK:LTR	121.135	-0.719807	0.191077	-3.7671	0.000165155	0.00176788
LTR108d_Mam:ERVL:LTR	7.51283	-0.765072	0.448142	-1.70721	0.0877831	0.239127
UCON56:UCON56:Unknown	0.340689	-0.790783	2.2398	-0.353059	0.724044	0.867022
MER110-int:ERV1:LTR	1.40535	-0.813359	1.02561	-0.793051	0.427748	0.638926
X33a_DNA:TcMar-Tc1:DNA	43.1482	-0.856213	0.254019	-3.37066	0.000749877	0.00632259
UCON68:UCON68:Unknown	4.69033	-0.893362	0.700919	-1.27456	0.202466	0.404759
Eulor2C:DNA:DNA	6.46172	-0.941473	0.491389	-1.91594	0.0553724	0.174778
MER131:DNA:DNA?	0.1831	-0.947174	3.16075	-0.299668	0.764431	0.886912
MuLV-int:ERV1:LTR	0.158445	-0.947174	3.16075	-0.299668	0.764431	0.886912
X1_LR:Gypsy:LTR	0.390897	-0.958256	2.19568	-0.436427	0.662527	0.820903
LTR86B1:ERVL:LTR	4.93362	-0.975581	0.850608	-1.14692	0.251414	0.461926
MER4B-int:ERV1:LTR	29.8993	-0.978726	0.311205	-3.14496	0.00166111	0.0114878
MamGypLTR3:Gypsy:LTR	48.7984	-1.01304	0.227203	-4.45876	8.24346e-06	0.000137131
UCON47:UCON47:Unknown	24.4272	-1.01746	0.313277	-3.24779	0.00116305	0.00872998
UCON97:DNA:DNA	2.43854	-1.04643	0.893863	-1.17068	0.241726	0.450174
MamGypLTR1d:Gypsy:LTR	16.0961	-1.06024	0.395624	-2.67991	0.00736415	0.0390318
Zaphod5a:hAT-Tip100:DNA	8.40161	-1.10577	0.429883	-2.57225	0.010104	0.0492079
MER132:TcMar-Pogo:DNA	11.8157	-1.2047	0.390368	-3.08606	0.00202825	0.0135695
X4b_DNA:TcMar:DNA	0.716001	-1.24382	1.96977	-0.631453	0.527744	0.720589
UCON103:LTR:LTR	4.06531	-1.4496	0.662878	-2.18682	0.0287555	0.111611
LTR52-int:ERVL:LTR	2.10355	-1.61274	0.928745	-1.73647	0.0824811	0.229715
Eulor4:Eulor4:Unknown	6.69085	-1.74136	0.558036	-3.12051	0.00180535	0.0122109
MARE9:MARE9:Unknown	0.447646	-2.19113	2.03616	-1.07611	0.281878	0.492435
MER83B-int:ERV1:LTR	0.606091	-2.63792	1.86774	-1.41236	0.157845	0.347597
MER136:Merlin:DNA	0.668683	-2.72781	2.344	-1.16374	0.244528	0.453368

## Sheet: Castrated
Supplementary file 1. Transposable element expression in NPp53T compared to NPp53 prostates (castrated)
	baseMean	log2FoldChange	lfcSE	stat	pvalue	padj
ERVB5_1-I_MM:ERVK:LTR	3376.76	4.36193	0.177136	24.6247	6.86321e-134	2.79562e-131
RLTR44D:ERVK:LTR	104.384	4.03582	0.232099	17.3884	1.01087e-67	1.5441e-65
RLTR1E_MM:ERV1:LTR	30.9093	3.77821	0.381159	9.91243	3.6759e-23	1.49732e-21
ERVB4_3-LTR_MM:ERVK:LTR	30.5507	3.4461	0.343058	10.0452	9.64079e-24	4.36335e-22
RLTR45-int:ERVK:LTR	852.076	3.35502	0.156083	21.4951	1.73171e-102	4.2323e-100
IAPLTR4_I:ERVK:LTR	81.229	3.34985	0.47552	7.04461	1.85987e-12	4.54553e-11
RMER16B2:ERVK:LTR	186.946	3.2206	0.148035	21.7557	6.10133e-105	1.86396e-102
MER70-int:ERVL:LTR	1.1574	3.05541	1.65697	1.84398	0.0651864	0.201415
ERVB5_1-LTR_MM:ERVK:LTR	706.919	2.95939	0.15599	18.9716	2.92661e-80	5.10902e-78
IAPEY3-int:ERVK:LTR	1642.7	2.95142	0.0856926	34.442	5.94089e-260	7.25977e-257
Eutr2:DNA:DNA	3.17047	2.5664	0.89735	2.85998	0.00423669	0.0240801
IAP1-MM_I:ERVK:LTR	414.633	2.39192	0.082629	28.9477	3.00054e-184	1.83333e-181
ERVB4_3-I_MM:ERVK:LTR	230.731	2.25981	0.117779	19.1868	4.77213e-82	9.71923e-80
ERVB2_1A-I_MM:ERVK:LTR	496.785	2.16172	0.124905	17.3069	4.17608e-67	5.67019e-65
MER52-int:ERV1:LTR	23.808	2.12766	0.307067	6.92898	4.23884e-12	1.01566e-10
RLTR10D:ERVK:LTR	107.86	1.93954	0.186099	10.4221	1.96547e-25	1.09173e-23
RLTR46A2:ERVK:LTR	84.3139	1.92706	0.257113	7.49498	6.6306e-14	1.72395e-12
IAPEY5_I:ERVK:LTR	151.642	1.92666	0.349359	5.51486	3.49059e-08	5.9243e-07
MMERVK10C-int:ERVK:LTR	4445.71	1.86287	0.150958	12.3403	5.49333e-35	5.16373e-33
ERVB4_1B-I_MM:ERVK:LTR	297.43	1.85728	0.11753	15.8026	2.98372e-56	3.64611e-54
LTRIS6:ERV1:LTR	12.1421	1.8446	0.409745	4.50182	6.73741e-06	8.31627e-05
IAPLTR4:ERVK:LTR	129.418	1.75836	0.133573	13.1641	1.4117e-39	1.56827e-37
MURVY-int:ERV1:LTR	9.06238	1.75021	0.513906	3.40571	0.000659927	0.00485802
ID4_v:ID:SINE	8.77733	1.71999	0.554406	3.10239	0.00191962	0.0121543
ERVB4_2-I_MM:ERVK:LTR	218.138	1.69287	0.153047	11.0611	1.93692e-28	1.3923e-26
LTR86C:ERVL:LTR	2.86539	1.67688	0.901686	1.85971	0.0629259	0.197675
MER63A:hAT-Blackjack:DNA	3.79177	1.55324	0.749933	2.07118	0.0383424	0.133488
L2-1_Crp:L2:LINE	20.5144	1.42022	0.335733	4.2302	2.33488e-05	0.000250283
UCON67:UCON67:Unknown	0.211154	1.40621	3.34628	0.420232	0.674316	0.829823
RLTR41B:ERV1:LTR	68.2896	1.36743	0.177004	7.72546	1.11452e-14	3.02654e-13
X4b_DNA:TcMar:DNA	1.31576	1.28514	1.21687	1.0561	0.290923	0.522806
IAPEy-int:ERVK:LTR	350.384	1.28099	0.123979	10.3323	5.03589e-25	2.56411e-23
UCON92:UCON92:Unknown	0.397865	1.27453	2.46091	0.51791	0.604521	0.785455
MER53:hAT:DNA	1.6249	1.25687	1.03013	1.2201	0.222427	0.455286
L1M2a1:L1:LINE	0.672992	1.24698	2.165	0.57597	0.564636	0.759895
LTRIS4A:ERV1:LTR	209.401	1.23637	0.112772	10.9635	5.72596e-28	3.68269e-26
ETnERV3-int:ERVK:LTR	1195.23	1.21737	0.155356	7.83603	4.65002e-15	1.29144e-13
SRV_MM-int:ERVK:LTR	99.4755	1.21016	0.141922	8.52693	1.50283e-17	5.24703e-16
LTRIS4:ERV1:LTR	165.963	1.18899	0.135259	8.79044	1.48974e-18	5.51657e-17
L1M3b:L1:LINE	24.5912	1.1687	0.296599	3.94032	8.13719e-05	0.000776848
MMERGLN-int:ERV1:LTR	195.604	1.12477	0.397184	2.83186	0.00462782	0.0258143
IAP1-MM_LTR:ERVK:LTR	91.0943	1.09158	0.178311	6.12177	9.25435e-10	1.79505e-08
RLTR45:ERVK:LTR	414.126	1.08042	0.0977896	11.0484	2.23048e-28	1.51425e-26
MER34-int:ERV1:LTR	5.94882	1.07008	0.566996	1.88727	0.0591238	0.18864
MER70A:ERVL:LTR	57.8732	1.02626	0.180732	5.67835	1.36001e-08	2.4086e-07
RLTR9E:ERVK:LTR	332.794	1.01909	0.0913362	11.1575	6.58014e-29	5.02558e-27
UCON57:UCON57:Unknown	1.42076	0.99336	1.24568	0.797442	0.425194	0.657485
IAPEY3_LTR:ERVK:LTR	268.117	0.992891	0.0943123	10.5277	6.43926e-26	3.74703e-24
RLTR50A:ERVK:LTR	6.72592	0.988918	0.54241	1.82319	0.0682745	0.206004
ERVB4_1-I_MM:ERVK:LTR	76.488	0.975664	0.162749	5.99488	2.0363e-09	3.77023e-08
RMER16A3:ERVK:LTR	28.8739	0.970254	0.301164	3.22169	0.00127439	0.00855662
MER54B:ERVL:LTR	17.4529	0.956794	0.327203	2.92416	0.00345387	0.0203895
ERVB4_1C-LTR_Mm:ERVK:LTR	148.607	0.947523	0.133617	7.09132	1.32839e-12	3.31283e-11
LTR103_Mam:ERV1:LTR	84.6093	0.934191	0.207385	4.50463	6.6488e-06	8.29065e-05
MMERGLN_LTR:ERV1:LTR	219.68	0.898398	0.25929	3.46484	0.000530552	0.00400206
Eulor10:DNA:DNA	2.51913	0.895217	0.861716	1.03888	0.298862	0.5316
RLTR13B1:ERVK:LTR	520.096	0.892493	0.0927832	9.61912	6.63948e-22	2.53545e-20
IAP-d-int:ERVK:LTR	429.13	0.886857	0.0812904	10.9097	1.0355e-27	6.32689e-26
LTR108d_Mam:ERVL:LTR	11.224	0.881149	0.418194	2.10703	0.0351149	0.123661
L1_Mus3:L1:LINE	97.0703	0.866822	0.214559	4.04002	5.34459e-05	0.000537553
LTR108c_Mam:ERVL:LTR	2.71041	0.858471	0.80048	1.07244	0.28352	0.516182
MER133B:PIF-Harbinger:DNA	7.09029	0.84089	0.508986	1.65209	0.0985163	0.270803
ERVB3_1-I_MM:ERVK:LTR	82.7245	0.833113	0.163729	5.08835	3.61185e-07	5.25438e-06
RMER16B3:ERVK:LTR	20.0853	0.826689	0.315081	2.62373	0.00869714	0.0428545
RMER16-int:ERVK:LTR	4239.99	0.824918	0.0686273	12.0203	2.78098e-33	2.26557e-31
RLTR1B-int:ERV1:LTR	390.9	0.819903	0.193569	4.23572	2.27825e-05	0.000246373
MLTR31A_MM:ERVK:LTR	80.6689	0.819487	0.160462	5.10705	3.27228e-07	4.87649e-06
RLTR41C:ERV1:LTR	15.4744	0.809467	0.361261	2.24067	0.0250474	0.0968607
ETnERV-int:ERVK:LTR	1468.39	0.796797	0.0638391	12.4813	9.4404e-36	9.61348e-34
MuRRS4-int:ERV1:LTR	137.168	0.791732	0.126134	6.27693	3.45313e-10	7.03288e-09
MER63C:hAT-Blackjack:DNA	7.86426	0.772679	0.584019	1.32304	0.185823	0.412866
RLTR13D4:ERVK:LTR	44.355	0.757644	0.235463	3.21767	0.00129236	0.00862576
MMETn-int:ERVK:LTR	2973.44	0.754466	0.0742395	10.1626	2.91212e-24	1.42345e-22
RLTR13D3:ERVK:LTR	520.472	0.735603	0.0868068	8.47402	2.3707e-17	8.0472e-16
LTR16D2:ERVL:LTR	6.63569	0.71071	0.560558	1.26786	0.204847	0.435345
RLTR46B:ERVK:LTR	73.2598	0.706601	0.210303	3.35992	0.000779639	0.00564657
UCON19:UCON19:Unknown	7.43499	0.693659	0.482421	1.43787	0.150471	0.351577
LTRIS_Mus:ERV1:LTR	938.968	0.68718	0.0687891	9.98966	1.69164e-23	7.12823e-22
IAPA_MM-int:ERVK:LTR	23.6953	0.681811	0.308899	2.20723	0.027298	0.103597
IAPEY4_I:ERVK:LTR	6395	0.681801	0.152777	4.46271	8.0928e-06	9.8894e-05
RLTR9A3B:ERVK:LTR	106.075	0.676924	0.15181	4.45903	8.23324e-06	9.96141e-05
IAPEY_LTR:ERVK:LTR	54.8958	0.675306	0.189732	3.55925	0.00037191	0.00289607
MER65D:ERV1:LTR	11.9745	0.672899	0.416745	1.61465	0.106386	0.284471
RLTR19A:ERVK:LTR	27.0712	0.6663	0.310794	2.14387	0.0320436	0.11585
ERVB2_1-I_MM:ERVK:LTR	361.079	0.655756	0.109045	6.01365	1.81394e-09	3.4102e-08
Tigger17b:TcMar-Tigger:DNA	649.448	0.64427	0.0644314	9.99932	1.53441e-23	6.69662e-22
RLTR19D:ERVK:LTR	1.50591	0.639251	1.23316	0.518383	0.604191	0.785455
RLTR10C:ERVK:LTR	1413.17	0.611836	0.0587677	10.4111	2.20677e-25	1.17246e-23
ETnERV2-int:ERVK:LTR	854.837	0.592707	0.0607423	9.75773	1.70937e-22	6.73823e-21
LTR45C:ERV1:LTR	2.2279	0.589127	0.921985	0.638976	0.522838	0.731016
RLTR6-int:ERV1:LTR	63.5224	0.586242	0.19496	3.00698	0.00263854	0.0160413
MMERVK9C_I:ERVK:LTR	1050.32	0.560113	0.0709721	7.89202	2.97334e-15	8.65101e-14
RLTR13G:ERVK:LTR	621.819	0.558387	0.0727154	7.67907	1.60244e-14	4.25692e-13
RLTR31A_Mm:ERVK:LTR	98.5439	0.555793	0.139603	3.98125	6.85547e-05	0.000664872
UCON21:DNA:DNA	4.89877	0.554004	0.596108	0.929369	0.352698	0.595299
RMER16A2:ERVK:LTR	70.5268	0.553403	0.200825	2.75564	0.00585769	0.0309874
RLTR6B_Mm:ERV1:LTR	601.517	0.537534	0.0826492	6.5038	7.83167e-11	1.70898e-09
MER70B:ERVL:LTR	38.617	0.528177	0.217845	2.42455	0.0153272	0.0666544
RLTR13A:ERVK:LTR	401.856	0.526106	0.0798756	6.58657	4.50104e-11	1.01857e-09
RLTR10E:ERVK:LTR	172.087	0.522408	0.11953	4.3705	1.23963e-05	0.000142909
UCON100:hAT-hAT19:DNA	2.58733	0.517617	0.871863	0.59369	0.552719	0.748996
MMERVK10D3_I:ERVK:LTR	1210.92	0.511012	0.0505038	10.1183	4.5839e-24	2.15443e-22
MMERVK9E_I:ERVK:LTR	1185.89	0.502219	0.0595172	8.43822	3.22212e-17	1.06417e-15
UCON97:DNA:DNA	4.8386	0.492987	0.619703	0.795521	0.42631	0.657767
UCON28a:UCON28a:Unknown	125.954	0.490078	0.135768	3.60967	0.000306584	0.00249764
UCON68:UCON68:Unknown	3.12221	0.485565	0.780875	0.621822	0.534059	0.736592
Kanga1b:TcMar-Tc2:DNA	66.9883	0.48509	0.191293	2.53585	0.0112176	0.0523202
RLTR22_Mur:ERVK:LTR	802.007	0.482117	0.0613661	7.85641	3.95313e-15	1.12343e-13
RLTR9F:ERVK:LTR	36.2834	0.480388	0.222324	2.16075	0.0307145	0.113052
RLTR46:ERVK:LTR	12.5309	0.480032	0.423502	1.13348	0.257012	0.491933
MYSERV-int:ERVK:LTR	1385.42	0.479186	0.0595358	8.04871	8.36705e-16	2.49379e-14
MurSatRep1:MurSatRep1:Unknown	13051.5	0.476876	0.0393148	12.1297	7.3549e-34	6.41978e-32
Helitron1Nb_Mam:Helitron:RC	48.9791	0.472101	0.207396	2.27632	0.0228268	0.0902729
RLTR30D_RN:ERV1:LTR	68.2076	0.468496	0.173773	2.69602	0.00701724	0.0363351
RMER16_Mm:ERVK:LTR	116.998	0.465235	0.123555	3.76542	0.000166271	0.00140127
LTRIS5:ERV1:LTR	42.079	0.464689	0.21257	2.18605	0.028812	0.108001
RLTR9A4:ERVK:LTR	1.67144	0.4627	1.03289	0.447969	0.654176	0.821586
MER77B:ERVL:LTR	252.282	0.460539	0.119998	3.83788	0.000124102	0.00109893
GSAT_MM:Satellite:Satellite	94.6684	0.458979	0.164761	2.78572	0.00534093	0.0287516
MER110-int:ERV1:LTR	3.5292	0.450166	0.713346	0.631063	0.528	0.732367
ERVB5_2-LTR_MM:ERVK:LTR	197.156	0.443674	0.10669	4.15853	3.20296e-05	0.000337415
MamRep1527:LTR:LTR	194.114	0.442412	0.10683	4.14125	3.45417e-05	0.000354706
RLTR1A2_MM:ERV1:LTR	314.343	0.440278	0.0888471	4.95545	7.21618e-07	1.01358e-05
MERV1_LTR:ERV1:LTR	239.605	0.436886	0.100187	4.3607	1.29646e-05	0.000146692
ERVB4_2-LTR_MM:ERVK:LTR	107.681	0.43324	0.134142	3.22973	0.00123909	0.00841205
RLTR9B:ERVK:LTR	208.407	0.430022	0.10245	4.19736	2.70039e-05	0.000286946
RLTR19:ERVK:LTR	455.646	0.424349	0.0696732	6.09055	1.12521e-09	2.14844e-08
MER68B:ERVL:LTR	370.375	0.415498	0.109218	3.80429	0.000142209	0.00121628
RLTR50B:ERVK:LTR	166.986	0.411412	0.104736	3.92809	8.56234e-05	0.000799544
RLTR20C:ERVK:LTR	142.675	0.410882	0.127752	3.21624	0.0012988	0.00862576
MER136:Merlin:DNA	1.16497	0.409144	1.45827	0.280568	0.779042	0.891988
MMERVK10D3_LTR:ERVK:LTR	23.8741	0.407874	0.279686	1.45833	0.14475	0.344803
RLTR47_MM:ERV1:LTR	12.4373	0.404369	0.42772	0.945405	0.344452	0.584612
MER65-int:ERV1:LTR	22.7461	0.400446	0.337643	1.186	0.235622	0.471722
RLTR10-int:ERVK:LTR	2372.4	0.399562	0.0551535	7.24455	4.3389e-13	1.10461e-11
Eulor6A:Crypton:DNA	8.16821	0.398414	0.493278	0.807686	0.419271	0.656017
L1M2a:L1:LINE	37.0229	0.393329	0.270133	1.45606	0.145376	0.345566
ERVB4_1B-LTR_MM:ERVK:LTR	511.127	0.387309	0.0760108	5.09545	3.47919e-07	5.12238e-06
LTR69:ERVL:LTR	72.2114	0.384379	0.190757	2.01502	0.0439028	0.149026
IAPEY4_LTR:ERVK:LTR	453.07	0.381585	0.189299	2.01577	0.0438235	0.149026
MLTR31E_MM:ERVK:LTR	68.2264	0.378001	0.162752	2.32256	0.0202027	0.0828446
RLTR16C_MM:ERVK:LTR	198.35	0.377474	0.105429	3.58037	0.000343114	0.00274043
UCON101:UCON101:Unknown	14.3957	0.374334	0.377459	0.991721	0.321334	0.560957
LTR101_Mam:ERVL:LTR	174.18	0.3739	0.120331	3.10726	0.00188831	0.0120183
RLTR12E:ERVK:LTR	478.662	0.37389	0.0752288	4.97004	6.69406e-07	9.51179e-06
EUTREP16:LTR:LTR	62.1552	0.373847	0.187477	1.9941	0.0461415	0.15567
IAPLTR3-int:ERVK:LTR	532.858	0.37052	0.102738	3.60644	0.000310424	0.00251218
UCON94:UCON94:Unknown	21.0524	0.368529	0.306961	1.20057	0.229917	0.465164
RLTR30B_MM:ERV1:LTR	295.864	0.367817	0.0848346	4.3357	1.45297e-05	0.000161412
RodERV21-int:ERV1:LTR	707.574	0.36739	0.0712534	5.15611	2.52131e-07	3.80375e-06
RLTR9D:ERVK:LTR	392.228	0.365256	0.0957712	3.81384	0.000136826	0.00118582
LTR84b:ERVL:LTR	112.205	0.364512	0.139823	2.60696	0.00913511	0.0444745
RLTR9D2:ERVK:LTR	138.762	0.362423	0.117074	3.09567	0.00196368	0.0123058
RLTR17D_Mm:ERVK:LTR	1308.82	0.361533	0.0428885	8.4296	3.46857e-17	1.11542e-15
RLTR19A2:ERVK:LTR	54.7331	0.360905	0.20238	1.78331	0.0745366	0.221077
MYSERV16_I:ERVK:LTR	1384.16	0.360623	0.0558838	6.45309	1.09593e-10	2.34952e-09
MER92D:ERV1:LTR	24.7679	0.35719	0.290603	1.22913	0.219021	0.454404
RMER16C:ERVK:LTR	74.9575	0.354382	0.161768	2.19068	0.0284747	0.107065
MER97c:hAT-Tip100:DNA	30.8271	0.350166	0.237269	1.47582	0.139992	0.336091
MER92-int:ERV1:LTR	168.047	0.349229	0.110705	3.15459	0.00160726	0.010503
RLTR10A:ERVK:LTR	270.345	0.332656	0.0897603	3.70605	0.000210519	0.00175003
RLTR33:ERVK:LTR	1507.92	0.332466	0.0590756	5.62781	1.82515e-08	3.18618e-07
MurSAT1:Satellite:Satellite	1.12478	0.332308	1.42868	0.232598	0.816074	0.913225
RLTR19-int:ERVK:LTR	2806.6	0.330354	0.0488416	6.76378	1.34438e-11	3.09969e-10
RLTR13A1:ERVK:LTR	223.149	0.327726	0.112719	2.90746	0.00364376	0.0211027
RLTR49:ERVK:LTR	562.302	0.324787	0.0673141	4.82496	1.40034e-06	1.92272e-05
LTRIS2:ERV1:LTR	1054.3	0.324398	0.0547946	5.92026	3.21438e-09	5.86264e-08
RLTR44A:ERVK:LTR	80.2534	0.321729	0.212913	1.51108	0.130767	0.320235
L1PB4:L1:LINE	65.9037	0.318087	0.21415	1.48535	0.137452	0.331949
RMER15-int:ERVL:LTR	1956.48	0.317988	0.0487288	6.52566	6.77033e-11	1.50424e-09
RLTR17C_Mm:ERVK:LTR	439.715	0.316656	0.069268	4.57147	4.84314e-06	6.10136e-05
RLTR4_MM-int:LTR:LTR	334933	0.316231	0.184629	1.71279	0.0867512	0.248267
UCON86:L2:LINE	24.7572	0.313833	0.285387	1.09968	0.271474	0.505702
ERVL-int:ERVL:LTR	1442.9	0.313273	0.0500163	6.26342	3.76628e-10	7.54491e-09
RLTR14-int:ERV1:LTR	574.371	0.310435	0.0868226	3.57551	0.000349545	0.00277366
HERV16-int:ERVL:LTR	259.525	0.309711	0.108933	2.84315	0.00446706	0.0251555
FordPrefect:hAT-Tip100:DNA	66768.4	0.303853	0.0572829	5.30443	1.13029e-07	1.81738e-06
L1MEg1:L1:LINE	38.0992	0.303031	0.232733	1.30205	0.192898	0.42018
LTR16D1:ERVL:LTR	16.139	0.299759	0.390157	0.768304	0.442307	0.672778
EuthAT-N1a:hAT-Tip100:DNA	14.2573	0.299525	0.353072	0.84834	0.396249	0.634517
RLTR1B:ERV1:LTR	798.861	0.296985	0.0695348	4.27102	1.94583e-05	0.000212304
RLTR13E:ERVK:LTR	290.198	0.294184	0.0858678	3.42601	0.000612508	0.00453627
MER76:ERVL:LTR	52.4965	0.293197	0.198262	1.47884	0.139184	0.334808
UCON12A:UCON12A:Unknown	10.612	0.292666	0.424479	0.68947	0.490527	0.711905
Tigger2b:TcMar-Tigger:DNA	1065.21	0.290333	0.0577618	5.02639	4.99811e-07	7.18552e-06
RMER12B:ERVK:LTR	1556.18	0.289344	0.0538664	5.37152	7.80772e-08	1.27214e-06
UCON71:UCON71:Unknown	66.7659	0.284976	0.186959	1.52427	0.127442	0.314613
ERVB7_2-LTR_MM:ERVK:LTR	169.639	0.283115	0.1194	2.37115	0.0177328	0.0750997
MamTip3:hAT-Tip100:DNA	98.8238	0.279561	0.140553	1.98901	0.0467003	0.15635
LTR10_RN:ERVK:LTR	345.583	0.279453	0.0821087	3.40345	0.000665414	0.00486908
MER4B-int:ERV1:LTR	40.1387	0.278104	0.258637	1.07527	0.282255	0.5148
MLTR12:ERV1:LTR	658.268	0.278036	0.0597039	4.65691	3.20986e-06	4.26353e-05
RLTR9B2:ERVK:LTR	71.6383	0.276621	0.172471	1.60388	0.108741	0.288128
UCON18:UCON18:Unknown	12.3304	0.272317	0.425932	0.639344	0.522599	0.731016
RLTR27:ERVK:LTR	203.341	0.272258	0.102481	2.65667	0.00789174	0.03985
IAPLTR2b:ERVK:LTR	300.619	0.264119	0.102518	2.57632	0.00998586	0.0482321
ERVB7_1-LTR_MM:ERVK:LTR	727.29	0.262533	0.0929748	2.8237	0.00474728	0.0262497
RLTR9A:ERVK:LTR	191.13	0.259914	0.101863	2.55162	0.0107224	0.0507857
LTR73:ERV1:LTR	96.1678	0.258192	0.170601	1.51343	0.130171	0.319415
MER34B-int:ERV1:LTR	331.624	0.257312	0.091925	2.79915	0.00512369	0.0280096
MER73:ERVL:LTR	145.959	0.254947	0.133256	1.91321	0.0557208	0.180612
MRLTR33:ERVK:LTR	300.38	0.251452	0.0949787	2.64745	0.0081101	0.0405214
MTE-int:ERVL-MaLR:LTR	4461.42	0.249835	0.0305251	8.1846	2.73217e-16	8.34678e-15
RMER17B:ERVK:LTR	2402.84	0.236748	0.0514087	4.60521	4.12044e-06	5.41417e-05
UCON85:UCON85:Unknown	28.6737	0.235346	0.282919	0.831851	0.405493	0.643523
RMER13A:ERVK:LTR	1167.02	0.23328	0.0580229	4.02048	5.80792e-05	0.000577014
RMER6B:ERVK:LTR	1947.98	0.232023	0.0421614	5.5032	3.72962e-08	6.24328e-07
RLTR13C2:ERVK:LTR	486.71	0.231923	0.0660044	3.51375	0.000441836	0.00339575
UCON5:UCON5:Unknown	16.6715	0.231771	0.345825	0.670196	0.502733	0.720891
MLT1O:ERVL-MaLR:LTR	166.877	0.230867	0.110432	2.09059	0.0365649	0.128033
RLTR24:ERV1:LTR	1050.18	0.230729	0.0502273	4.5937	4.35461e-06	5.6014e-05
RMER3D-int:ERVK:LTR	1103.07	0.229005	0.0584634	3.91706	8.96367e-05	0.000829819
Charlie6:hAT-Charlie:DNA	102.092	0.228512	0.135712	1.6838	0.092221	0.260261
RLTR17:ERVK:LTR	1180.04	0.226219	0.0485259	4.66183	3.13417e-06	4.20875e-05
RLTR20A3_MM:ERVK:LTR	730.959	0.225272	0.0770894	2.92222	0.00347542	0.0204181
X11_DNA:TcMar-Tigger:DNA	109.275	0.223985	0.131615	1.70182	0.0887885	0.252913
RMER6D:ERVK:LTR	2099.96	0.22135	0.0501342	4.41515	1.00941e-05	0.000118605
LTR65:ERV1:LTR	261.104	0.220733	0.0911182	2.42249	0.0154144	0.0667958
RLTR12F:ERVK:LTR	15.1059	0.220361	0.368206	0.59847	0.549526	0.747796
RLTR1D:ERV1:LTR	410.144	0.220259	0.0963885	2.28512	0.022306	0.0887879
X22_DNA:TcMar:DNA	0.865163	0.218038	1.44924	0.15045	0.88041	0.943678
MER67B:ERV1:LTR	221.042	0.216604	0.147286	1.47063	0.141392	0.338122
MER68C:ERVL:LTR	56.0582	0.216572	0.186733	1.15979	0.246134	0.485123
X32_DNA:TcMar-Tc1:DNA	63.6011	0.21478	0.22595	0.950563	0.341826	0.580962
RLTR10:ERVK:LTR	1699.35	0.213744	0.0565217	3.78162	0.000155812	0.00132224
MurERV4_19-int:ERVK:LTR	1094.42	0.212792	0.0658665	3.23066	0.00123506	0.00841205
ORR1D-int:ERVL-MaLR:LTR	1036.09	0.212644	0.0533162	3.98835	6.65344e-05	0.00065044
RLTR9C:ERVK:LTR	205.318	0.2123	0.0984197	2.15709	0.0309989	0.113415
LTR53:ERVL:LTR	176.213	0.212286	0.12145	1.74794	0.0804749	0.236118
LTR104_Mam:Gypsy:LTR	81.0314	0.210662	0.169684	1.24149	0.214423	0.448673
IAPEY5_LTR:ERVK:LTR	38.9627	0.210083	0.218009	0.963648	0.335223	0.576365
EuthAT-N1:hAT-Tip100:DNA	65.4122	0.20786	0.166249	1.2503	0.211191	0.444192
MER57E1:ERV1:LTR	45.0709	0.207405	0.223627	0.927457	0.353689	0.59615
RLTR4_Mm:ERV1:LTR	57639	0.207315	0.18337	1.13058	0.25823	0.492157
ERV3-16A3_LTR:ERVL:LTR	202.496	0.205512	0.112336	1.82943	0.0673352	0.205196
RLTR30D2_MM:ERV1:LTR	525.308	0.205251	0.0648775	3.16368	0.00155788	0.0102904
RLTR34C_MM:ERVK:LTR	168.058	0.204151	0.11643	1.75341	0.0795311	0.234186
RLTR41A2:ERV1:LTR	142.422	0.201338	0.120042	1.67723	0.0934981	0.260261
RLTR13D5:ERVK:LTR	132.992	0.200306	0.125132	1.60076	0.10943	0.288274
RLTR13F:ERVK:LTR	81.0539	0.199351	0.151499	1.31586	0.188222	0.414427
MER70C:ERVL:LTR	57.7633	0.197209	0.186549	1.05714	0.290447	0.522806
MamRep1879:hAT-Tip100:DNA	77.9864	0.196951	0.162181	1.2144	0.224596	0.458192
UCON28b:UCON28b:Unknown	56.4661	0.194264	0.239566	0.810899	0.417424	0.655288
RMER19B2:ERVK:LTR	816.089	0.193929	0.0563654	3.44057	0.000580487	0.00432534
MER34C_.:ERV1:LTR	207.209	0.192323	0.105364	1.82533	0.0679516	0.206004
EUTREP8:LTR:LTR	75.0501	0.192077	0.164057	1.17079	0.241682	0.47944
UCON29:Kolobok:DNA	265.597	0.191244	0.0855062	2.23662	0.0253115	0.0975729
L1M3f:L1:LINE	15.2922	0.190193	0.358438	0.530614	0.595686	0.782524
RLTR31_Mur:ERVK:LTR	346.998	0.189949	0.0921637	2.061	0.0393031	0.135673
RLTR11C_MM:ERVK:LTR	914.469	0.18994	0.0616	3.08344	0.00204625	0.012693
LTR83:ERVL:LTR	55.9832	0.187111	0.194127	0.963859	0.335116	0.576365
MTB_Mm:ERVL-MaLR:LTR	6464.53	0.183775	0.0413895	4.44014	8.99016e-06	0.000107706
RMER17D2:ERVK:LTR	981.133	0.183283	0.0867268	2.11334	0.0345721	0.122895
RLTR48C:ERV1:LTR	65.0032	0.181497	0.174023	1.04295	0.296972	0.530322
MER54A:ERVL:LTR	279.558	0.179254	0.0993156	1.80489	0.0710917	0.21345
Lx5:L1:LINE	7972.55	0.179247	0.0340928	5.25764	1.45918e-07	2.25711e-06
LTR16B:ERVL:LTR	105.196	0.177789	0.143483	1.23909	0.215312	0.449763
RMER17C-int:ERVK:LTR	716.876	0.176673	0.0757938	2.33098	0.0197547	0.0814272
LTR77:ERV1:LTR	13.1706	0.175468	0.399016	0.439753	0.660116	0.825958
RLTR10B2:ERVK:LTR	275.456	0.175238	0.104238	1.68113	0.0927373	0.260261
UCON7:DNA:DNA	17.1697	0.174205	0.341864	0.509573	0.610351	0.789258
MTC-int:ERVL-MaLR:LTR	1590.7	0.172645	0.0390636	4.41959	9.8887e-06	0.00011732
L1MdA_V:L1:LINE	3009.03	0.172632	0.0453808	3.80408	0.000142331	0.00121628
MARE4:hAT-Tip100:DNA	127.369	0.16994	0.125595	1.35307	0.176032	0.396153
RLTR1C:ERV1:LTR	419.009	0.169847	0.0709695	2.39324	0.0167005	0.0713568
RLTR34D_MM:ERVK:LTR	213.333	0.168456	0.105299	1.59978	0.109647	0.288274
IAPLTR1_Mm:ERVK:LTR	2147.86	0.168277	0.0822273	2.04649	0.0407086	0.139736
Arthur1A:hAT-Tip100:DNA	160.436	0.165206	0.10667	1.54876	0.121439	0.305823
Lx3_Mus:L1:LINE	7496.76	0.164658	0.0475148	3.46542	0.000529414	0.00400206
X26_DNA:TcMar-Tigger:DNA	414.406	0.163639	0.0754746	2.16813	0.030149	0.111643
Eulor7:DNA:DNA	2.81001	0.163448	0.831728	0.196516	0.844206	0.922847
UCON69:hAT:DNA	19.3656	0.162319	0.305983	0.530482	0.595778	0.782524
BGLII_Mus:ERVK:LTR	230.129	0.161709	0.123731	1.30694	0.191233	0.418043
MERVK26-int:ERVK:LTR	364.564	0.160218	0.079211	2.02267	0.0431074	0.147143
LTR88a:Gypsy:LTR	26.5776	0.157531	0.264872	0.594746	0.552013	0.748996
IAPLTR2a2_Mm:ERVK:LTR	593.362	0.157277	0.082361	1.9096	0.0561849	0.181635
RLTR41:ERV1:LTR	442.434	0.154323	0.0723569	2.13281	0.0329406	0.118158
RLTR30:ERV1:LTR	520.067	0.154211	0.0746342	2.06622	0.0388074	0.134723
RLTR13B4:ERVK:LTR	322.919	0.153552	0.0827893	1.85474	0.0636339	0.199386
RMER16:ERVK:LTR	334.652	0.153147	0.0839525	1.82421	0.0681207	0.206004
LTR16A2:ERVL:LTR	109.908	0.151464	0.134498	1.12614	0.260106	0.493554
RLTR14:ERV1:LTR	971.869	0.151439	0.0534081	2.8355	0.00457536	0.0256472
MLT2F:ERVL:LTR	677.676	0.149967	0.0572007	2.62176	0.0087476	0.04293
UCON48:UCON48:Unknown	9.1851	0.149184	0.465657	0.320372	0.748686	0.872159
UCON70:UCON70:Unknown	56.7766	0.148429	0.185523	0.800054	0.423679	0.657485
L1MEa:L1:LINE	181.971	0.147925	0.110718	1.33605	0.181532	0.407032
MamGyp-int:Gypsy:LTR	9.77617	0.144036	0.429863	0.335074	0.73757	0.869151
LTR75:ERVL:LTR	21.8037	0.143939	0.337007	0.427111	0.669299	0.828655
RLTR47:ERVK:LTR	716.457	0.143686	0.0702525	2.04528	0.0408272	0.13975
EUTREP2:hAT:DNA	133.076	0.143475	0.122495	1.17127	0.241491	0.47944
MurERV4-int:ERVK:LTR	3975.68	0.14329	0.0604453	2.37057	0.0177609	0.0750997
MER125:Merlin:DNA	65.9915	0.142701	0.161579	0.883162	0.377149	0.61918
RLTR5_Mm:ERV1:LTR	83.0259	0.142165	0.158967	0.894305	0.371159	0.611115
MLT2B1:ERVL:LTR	771.011	0.139996	0.0556479	2.51575	0.011878	0.0548368
RLTR13B2:ERVK:LTR	194.118	0.138841	0.118144	1.17519	0.23992	0.478275
Zaphod:hAT-Tip100:DNA	293.545	0.137466	0.085409	1.60951	0.107506	0.286213
X7B_LINE:CR1:LINE	233.173	0.135556	0.131694	1.02933	0.303325	0.537193
EutTc1-N1:TcMar-Tc1:DNA	37.9042	0.135108	0.221824	0.60908	0.542471	0.742394
RLTR53_Mm:ERVK:LTR	464.666	0.135028	0.0942455	1.43272	0.151938	0.354328
EuthAT-2:hAT-Ac:DNA	228.822	0.134469	0.104316	1.28906	0.197378	0.42539
L1MdF_III:L1:LINE	15897.1	0.132698	0.0448161	2.96094	0.00306704	0.0184627
MamGypLTR2b:Gypsy:LTR	24.9414	0.131898	0.282685	0.46659	0.640793	0.809917
MMSAT4:Satellite:Satellite	424.625	0.131701	0.096062	1.371	0.170375	0.38843
MER68:ERVL:LTR	1055.41	0.130257	0.0506918	2.56959	0.0101818	0.0489847
RMER13B:ERVK:LTR	1392.46	0.128849	0.0683876	1.8841	0.0595515	0.18951
RLTR14_RN:ERV1:LTR	478.216	0.128716	0.0694622	1.85303	0.063878	0.199639
RLTR26C_MM:ERVK:LTR	192.599	0.128489	0.112616	1.14095	0.253891	0.489896
MLT1H1:ERVL-MaLR:LTR	591.95	0.128372	0.0674933	1.902	0.0571711	0.184335
Charlie30a:hAT-Charlie:DNA	225.394	0.128336	0.108031	1.18796	0.23485	0.471242
RLTR9A3:ERVK:LTR	273.624	0.126944	0.088213	1.43906	0.150134	0.351464
RLTR11B:ERVK:LTR	1157.47	0.126438	0.047211	2.67815	0.00740307	0.0381711
Kanga1c:TcMar-Tc2:DNA	369.93	0.125661	0.0724311	1.73491	0.0827573	0.239077
RLTR13D3A:ERVK:LTR	56.3014	0.125502	0.200954	0.624533	0.532278	0.734992
L1MdF_I:L1:LINE	12354.6	0.125174	0.0387856	3.22733	0.00124953	0.00843602
Lx4B:L1:LINE	1744.05	0.124655	0.0449332	2.77423	0.00553324	0.0293983
UCON78:DNA:DNA	305.837	0.124584	0.0901011	1.38271	0.166753	0.381597
LTR84a:ERVL:LTR	161.521	0.123938	0.11286	1.09815	0.27214	0.506171
UCON80:hAT-Blackjack:DNA	33.6582	0.123418	0.284869	0.433247	0.664836	0.828164
MLTR31C_MM:ERVK:LTR	215.702	0.121616	0.116995	1.03949	0.298576	0.5316
L1MdMus_I:L1:LINE	14435.4	0.118227	0.0332178	3.55913	0.000372081	0.00289607
X9a_DNA:DNA:DNA	292.623	0.117617	0.103234	1.13932	0.25457	0.489896
MER57C2:ERV1:LTR	164.08	0.116421	0.124689	0.933691	0.350463	0.592346
MER21-int:ERVL:LTR	107.014	0.116275	0.146954	0.79123	0.42881	0.657994
Eutr5:LTR:LTR	75.5502	0.115006	0.168785	0.681375	0.495634	0.714066
ERVB7_3-LTR_MM:ERVK:LTR	141.445	0.113677	0.12421	0.915198	0.360088	0.599806
RLTR13C3:ERVK:LTR	105.196	0.111088	0.148653	0.747296	0.454885	0.686551
MER99:hAT:DNA	107.808	0.109575	0.129222	0.847963	0.396459	0.634517
MMTV-int:ERVK:LTR	1848.06	0.109568	0.222485	0.492475	0.622384	0.7989
Charlie10b:hAT-Charlie:DNA	113.814	0.109434	0.132548	0.825618	0.409021	0.64744
MER31-int:ERV1:LTR	34.5451	0.108265	0.226724	0.47752	0.632992	0.806222
LTR16:ERVL:LTR	211.844	0.107896	0.100678	1.07169	0.283858	0.516182
RLTR18:ERVK:LTR	409.543	0.107342	0.0743842	1.44308	0.148998	0.350311
IAPEY3C_LTR:ERVK:LTR	58.9807	0.106621	0.172669	0.61749	0.536912	0.738198
Charlie29b:hAT-Charlie:DNA	172.397	0.105609	0.13756	0.767733	0.442646	0.672778
MER130:DNA:DNA	208.698	0.104787	0.119632	0.875907	0.381081	0.622568
RLTR21:ERVK:LTR	1730.11	0.104727	0.0474109	2.20892	0.0271805	0.103472
LTR108e_Mam:ERVL:LTR	2.95737	0.104545	0.858614	0.12176	0.903089	0.954071
L1MdF_V:L1:LINE	13463.9	0.102703	0.0409379	2.50876	0.0121155	0.0554498
MER57-int:ERV1:LTR	45.7733	0.102533	0.20002	0.512616	0.60822	0.787335
IAPLTR2a:ERVK:LTR	176.963	0.100692	0.132846	0.757963	0.448473	0.679943
UCON51:LTR:LTR	7.04279	0.100308	0.531135	0.188855	0.850206	0.924445
ERVL-B4-int:ERVL:LTR	740.178	0.0994168	0.0695695	1.42903	0.152996	0.356117
ORR1A4:ERVL-MaLR:LTR	8323.98	0.0993383	0.0357029	2.78236	0.00539654	0.0289236
L1MdMus_II:L1:LINE	7070.95	0.0987505	0.0388328	2.54297	0.0109915	0.0516603
L1_Mur2:L1:LINE	7555.41	0.0985468	0.0439063	2.24448	0.0248014	0.0962136
ID_B1:B4:SINE	514232	0.0983868	0.122594	0.802544	0.422239	0.657485
MARE8:DNA:DNA	80.718	0.0982697	0.152303	0.645224	0.518782	0.730957
RLTR19C:ERVK:LTR	241.913	0.0979839	0.0910986	1.07558	0.282114	0.5148
MER106B:hAT-Charlie:DNA	209.648	0.0978416	0.106319	0.920267	0.357433	0.599806
RLTR13D2:ERVK:LTR	135.222	0.0976672	0.126982	0.769142	0.441809	0.672778
LTR41B:ERVL:LTR	67.9544	0.0972045	0.170393	0.570473	0.568357	0.762384
MER126:DNA:DNA	305.242	0.0971789	0.0902342	1.07696	0.281497	0.5148
LTR90A:LTR:LTR	419.967	0.0962317	0.0728465	1.32102	0.186494	0.413604
LTR79:ERVL:LTR	76.3704	0.0959249	0.169236	0.566811	0.570842	0.762462
Eulor11:DNA:DNA	19.9765	0.0958882	0.323483	0.296424	0.766906	0.884947
Charlie23a:hAT-Charlie:DNA	153.134	0.0956367	0.120403	0.794305	0.427018	0.657776
X6b_DNA:TcMar-Tigger:DNA	226.923	0.0952897	0.092943	1.02525	0.305246	0.539032
Eulor9A:DNA:DNA	147.379	0.0952213	0.120716	0.788804	0.430227	0.657994
RLTR20A1:ERVK:LTR	15.5896	0.0951557	0.348582	0.272979	0.784869	0.89316
UCON9:PIF-Harbinger:DNA	153.184	0.094709	0.128083	0.739437	0.459642	0.686653
RLTR13A3:ERVK:LTR	229.282	0.0945111	0.0944113	1.00106	0.316799	0.554626
Tigger17d:TcMar-Tigger:DNA	456.018	0.0942286	0.0769791	1.22408	0.220922	0.454946
MLTR18B_MM:ERVK:LTR	1138.02	0.0933401	0.0591136	1.579	0.114337	0.294147
RMER17A-int:ERVK:LTR	187.584	0.0927436	0.129392	0.716766	0.473518	0.697997
BGLII:ERVK:LTR	888.051	0.0913333	0.0581392	1.57094	0.116196	0.297676
Lx4A:L1:LINE	5229.8	0.0913255	0.0363074	2.51534	0.0118918	0.0548368
RLTR42:ERVK:LTR	120.339	0.0912989	0.13266	0.688219	0.491315	0.712202
RLTR31_Mm:ERVK:LTR	407.065	0.0909481	0.0842612	1.07936	0.280428	0.513767
UCON60:UCON60:Unknown	36.1706	0.0907087	0.235235	0.385609	0.699786	0.844835
UCON76:UCON76:Unknown	114.561	0.0903011	0.131602	0.686167	0.492608	0.713231
ORR1A0:ERVL-MaLR:LTR	2719.43	0.0900312	0.0487436	1.84704	0.0647417	0.200798
RMER15:ERVL:LTR	8028.41	0.0886526	0.0386652	2.29283	0.0218579	0.0872886
MER21C:ERVL:LTR	2599.2	0.0883343	0.0395846	2.23153	0.025646	0.0983279
RMER6C:ERVK:LTR	2981.11	0.0882754	0.0443147	1.99201	0.0463698	0.15567
UCON28c:UCON28c:Unknown	20.205	0.0873918	0.310624	0.281343	0.778448	0.891988
MERVL-int:ERVL:LTR	5626.58	0.0869621	0.0565456	1.53791	0.124071	0.308461
RMER19A:ERVK:LTR	1679.47	0.086428	0.0496272	1.74154	0.0815881	0.236819
LTR33B:ERVL:LTR	70.7424	0.0853837	0.15775	0.54126	0.588329	0.781054
MLTR18A_MM:ERVK:LTR	303.017	0.0852852	0.0850127	1.00321	0.315761	0.554397
MER5C1:hAT-Charlie:DNA	268.353	0.085241	0.0869026	0.980881	0.326652	0.566196
RMER19B:ERVK:LTR	11684.6	0.0836515	0.0479034	1.74625	0.0807669	0.236118
RLTR1D2_MM:ERV1:LTR	167.152	0.0825048	0.118879	0.694023	0.487667	0.710336
LTR87:ERVL:LTR	655.166	0.0825021	0.059202	1.39357	0.163448	0.375783
MER89-int:ERV1:LTR	51.6002	0.0816468	0.193747	0.42141	0.673456	0.829823
MER91A:hAT-Tip100:DNA	215.422	0.0808623	0.105775	0.764477	0.444583	0.674882
RMER12:ERVK:LTR	2538.71	0.0806949	0.037312	2.16271	0.0305637	0.112837
MT2_Mm:ERVL:LTR	3367.92	0.0799045	0.0519063	1.5394	0.123707	0.308461
RMER6-int:ERVK:LTR	226.474	0.0794402	0.0926721	0.857218	0.391324	0.633364
MER91C:hAT-Tip100:DNA	85.685	0.0784901	0.148121	0.529904	0.596178	0.782524
L1VL1:L1:LINE	324.369	0.0783729	0.0915519	0.856049	0.391971	0.633364
L1MA5A:L1:LINE	1693.28	0.0780555	0.0702136	1.11169	0.266273	0.50007
RLTR11A:ERVK:LTR	1965.53	0.0778032	0.0388693	2.00166	0.0453208	0.153413
RLTR12BD_Mm:ERVK:LTR	426.744	0.0776729	0.0770534	1.00804	0.313436	0.551106
MamRep4096:hAT-Tip100:DNA	245.98	0.0776461	0.0910773	0.85253	0.39392	0.634216
UCON11:TcMar-Tigger:DNA	64.4748	0.0757125	0.182181	0.415589	0.677711	0.831193
MLT1E2:ERVL-MaLR:LTR	1393.41	0.0756451	0.0450952	1.67745	0.093454	0.260261
MLTR14:ERV1:LTR	5251.41	0.075537	0.0368808	2.04814	0.0405465	0.139571
UCON22:UCON22:Unknown	25.9376	0.0752711	0.26574	0.283251	0.776985	0.891988
MER94B:hAT-Blackjack:DNA	49.07	0.0748527	0.202572	0.369512	0.711746	0.850303
Zaphod4a:hAT-Tip100:DNA	143.802	0.0744386	0.122229	0.609009	0.542519	0.742394
RLTR31B_Mm:ERVK:LTR	257.128	0.0735428	0.101283	0.726112	0.46777	0.696243
L1MdGf_I:L1:LINE	3667.58	0.07166	0.0514402	1.39307	0.163598	0.375783
Eutr18:LTR:LTR	49.6594	0.0707433	0.187238	0.377826	0.70556	0.847782
LTR72_RN:ERV1:LTR	281.939	0.06962	0.0860935	0.808656	0.418713	0.655983
Charlie24:hAT-Charlie:DNA	790.675	0.0695963	0.0622305	1.11836	0.263412	0.498682
MER34A1:ERV1:LTR	111.66	0.0695748	0.128663	0.540754	0.588677	0.781054
MER31A:ERV1:LTR	510.78	0.0690747	0.074868	0.92262	0.356205	0.599563
RLTR20B3:ERVK:LTR	285.488	0.0669942	0.092926	0.720941	0.470946	0.696726
B2_Mm1a:B2:SINE	32206.4	0.0668969	0.0559285	1.19611	0.231652	0.467898
MER45R:hAT-Tip100:DNA	134.17	0.0667919	0.125331	0.532925	0.594086	0.782524
RLTR20A2:ERVK:LTR	216.051	0.0666961	0.125092	0.533175	0.593912	0.782524
UCON35:DNA:DNA	50.2482	0.0663271	0.184408	0.359676	0.719089	0.857295
AmnSINE1:5S-Deu-L2:SINE	1808.65	0.0655994	0.0532919	1.23094	0.218344	0.45377
MamTip2:hAT-Tip100:DNA	585.79	0.0654326	0.0726566	0.900574	0.367815	0.608214
Lx2B2:L1:LINE	4661.97	0.0652706	0.0362238	1.80187	0.0715655	0.213821
LTR41:ERVL:LTR	632.878	0.0642877	0.0671754	0.957012	0.338561	0.577823
RMER19C:ERVK:LTR	1553.16	0.0632267	0.0466036	1.35669	0.174879	0.395745
CR1-11_Crp:CR1:LINE	11.4862	0.0624003	0.420027	0.148563	0.881899	0.943678
RLTR20B3A_MM:ERVK:LTR	347.875	0.0622198	0.0777101	0.800665	0.423325	0.657485
UCON87B:UCON87B:Unknown	2.7309	0.0618685	0.934057	0.0662363	0.94719	0.971767
RLTR44-int:ERVK:LTR	1038.93	0.0613404	0.098028	0.625743	0.531483	0.734992
IAPLTR3:ERVK:LTR	20.3904	0.0609684	0.301174	0.202436	0.839576	0.922073
UCON31:UCON31:Unknown	81.2312	0.0608748	0.163626	0.372036	0.709866	0.849614
MT-int:ERVL-MaLR:LTR	564.774	0.0592892	0.0672518	0.881599	0.377993	0.61918
RLTR11A2:ERVK:LTR	2624.85	0.0586575	0.0372716	1.57378	0.115538	0.296611
Arthur1B:hAT-Tip100:DNA	267.252	0.0586292	0.0965212	0.607422	0.543571	0.742975
MER90a:ERV1:LTR	131.188	0.0584853	0.132592	0.441091	0.659147	0.825958
L1MdTf_I:L1:LINE	4494.9	0.0584722	0.0662749	0.882269	0.377632	0.61918
X2b_DNA:DNA:DNA	11.7401	0.0579323	0.401579	0.144261	0.885294	0.944228
Charlie16a:hAT-Charlie:DNA	321.395	0.0575511	0.095004	0.605775	0.544664	0.742975
RLTR3_Mm:ERVK:LTR	454.177	0.0569676	0.202013	0.282001	0.777943	0.891988
ORR1A2:ERVL-MaLR:LTR	18982.2	0.0566384	0.038235	1.48132	0.138521	0.33387
L1ME3:L1:LINE	1154.25	0.0561458	0.0520138	1.07944	0.280391	0.513767
LTR81AB:Gypsy:LTR	50.7566	0.0556961	0.24048	0.231604	0.816846	0.913253
MTB:ERVL-MaLR:LTR	10645.7	0.0555917	0.0467499	1.18913	0.234388	0.471089
LTRIS3:ERV1:LTR	377.478	0.0552406	0.0794808	0.695019	0.487044	0.710336
L1MdF_II:L1:LINE	3623.36	0.0546385	0.046093	1.1854	0.235861	0.471722
Kanga1a:TcMar-Tc2:DNA	206.895	0.0539247	0.0998898	0.539842	0.589306	0.781054
ORR1A1-int:ERVL-MaLR:LTR	2457.53	0.0534094	0.0398223	1.34119	0.179858	0.404019
RLTR34B_MM:ERVK:LTR	421.261	0.0530547	0.0783	0.677582	0.498037	0.716001
LTR86B2:ERVL:LTR	25.8699	0.0530208	0.265037	0.20005	0.841441	0.922073
UCON83:DNA:DNA	22.9622	0.0527806	0.283276	0.186323	0.852192	0.924848
L1MEh:L1:LINE	165.675	0.0522373	0.109061	0.478975	0.631957	0.806222
L1MdTf_II:L1:LINE	5227.73	0.0520405	0.0398077	1.3073	0.191112	0.418043
RLTR48B:ERV1:LTR	438.796	0.0517894	0.0716307	0.723005	0.469677	0.696726
Charlie20a:hAT-Charlie:DNA	349.187	0.0517558	0.0804103	0.643646	0.519805	0.730957
ORR1A3:ERVL-MaLR:LTR	4594.41	0.051268	0.0398935	1.28512	0.19875	0.426043
RMER3D1:ERVK:LTR	5.82017	0.0502822	0.605369	0.0830605	0.933803	0.964448
RLTR12D:ERVK:LTR	414.828	0.0496138	0.0746523	0.664599	0.506307	0.723634
RLTR30D_MM:ERV1:LTR	187.669	0.0486698	0.114419	0.425364	0.670572	0.82891
MYSERV6-int:ERVK:LTR	2582.35	0.0480953	0.0486131	0.989349	0.322492	0.561375
LTR16E2:ERVL:LTR	134.566	0.0479786	0.118962	0.403311	0.68672	0.836661
RMER21B:ERV1:LTR	1072.13	0.0471732	0.0551504	0.855357	0.392354	0.633364
Charlie22a:hAT-Charlie:DNA	171.463	0.0469139	0.10576	0.443589	0.65734	0.824712
Charlie21a:hAT-Charlie:DNA	187.284	0.0467315	0.103048	0.453491	0.650195	0.819271
RLTR12C:ERVK:LTR	146.649	0.0466348	0.12252	0.380631	0.703477	0.846945
Lx2A:L1:LINE	342.098	0.0461936	0.0868165	0.532083	0.594668	0.782524
MLT1G3:ERVL-MaLR:LTR	503.001	0.0439252	0.0697775	0.629504	0.529019	0.732949
hAT-5_Mam:hAT-Tag1:DNA	273.188	0.0438694	0.0969205	0.452633	0.650813	0.819271
Tigger8:TcMar-Tigger:DNA	200.561	0.0434684	0.107127	0.405767	0.684914	0.835528
MLTR18_MM:ERVK:LTR	188.531	0.0428902	0.10577	0.405506	0.685106	0.835528
MERVL_2A-int:ERVL:LTR	8666.03	0.0428723	0.0366707	1.16912	0.242356	0.479998
Lx5c:L1:LINE	8876.32	0.0426952	0.0285909	1.49331	0.135355	0.328835
ORR1D2:ERVL-MaLR:LTR	12965.2	0.0426639	0.034106	1.25092	0.210963	0.444192
RLTR10B:ERVK:LTR	184.54	0.0422772	0.108262	0.390509	0.69616	0.843399
L1Lx_IV:L1:LINE	11592.5	0.0421738	0.0459745	0.917329	0.35897	0.599806
MTC:ERVL-MaLR:LTR	33564.7	0.0415911	0.036032	1.15428	0.248384	0.4872
Charlie1b:hAT-Charlie:DNA	1321.97	0.0412882	0.0506366	0.815381	0.414854	0.653288
Lx7:L1:LINE	19161.3	0.0412359	0.0292748	1.40858	0.15896	0.367201
MLT1A0:ERVL-MaLR:LTR	6038.52	0.0412148	0.0336977	1.22307	0.221302	0.454946
Tigger20a:TcMar-Tigger:DNA	228.174	0.0409178	0.103607	0.394934	0.692891	0.841663
ORR1B1:ERVL-MaLR:LTR	16102.2	0.0403084	0.0332999	1.21047	0.2261	0.459723
UCON1:UCON1:Unknown	142.758	0.0400077	0.122581	0.326377	0.744139	0.870459
L1M3e:L1:LINE	463.503	0.0397871	0.0702071	0.566711	0.570911	0.762462
Eulor12:DNA:DNA	48.3341	0.0394004	0.19187	0.205349	0.837299	0.922073
Eulor5A:Crypton-A:DNA	239.27	0.039212	0.114981	0.341029	0.733082	0.865982
X5B_LINE:CR1:LINE	42.567	0.0388228	0.216681	0.179171	0.857804	0.928464
MamRTE2:RTE-Bo.B:LINE	36.7856	0.0380014	0.27503	0.138172	0.890105	0.946482
MT2B1:ERVL:LTR	5628.59	0.0378617	0.0304236	1.24448	0.213322	0.447134
L1MdF_IV:L1:LINE	19348.1	0.0375668	0.0362818	1.03542	0.300474	0.532916
X7C_LINE:CR1:LINE	106.908	0.0374222	0.134169	0.278919	0.780307	0.891988
RLTR44B:ERVK:LTR	130.088	0.0371347	0.153318	0.242207	0.80862	0.910175
UCON65:UCON65:Unknown	16.2314	0.0370824	0.333233	0.111281	0.911394	0.956807
MER67D:ERV1:LTR	94.7428	0.036007	0.162758	0.22123	0.824913	0.916404
UCON55:TcMar-Tigger:DNA	52.5344	0.035782	0.195935	0.182622	0.855095	0.926353
RMER21A:ERV1:LTR	642.859	0.0353165	0.0616736	0.572636	0.566891	0.761254
RLTR35B_MM:ERVL:LTR	85.5998	0.0351951	0.148445	0.237092	0.812586	0.910175
CR1-1_Amn:CR1:LINE	16.9618	0.0347337	0.319578	0.108686	0.913451	0.958144
L1MdN_I:L1:LINE	1256.97	0.0345564	0.0647589	0.533616	0.593607	0.782524
RLTR9A2:ERVK:LTR	34.4475	0.0342089	0.234407	0.145938	0.88397	0.944228
RLTR12B2:ERVK:LTR	166.127	0.0339704	0.122943	0.276311	0.782309	0.89316
RMER17B2:ERVK:LTR	1570.18	0.0336412	0.0653094	0.515106	0.606479	0.786484
Lx3A:L1:LINE	2478.62	0.0323674	0.0432654	0.748114	0.454391	0.686551
MER115:hAT-Tip100:DNA	498.674	0.032039	0.0746749	0.429047	0.667889	0.828426
LTR85a:Gypsy:LTR	75.7314	0.030811	0.192002	0.160472	0.872509	0.938798
RLTR26_Mus:ERVK:LTR	836.429	0.0305748	0.0794443	0.384859	0.700342	0.844835
RLTR30E_MM:ERV1:LTR	120.639	0.0303201	0.127695	0.237441	0.812315	0.910175
Eulor6E:Crypton:DNA	52.1151	0.0282638	0.20497	0.137893	0.890325	0.946482
UCON62:Crypton:DNA	36.6705	0.027817	0.24672	0.112747	0.910231	0.956807
LTR37A:ERV1:LTR	154.215	0.0268526	0.11165	0.240508	0.809937	0.910175
RLTR26B_MM:ERVK:LTR	331.988	0.0265121	0.0893875	0.296597	0.766774	0.884947
L1ME3B:L1:LINE	342.24	0.0261301	0.0935065	0.279447	0.779902	0.891988
Charlie5:hAT-Charlie:DNA	1834.17	0.0260883	0.0408111	0.639245	0.522663	0.731016
L1MdA_II:L1:LINE	5678.63	0.0258933	0.0393933	0.657304	0.510986	0.727767
ORR1C1:ERVL-MaLR:LTR	6702.2	0.0252642	0.0298422	0.846593	0.397222	0.634517
L1ME3D:L1:LINE	176.971	0.0251211	0.105727	0.237603	0.812189	0.910175
UCON41:UCON41:Unknown	44.3714	0.0247726	0.197253	0.125588	0.900058	0.952269
UCON16:UCON16:Unknown	46.1286	0.0243121	0.232116	0.104741	0.916581	0.959363
Charlie29a:hAT-Charlie:DNA	131.229	0.0237715	0.121044	0.196387	0.844307	0.922847
MT2A:ERVL:LTR	3561.56	0.0232231	0.0346435	0.670345	0.502638	0.720891
B2_Mm1t:B2:SINE	41125.3	0.0230825	0.0440491	0.524018	0.600266	0.784741
MLTR73:ERV1:LTR	441.463	0.023015	0.0737039	0.312263	0.75484	0.874327
Lx2B:L1:LINE	4935.24	0.0225647	0.0513518	0.439415	0.660361	0.825958
L1MdA_IV:L1:LINE	5570.8	0.021322	0.0437364	0.487511	0.625896	0.802565
RMER1C:L1-dep:Retroposon	3582.32	0.0207659	0.035224	0.589539	0.5555	0.750078
RMER17A2:ERVK:LTR	1744.49	0.0203839	0.0630615	0.323238	0.746515	0.870459
Lx6:L1:LINE	8063.41	0.019707	0.0333674	0.590605	0.554785	0.749942
RMER17C:ERVK:LTR	7387.73	0.019386	0.0451978	0.428914	0.667986	0.828426
MER91B:hAT-Tip100:DNA	262.799	0.0188671	0.102473	0.184118	0.853921	0.925902
RLTR20A2B_MM:ERVK:LTR	273.404	0.0183432	0.0983972	0.18642	0.852116	0.924848
UCON105:hAT:DNA	313.68	0.0182767	0.0863055	0.211768	0.832288	0.920725
X24_LINE:L2:LINE	308.176	0.018248	0.080982	0.225334	0.821719	0.914518
LTR107_Mam:LTR:LTR	62.7036	0.0179552	0.172254	0.104237	0.916982	0.959363
L1MdTf_III:L1:LINE	5992.32	0.017588	0.0471691	0.372872	0.709244	0.849614
MLT1J2:ERVL-MaLR:LTR	540.744	0.0172044	0.0684737	0.251255	0.801617	0.904502
MusHAL1:L1:LINE	845.195	0.0163242	0.0772175	0.211406	0.83257	0.920725
HERVL74-int:ERVL:LTR	300.975	0.0156841	0.0831051	0.188726	0.850308	0.924445
RMER20B:ERVK:LTR	620.86	0.0153296	0.0634594	0.241566	0.809117	0.910175
MER89:ERV1:LTR	304.447	0.0149784	0.0968181	0.154706	0.877053	0.940965
Tigger14a:TcMar-Tigger:DNA	446.318	0.0145797	0.0770004	0.189346	0.849821	0.924445
MER102a:hAT-Charlie:DNA	738.958	0.0141058	0.0555076	0.254124	0.7994	0.903333
Tigger6a:TcMar-Tigger:DNA	508.623	0.0137349	0.0646285	0.212521	0.831701	0.920725
ORR1A1:ERVL-MaLR:LTR	5569.23	0.0136463	0.0348846	0.391185	0.695661	0.843399
RMER10A:ERVL:LTR	7764.91	0.0128016	0.0405087	0.316021	0.751987	0.873522
MLTR18C_MM:ERVK:LTR	714.394	0.0127624	0.055722	0.229036	0.818841	0.914299
Lx2A1:L1:LINE	927.886	0.012747	0.0593575	0.214751	0.829962	0.920725
RLTR15:ERVK:LTR	2482.6	0.0124186	0.0394167	0.31506	0.752716	0.873522
ORR1G:ERVL-MaLR:LTR	5877.18	0.0119193	0.0337948	0.352697	0.724316	0.861277
Charlie13a:hAT-Charlie:DNA	305.003	0.0118371	0.0822044	0.143996	0.885503	0.944228
MERV1_I:ERV1:LTR	107.907	0.0117835	0.156269	0.0754053	0.939892	0.967606
MLT1F-int:ERVL-MaLR:LTR	154.04	0.0114815	0.115218	0.0996503	0.920622	0.959363
MLTR25A:ERVK:LTR	2352.05	0.0104095	0.0456141	0.228207	0.819485	0.914299
MTA_Mm:ERVL-MaLR:LTR	31512.1	0.010384	0.052123	0.199222	0.842089	0.922073
RLTR13C1:ERVK:LTR	183.301	0.0097801	0.103642	0.0943642	0.92482	0.959363
LTR85b:Gypsy:LTR	41.9316	0.00961285	0.216865	0.0443264	0.964644	0.980893
MER34A:ERV1:LTR	437.605	0.00830753	0.0867589	0.0957542	0.923716	0.959363
MLT1C:ERVL-MaLR:LTR	2615.51	0.00830628	0.0350374	0.237069	0.812603	0.910175
L1MC:L1:LINE	3967.04	0.00756772	0.0378654	0.199858	0.841591	0.922073
MLT1H2:ERVL-MaLR:LTR	354.198	0.00756634	0.0799374	0.0946534	0.92459	0.959363
Tigger9b:TcMar-Tigger:DNA	638.369	0.00747591	0.0625951	0.119433	0.904932	0.954122
Chompy-6_Croc:PIF-Harbinger:DNA	118.638	0.00693068	0.126567	0.0547588	0.956331	0.97712
LTR82B:ERVL:LTR	109.699	0.00684435	0.134339	0.0509485	0.959367	0.978586
MT2C_Mm:ERVL:LTR	1535.75	0.00681893	0.0498861	0.13669	0.891276	0.946482
Charlie11:hAT-Charlie:DNA	130.097	0.00663939	0.127074	0.052248	0.958331	0.978346
Lx:L1:LINE	9475.11	0.0060943	0.0383743	0.158812	0.873817	0.938798
EutTc1-N2:TcMar-Tc1:DNA	42.0921	0.00606722	0.25537	0.0237585	0.981045	0.989956
Eulor1:DNA:DNA	70.8274	0.00493981	0.176211	0.0280335	0.977635	0.988148
MER121B:hAT:DNA	54.9297	0.00486606	0.225296	0.0215985	0.982768	0.990877
LTRIS_Mm:ERV1:LTR	551.371	0.00451277	0.102954	0.0438327	0.965038	0.980893
Lx2:L1:LINE	8583.43	0.0031168	0.0404939	0.0769697	0.938648	0.967139
Penelope1_Vert:Penelope:LINE	819.772	0.00291889	0.0625548	0.0466614	0.962783	0.980434
Tigger9a:TcMar-Tigger:DNA	461.384	0.00281411	0.0778315	0.0361565	0.971158	0.984859
MamRep137:TcMar-Tigger:DNA	476.932	0.0025501	0.0660013	0.0386371	0.96918	0.983669
AmnL2-1:L2:LINE	1493.28	0.00198801	0.0461519	0.0430755	0.965641	0.980893
RMER2:ERV1:LTR	1498.28	0.00134008	0.0468976	0.0285745	0.977204	0.988148
RLTR8:ERVK:LTR	200.075	0.00125397	0.10373	0.0120888	0.990355	0.99329
Lx3C:L1:LINE	3196.08	0.000692041	0.0588124	0.0117669	0.990612	0.99329
Charlie32a:hAT-Charlie:DNA	104.843	9.33946e-05	0.138563	0.000674023	0.999462	0.999462
MamRep605:LTR:LTR	444.448	-0.000647088	0.0732483	-0.00883418	0.992951	0.993765
L1ME3A:L1:LINE	2286.52	-0.000657902	0.0454619	-0.0144715	0.988454	0.99329
RMER13A1:ERVK:LTR	1496.74	-0.00067866	0.0559865	-0.0121219	0.990328	0.99329
RLTR18-int:ERVK:LTR	353.972	-0.000785151	0.0786728	-0.00997996	0.992037	0.993664
RLTR16:ERVK:LTR	722.856	-0.00102322	0.0644598	-0.0158738	0.987335	0.99329
RLTR23:ERV1:LTR	481.662	-0.00233103	0.0772847	-0.0301617	0.975938	0.988067
Lx10:L1:LINE	5271.44	-0.00335126	0.0407502	-0.0822391	0.934457	0.964448
MLT-int:ERVL-MaLR:LTR	644.994	-0.00366549	0.0633386	-0.0578712	0.953851	0.975403
RMER16B:ERVK:LTR	18.8825	-0.00367487	0.320509	-0.0114657	0.990852	0.99329
RMER20A:ERVK:LTR	873.262	-0.00376485	0.0633979	-0.0593845	0.952646	0.974986
L1MdFanc_I:L1:LINE	18088.8	-0.00382659	0.0425508	-0.0899297	0.928343	0.962201
L1Lx_I:L1:LINE	17944.3	-0.00406005	0.0398602	-0.101857	0.91887	0.959363
B2_Mm2:B2:SINE	135517	-0.00419982	0.0348593	-0.120479	0.904104	0.954071
UCON2:DNA:DNA	111.058	-0.0046657	0.152781	-0.0305385	0.975638	0.988067
IAPEY2_LTR:ERVK:LTR	199.025	-0.0050104	0.104385	-0.0479991	0.961717	0.980165
LTR108a_Mam:ERVL:LTR	53.5082	-0.00512311	0.195887	-0.0261534	0.979135	0.988845
LTRIS4B:ERV1:LTR	152.968	-0.00575693	0.291639	-0.0197399	0.984251	0.991554
Charlie30b:hAT-Charlie:DNA	282.262	-0.00614774	0.0929638	-0.0661305	0.947274	0.971767
Lx5b:L1:LINE	3169.39	-0.00622779	0.0375116	-0.166023	0.868139	0.935508
MER117:hAT-Charlie:DNA	914.067	-0.00644949	0.0550005	-0.117262	0.906652	0.955111
RMER5:ERV1:LTR	4722.68	-0.00656483	0.0340806	-0.192626	0.847252	0.923587
X6B_LINE:CR1:LINE	641.281	-0.00753613	0.0622908	-0.120983	0.903704	0.954071
Charlie15b:hAT-Charlie:DNA	423.724	-0.00823903	0.0806315	-0.102181	0.918613	0.959363
MLT2C2:ERVL:LTR	246.605	-0.00850812	0.100192	-0.0849182	0.932326	0.964448
LTR88b:Gypsy:LTR	139.103	-0.0085493	0.13086	-0.0653316	0.94791	0.971767
RLTR51B_Mm:ERVK:LTR	530.138	-0.00893375	0.0659612	-0.13544	0.892264	0.946482
RMER17A:ERVK:LTR	1428.33	-0.00935383	0.0636581	-0.146939	0.883181	0.944223
L1MdV_II:L1:LINE	6704.45	-0.00953154	0.0366429	-0.26012	0.794772	0.900103
IAPEz-int:ERVK:LTR	17732.6	-0.00972372	0.101465	-0.0958333	0.923653	0.959363
L1ME3F:L1:LINE	337.489	-0.0106154	0.0812305	-0.130683	0.896026	0.949648
MER63A:hAT-Tip100:DNA	708.757	-0.010827	0.0797343	-0.135788	0.891989	0.946482
L1MdA_VI:L1:LINE	8026.49	-0.0124924	0.0368206	-0.339276	0.734401	0.866253
RLTR31D_MM:ERVK:LTR	4216.35	-0.012971	0.0453051	-0.286304	0.774645	0.891454
RLTR17B_Mm:ERVK:LTR	60268.7	-0.0130608	0.0401848	-0.325017	0.745168	0.870459
MLT1A:ERVL-MaLR:LTR	4649.97	-0.0131837	0.0311709	-0.422948	0.672333	0.829823
RMER4B:ERVK:LTR	7006.47	-0.0135348	0.0287714	-0.470425	0.638051	0.808816
Charlie2a:hAT-Charlie:DNA	730.152	-0.0138424	0.0608427	-0.227511	0.820026	0.914299
L2d:L2:LINE	4244.61	-0.0139881	0.0309209	-0.452384	0.650992	0.819271
LTR40b:ERVL:LTR	569.917	-0.0140127	0.0682258	-0.205388	0.837269	0.922073
Tigger17a:TcMar-Tigger:DNA	2265.14	-0.01465	0.0443952	-0.329991	0.741407	0.870459
MURVY-LTR:ERV1:LTR	447.455	-0.0151977	0.0787464	-0.192995	0.846963	0.923587
ORR1D1:ERVL-MaLR:LTR	20695.3	-0.0154393	0.0260531	-0.592611	0.553442	0.748996
LTR33A:ERVL:LTR	378.23	-0.0156738	0.0895913	-0.174948	0.861121	0.929584
Tigger16a:TcMar-Tigger:DNA	748.52	-0.0162791	0.0539464	-0.301765	0.762831	0.881911
MLT1L:ERVL-MaLR:LTR	761.384	-0.0164181	0.0573681	-0.286189	0.774733	0.891454
MER74A:ERVL:LTR	469.882	-0.0170434	0.0672185	-0.253553	0.799841	0.903333
MamGypsy2-I:Gypsy:LTR	282.69	-0.0179512	0.0860956	-0.208503	0.834836	0.921562
MARNA:TcMar-Mariner:DNA	623.652	-0.018013	0.0659325	-0.273204	0.784696	0.89316
MER45B:hAT-Tip100:DNA	227.752	-0.0183388	0.0915474	-0.20032	0.84123	0.922073
RLTR9A3A:ERVK:LTR	25.3415	-0.0184829	0.298087	-0.0620051	0.950559	0.973665
Charlie8:hAT-Charlie:DNA	1264.07	-0.0185706	0.0463023	-0.401074	0.688366	0.836998
LTR52:ERVL:LTR	31.7366	-0.0187781	0.26376	-0.0711939	0.943243	0.970239
L2b:L2:LINE	20768.9	-0.0188529	0.0276881	-0.680902	0.495934	0.714066
L1M4b:L1:LINE	1528.91	-0.0189848	0.0605072	-0.31376	0.753703	0.873838
MIRc:MIR:SINE	30363.9	-0.0190437	0.0274785	-0.693041	0.488284	0.710336
RLTR13D3A1:ERVK:LTR	583.093	-0.0193335	0.0588239	-0.328667	0.742408	0.870459
L1MdV_III:L1:LINE	12159.6	-0.0197653	0.0574252	-0.344192	0.730702	0.864958
LTR90B:LTR:LTR	83.176	-0.0198883	0.155475	-0.12792	0.898212	0.95114
MLTR11A:ERVK:LTR	2616.38	-0.020259	0.0589685	-0.343557	0.731179	0.864958
RLTR20C2_MM:ERVK:LTR	3528.9	-0.0207061	0.0317552	-0.652053	0.514367	0.729242
RLTR28:ERVL:LTR	3612.28	-0.0210025	0.040823	-0.514477	0.606919	0.786484
MER5B:hAT-Charlie:DNA	6358.6	-0.0212906	0.0285112	-0.746743	0.455219	0.686551
LTR16C:ERVL:LTR	823.931	-0.0220767	0.0592274	-0.372744	0.709339	0.849614
RMER1A:L1-dep:Retroposon	4223.09	-0.0221659	0.0367058	-0.603879	0.545924	0.743722
ORR1C2:ERVL-MaLR:LTR	10746.6	-0.022337	0.0353244	-0.632339	0.527166	0.732041
L2-2_Mam:L2:LINE	359.245	-0.0232007	0.0848155	-0.273543	0.784436	0.89316
RLTR22_Mus:ERVK:LTR	957.411	-0.0234637	0.0772227	-0.303844	0.761247	0.880912
L1MdFanc_II:L1:LINE	11412.3	-0.0235994	0.0382611	-0.616801	0.537366	0.738198
L1M4a2:L1:LINE	430.874	-0.0242154	0.0740346	-0.327082	0.743606	0.870459
X23_DNA:DNA:DNA	38.1489	-0.0244567	0.248665	-0.0983522	0.921653	0.959363
MamRep434:TcMar-Tigger:DNA	756.296	-0.0247126	0.0536474	-0.460649	0.645051	0.81431
RLTR53B_Mm:ERVK:LTR	86.4138	-0.0247233	0.155134	-0.159367	0.873379	0.938798
RLTR51A_Mm:ERVK:LTR	2314.67	-0.0247421	0.0577686	-0.428297	0.668435	0.828426
RLTR30C_MM:ERV1:LTR	88.7599	-0.0248891	0.180815	-0.137649	0.890518	0.946482
MamGypLTR2c:Gypsy:LTR	32.8423	-0.0249407	0.240864	-0.103547	0.917529	0.959363
L1MdA_III:L1:LINE	9026.14	-0.0249772	0.0419622	-0.595231	0.551689	0.748996
Tigger19a:TcMar-Tigger:DNA	1186.4	-0.0258689	0.0489988	-0.527951	0.597534	0.783224
Charlie2b:hAT-Charlie:DNA	887.959	-0.025919	0.0545367	-0.475257	0.634604	0.806222
Looper:PiggyBac:DNA	272.709	-0.0260946	0.093479	-0.279149	0.78013	0.891988
MIR3:MIR:SINE	23010	-0.0266488	0.0305237	-0.873053	0.382634	0.623439
RMER1B:L1-dep:Retroposon	6271.69	-0.0271495	0.0412847	-0.657616	0.510785	0.727767
X2_LINE:CR1:LINE	267.18	-0.0273296	0.102511	-0.266602	0.789776	0.896106
X9_LINE:L1:LINE	744.594	-0.0274287	0.0566114	-0.484508	0.628025	0.803609
RLTR13B3:ERVK:LTR	439.928	-0.0279863	0.0847357	-0.330278	0.74119	0.870459
B1F1:Alu:SINE	28564.7	-0.0283509	0.0237798	-1.19223	0.233172	0.470191
MLTR31F_MM:ERVK:LTR	338.147	-0.0285607	0.0813704	-0.350996	0.725591	0.861277
L1MA8:L1:LINE	3474.39	-0.028738	0.0414325	-0.693611	0.487926	0.710336
L1MA9:L1:LINE	4108	-0.0290353	0.0437596	-0.663518	0.506999	0.723776
Eulor3:DNA:DNA	25.9974	-0.0299569	0.267674	-0.111916	0.91089	0.956807
L1MdA_VII:L1:LINE	5873.2	-0.0299804	0.0368567	-0.813431	0.415971	0.654204
Tigger13a:TcMar-Tigger:DNA	1677.93	-0.0300462	0.0488179	-0.615475	0.538241	0.738198
RLTR16B_MM:ERVK:LTR	423.708	-0.0300605	0.0724369	-0.414988	0.67815	0.831193
RLTR48A:ERV1:LTR	638.788	-0.0301814	0.0738141	-0.408884	0.682625	0.835003
X30_DNA:DNA:DNA	342.799	-0.0307881	0.0880734	-0.349574	0.726659	0.861277
Kanga2_a:TcMar-Tc2:DNA	553.864	-0.0318433	0.0670932	-0.474613	0.635063	0.806222
MER119:hAT-Charlie:DNA	799.869	-0.0320232	0.0571925	-0.559919	0.575535	0.766961
MER21B:ERVL:LTR	2457.01	-0.0322078	0.0457446	-0.70408	0.481383	0.704412
MER123:DNA:DNA	70.9741	-0.0329141	0.156948	-0.209713	0.833892	0.921352
MLT2B5:ERVL:LTR	299.084	-0.0329845	0.0968643	-0.340523	0.733463	0.865982
MIR:MIR:SINE	61419	-0.0330892	0.0255148	-1.29686	0.194679	0.422554
L1_Mur1:L1:LINE	3537	-0.0331404	0.044477	-0.745115	0.456202	0.686551
B1_Mus1:Alu:SINE	107192	-0.0332652	0.0270005	-1.23202	0.217942	0.453705
RLTR20A4:ERVK:LTR	13959.8	-0.0333161	0.0384272	-0.866994	0.385946	0.627997
L1MC2:L1:LINE	1941.07	-0.0340897	0.0474513	-0.718414	0.472502	0.697709
L1MA6:L1:LINE	6776.71	-0.0345013	0.0407185	-0.847311	0.396822	0.634517
UCON81:hAT-Charlie:DNA	7.55643	-0.0345621	0.497441	-0.0694798	0.944608	0.970825
Arthur1:hAT-Tip100:DNA	542.673	-0.0345857	0.0729321	-0.474217	0.635345	0.806222
RLTR12B:ERVK:LTR	960.91	-0.0346663	0.0509328	-0.680629	0.496106	0.714066
Eulor6D:Crypton:DNA	45.0825	-0.035315	0.236527	-0.149306	0.881312	0.943678
Tigger5b_Glire:TcMar-Tigger:DNA	3761.74	-0.035636	0.0346636	-1.02805	0.303926	0.537478
MARE10:TcMar-Tigger:DNA	14.0881	-0.0362999	0.411599	-0.0881925	0.929724	0.962816
RLTR11D:ERVK:LTR	506.061	-0.0366062	0.0738192	-0.49589	0.619972	0.79832
RLTR26D_MM:ERVK:LTR	205.94	-0.0367559	0.0944241	-0.389264	0.697081	0.843399
MER2:TcMar-Tigger:DNA	17164.6	-0.0373183	0.0282761	-1.31978	0.186908	0.413771
HERVL40-int:ERVL:LTR	200.25	-0.0378048	0.102342	-0.369396	0.711833	0.850303
IAPLTR1a_Mm:ERVK:LTR	728.112	-0.0380715	0.0771039	-0.493769	0.621469	0.798565
L1M4:L1:LINE	13012.7	-0.0385155	0.0376059	-1.02419	0.305748	0.539139
Chap1_Mam:hAT-Charlie:DNA	44.219	-0.038552	0.228258	-0.168896	0.865878	0.933895
MamRep1151:LTR:LTR	235.229	-0.0385928	0.105525	-0.365723	0.714572	0.852741
Charlie1a:hAT-Charlie:DNA	8243.24	-0.0386983	0.0315909	-1.22498	0.220582	0.454946
Lx8:L1:LINE	37872.6	-0.0390002	0.0283263	-1.37682	0.168569	0.38503
MADE2:TcMar-Mariner:DNA	199.186	-0.039145	0.102555	-0.381699	0.702684	0.846825
ORSL:hAT-Tip100:DNA	241.629	-0.0398365	0.113868	-0.349849	0.726452	0.861277
B1_Mus2:Alu:SINE	83216.1	-0.0398649	0.0262517	-1.51857	0.128872	0.317503
Charlie4z:hAT-Charlie:DNA	724.059	-0.0399027	0.0623087	-0.640403	0.521911	0.731016
OldhAT1:hAT-Ac:DNA	5375.32	-0.0400519	0.0306445	-1.30698	0.191218	0.418043
ORR1B2:ERVL-MaLR:LTR	6650.91	-0.0401551	0.0360192	-1.11483	0.264925	0.50007
MTE2b:ERVL-MaLR:LTR	12961.6	-0.0402609	0.0376722	-1.06871	0.285198	0.516648
MLT1A1:ERVL-MaLR:LTR	5681.21	-0.0404828	0.0304595	-1.32907	0.183825	0.409916
L4_A_Mam:RTE-X:LINE	756.302	-0.0405255	0.0619765	-0.653885	0.513186	0.729202
UCON93:UCON93:Unknown	50.0842	-0.0407551	0.190901	-0.213488	0.830946	0.920725
Tigger17:TcMar-Tigger:DNA	579.693	-0.0407919	0.0644448	-0.632975	0.52675	0.732041
L1MEj:L1:LINE	375.415	-0.0410324	0.0941401	-0.435865	0.662935	0.827415
L1M2:L1:LINE	11583.8	-0.041668	0.0434399	-0.959212	0.337452	0.576736
L1_Mur3:L1:LINE	12240.4	-0.042688	0.0465553	-0.916932	0.359178	0.599806
URR1A:hAT-Charlie:DNA	37263.7	-0.0428909	0.0341338	-1.25655	0.208915	0.442451
Charlie1:hAT-Charlie:DNA	2771.91	-0.0435437	0.0378851	-1.14936	0.250406	0.487882
X6A_LINE:CR1:LINE	734.747	-0.0438997	0.0643369	-0.682341	0.495023	0.714066
LTR16A:ERVL:LTR	394.746	-0.043997	0.0886115	-0.496516	0.619531	0.79832
ID2:ID:SINE	5300.58	-0.0443233	0.0305803	-1.4494	0.147225	0.34866
ORR1A3-int:ERVL-MaLR:LTR	9200.84	-0.0450445	0.0290647	-1.5498	0.121189	0.305823
RLTR31B2:ERVK:LTR	728.766	-0.0453704	0.0555028	-0.817444	0.413675	0.652272
RMER6A:ERVK:LTR	9386.64	-0.0455406	0.0410467	-1.10948	0.267222	0.50007
LTR40a:ERVL:LTR	278.447	-0.0456167	0.0878826	-0.519064	0.603716	0.785455
L1Lx_III:L1:LINE	12519.4	-0.0457395	0.0390211	-1.17217	0.241128	0.47944
ZP3AR:Satellite:Satellite	3204.35	-0.0461473	0.0502016	-0.919239	0.35797	0.599806
ORR1B1-int:ERVL-MaLR:LTR	51583.3	-0.0465163	0.025497	-1.82438	0.0680939	0.206004
MER5A:hAT-Charlie:DNA	10829.6	-0.0466914	0.0292284	-1.59747	0.110161	0.288877
MLT1D:ERVL-MaLR:LTR	7298.26	-0.0467471	0.026415	-1.76972	0.0767744	0.227163
Tigger21a:TcMar-Tigger:DNA	60.105	-0.0468155	0.191627	-0.244305	0.806994	0.90973
MER58D:hAT-Charlie:DNA	531.39	-0.0469667	0.066786	-0.703242	0.481905	0.704412
Tigger6:TcMar-Tigger:DNA	253.368	-0.0475182	0.0916311	-0.518582	0.604052	0.785455
Eutr2B:MULE-MuDR:DNA	108.304	-0.0475637	0.146768	-0.324074	0.745882	0.870459
L2c:L2:LINE	17372.7	-0.0475756	0.0294058	-1.6179	0.105684	0.283215
Lx3B:L1:LINE	2374.95	-0.0476525	0.0504969	-0.943672	0.345337	0.585301
Tigger6b:TcMar-Tigger:DNA	241.565	-0.0477198	0.0911077	-0.523774	0.600436	0.784741
Charlie17b:hAT-Charlie:DNA	189.347	-0.047741	0.114317	-0.41762	0.676225	0.831193
HAL1M8:L1:LINE	725.549	-0.0479946	0.0560562	-0.856187	0.391894	0.633364
RMER10B:ERVL:LTR	3419.66	-0.0481237	0.0505016	-0.952914	0.340634	0.579742
UCON87:UCON87:Unknown	5.88345	-0.0482669	0.573184	-0.0842083	0.932891	0.964448
RLTR20C1_MM:ERVK:LTR	5615.94	-0.0482867	0.0425072	-1.13597	0.255971	0.491046
MTEa:ERVL-MaLR:LTR	13608.3	-0.0484015	0.0386302	-1.25294	0.210226	0.444192
MIR1_Amn:MIR:SINE	9344.91	-0.048568	0.0307359	-1.58017	0.114067	0.294072
RLTR31C_MM:ERVK:LTR	1062.79	-0.0488461	0.0693548	-0.704292	0.481251	0.704412
MER34:ERV1:LTR	258.746	-0.0488809	0.087454	-0.558933	0.576208	0.767022
Tigger19b:TcMar-Tigger:DNA	2209.46	-0.0497444	0.0410148	-1.21284	0.22519	0.458638
RLTR31M:ERVK:LTR	120.231	-0.0497451	0.131501	-0.378286	0.705218	0.847782
LTR89:ERVL:LTR	32.0671	-0.049976	0.247852	-0.201637	0.840201	0.922073
Lx9:L1:LINE	31657.6	-0.050263	0.0411478	-1.22152	0.221889	0.454946
Charlie26a:hAT-Charlie:DNA	153.297	-0.0505618	0.117194	-0.431438	0.66615	0.828426
MERX:TcMar-Tigger:DNA	62.955	-0.0508452	0.189677	-0.268062	0.788652	0.895662
L1MEg2:L1:LINE	161.101	-0.050852	0.118604	-0.428755	0.668102	0.828426
Charlie10a:hAT-Charlie:DNA	52.4208	-0.0509198	0.197449	-0.257888	0.796493	0.901218
ORR1F:ERVL-MaLR:LTR	14322.1	-0.0509586	0.0321433	-1.58536	0.112886	0.292879
MLT1C2:ERVL-MaLR:LTR	5188.48	-0.0510095	0.0306322	-1.66522	0.0958679	0.265648
MIRb:MIR:SINE	66312.7	-0.051011	0.0258425	-1.97392	0.048391	0.161128
Charlie4a:hAT-Charlie:DNA	1426.1	-0.0513478	0.0512751	-1.00142	0.316625	0.554626
RLTR43B:ERVK:LTR	5.80705	-0.0513795	0.539369	-0.0952586	0.924109	0.959363
RCHARR1:hAT-Charlie:DNA	8596.21	-0.0519285	0.0316005	-1.64328	0.100324	0.273043
L1ME4c:L1:LINE	886.561	-0.0519724	0.0537859	-0.966283	0.333903	0.576365
LTR68:ERV1:LTR	220.266	-0.052078	0.0971481	-0.536068	0.591912	0.782524
URR1B:hAT-Charlie:DNA	31282.1	-0.0523265	0.034711	-1.50749	0.131686	0.321839
L1MB4:L1:LINE	4321.14	-0.0526248	0.0373186	-1.41015	0.158495	0.36682
Tigger12A:TcMar-Tigger:DNA	164.877	-0.0527006	0.106481	-0.494929	0.62065	0.798352
L1ME3G:L1:LINE	1485.77	-0.0528165	0.0550466	-0.959487	0.337314	0.576736
MER3:hAT-Charlie:DNA	5649	-0.0529214	0.0362574	-1.4596	0.144399	0.344641
hAT-N1a_Mam:hAT-Tip100:DNA	117.575	-0.0530733	0.124888	-0.424967	0.670861	0.82891
MTEb:ERVL-MaLR:LTR	9481.25	-0.0534716	0.0363355	-1.47161	0.141128	0.338122
L1MB1:L1:LINE	2020.47	-0.0535863	0.0493202	-1.0865	0.277259	0.511947
MER58B:hAT-Charlie:DNA	5237.12	-0.0537174	0.0319676	-1.68037	0.0928855	0.260261
L1MB7:L1:LINE	10222	-0.0544134	0.0399028	-1.36365	0.172678	0.392216
Cheshire:hAT-Charlie:DNA	2513.3	-0.0548594	0.0364437	-1.50532	0.132242	0.322555
B1_Mm:Alu:SINE	38144.7	-0.0553001	0.025933	-2.13242	0.032972	0.118158
MTD:ERVL-MaLR:LTR	67540.6	-0.0553767	0.0349101	-1.58627	0.112679	0.292879
MER20B:hAT-Charlie:DNA	1221.05	-0.0553901	0.0580466	-0.954236	0.339964	0.579409
L1M:L1:LINE	282.399	-0.0554048	0.086455	-0.640851	0.521619	0.731016
MLT1-int:ERVL-MaLR:LTR	223.734	-0.0555663	0.102537	-0.541913	0.587879	0.781054
RLTR12H:ERVK:LTR	71.8092	-0.0556867	0.170911	-0.325822	0.744559	0.870459
Charlie9:hAT-Charlie:DNA	337.21	-0.0558093	0.0785161	-0.7108	0.477208	0.700899
LTR81A:Gypsy:LTR	46.7685	-0.0559519	0.208716	-0.268076	0.788641	0.895662
hAT-4b_Ther:hAT-Tip100:DNA	93.7887	-0.0561323	0.143995	-0.389821	0.696669	0.843399
MLTR11B:ERVK:LTR	2030.3	-0.0562161	0.0612858	-0.917278	0.358997	0.599806
RLTR25A:ERVK:LTR	1082.8	-0.0572574	0.0500806	-1.1433	0.252912	0.48941
L1MEc:L1:LINE	3169.74	-0.0572861	0.0487008	-1.17629	0.23948	0.478178
LTR86A1:ERVL:LTR	48.2676	-0.0576323	0.211242	-0.272826	0.784987	0.89316
B3:B2:SINE	298742	-0.0576852	0.0249554	-2.31153	0.0208034	0.0847394
X12_DNA:TcMar-Tigger:DNA	472.022	-0.0577141	0.0645906	-0.893536	0.37157	0.611115
L1MEg:L1:LINE	1632.74	-0.0578008	0.0505776	-1.14281	0.253116	0.48941
MMAR1:TcMar-Mariner:DNA	542.591	-0.0578479	0.0722963	-0.800151	0.423623	0.657485
MLT1B:ERVL-MaLR:LTR	5149.25	-0.0579117	0.0363994	-1.59101	0.111608	0.291108
X7D_LINE:CR1:LINE	17.8779	-0.0581489	0.326738	-0.177968	0.858748	0.928601
HAL1ME:L1:LINE	318.188	-0.0582417	0.0920163	-0.63295	0.526767	0.732041
Charlie17a:hAT-Charlie:DNA	57.9604	-0.0584317	0.184063	-0.317456	0.750898	0.873522
MLT2B2:ERVL:LTR	567.792	-0.0585249	0.0669164	-0.874597	0.381793	0.622899
RMER12C:ERVK:LTR	11073.1	-0.0585756	0.0266908	-2.1946	0.0281925	0.106331
L1MEi:L1:LINE	486.242	-0.0587892	0.0686607	-0.856228	0.391872	0.633364
ORR1E:ERVL-MaLR:LTR	19045.8	-0.0590427	0.0378299	-1.56074	0.118585	0.302528
RLTR1F_Mm:ERVK:LTR	29.1692	-0.0592394	0.334545	-0.177074	0.85945	0.928601
RLTR26:ERVK:LTR	146.366	-0.0595465	0.11293	-0.527288	0.597993	0.783224
MLT1H-int:ERVL-MaLR:LTR	56.7184	-0.0601896	0.183752	-0.327559	0.743245	0.870459
ID4_.:ID:SINE	34317.5	-0.0604709	0.0229665	-2.633	0.00846339	0.0420417
CYRA11_Mm:Y-chromosome:Satellite	4082.79	-0.0609141	0.0309759	-1.9665	0.0492409	0.162769
PB1:Alu:SINE	22087.4	-0.0610552	0.0257898	-2.36742	0.0179125	0.0752685
B1_Mur1:Alu:SINE	67865.7	-0.0611948	0.0249932	-2.44846	0.0143467	0.0628375
L1MD3:L1:LINE	3512.59	-0.0613824	0.0396533	-1.54798	0.121628	0.305823
PB1D11:Alu:SINE	23604.3	-0.0620654	0.0289128	-2.14664	0.0318219	0.11539
B1_Mur4:Alu:SINE	46027.1	-0.0621374	0.0276601	-2.24646	0.0246745	0.0962136
RLTR10F:ERVK:LTR	87.6429	-0.0624007	0.155213	-0.402031	0.687661	0.836974
L2a:L2:LINE	35307.9	-0.0624049	0.0245017	-2.54696	0.0108666	0.0512703
hAT-N1_Mam:hAT-Tip100:DNA	172.302	-0.062712	0.130072	-0.482134	0.629711	0.804923
L2d2:L2:LINE	5507.05	-0.0628761	0.0331674	-1.89572	0.0579967	0.185529
L1_Rod:L1:LINE	10579.8	-0.0630421	0.0382204	-1.64944	0.0990582	0.270803
RSINE1:B4:SINE	182243	-0.0630777	0.0290526	-2.17116	0.0299192	0.111128
MER95:ERV1:LTR	33.8879	-0.0632286	0.241954	-0.261324	0.793842	0.899884
LTR45:ERV1:LTR	20.0965	-0.0633082	0.309727	-0.2044	0.838041	0.922073
ID:ID:SINE	9870.13	-0.0636313	0.025195	-2.52555	0.0115517	0.0536739
L1MA5:L1:LINE	2974.72	-0.0636966	0.0392642	-1.62226	0.104748	0.281643
SYNREP_MM:Satellite:Satellite	52.9187	-0.0640297	0.202968	-0.315467	0.752407	0.873522
L1MD:L1:LINE	5339.23	-0.0642754	0.0404126	-1.59048	0.111726	0.291108
MER92B:ERV1:LTR	192.18	-0.0642807	0.104441	-0.615471	0.538244	0.738198
PB1D9:Alu:SINE	62905.7	-0.06454	0.0270292	-2.38778	0.0169504	0.0721719
L1MC1:L1:LINE	4111.52	-0.064558	0.0369666	-1.74639	0.0807437	0.236118
MER20:hAT-Charlie:DNA	10601	-0.0647844	0.0288557	-2.24512	0.0247607	0.0962136
ID4:ID:SINE	31658	-0.0648116	0.0243074	-2.66633	0.00766842	0.0392084
L1MB3:L1:LINE	7640.9	-0.0651691	0.0418427	-1.55748	0.119357	0.30294
PB1D10:Alu:SINE	104371	-0.0652592	0.026288	-2.48247	0.0130476	0.0586184
L1MdGf_II:L1:LINE	8254.91	-0.0653511	0.0567887	-1.15078	0.249824	0.487676
DNA1_Mam:TcMar-Tc1:DNA	114.194	-0.0655006	0.139646	-0.469047	0.639036	0.809225
MLT1F2:ERVL-MaLR:LTR	1077.45	-0.0658794	0.0508665	-1.29514	0.195271	0.422981
ERVB3_1-LTR_MM:ERVK:LTR	120.708	-0.0663255	0.126877	-0.522755	0.601145	0.784828
MLT1I:ERVL-MaLR:LTR	726.466	-0.0663523	0.0621097	-1.06831	0.285382	0.516648
MER63B:hAT-Tip100:DNA	267.781	-0.0667362	0.0856923	-0.778789	0.436104	0.665317
B1_Mur3:Alu:SINE	51693	-0.0674854	0.0315154	-2.14135	0.0322462	0.116239
L1MB8:L1:LINE	9662.25	-0.0678297	0.0346454	-1.95783	0.0502504	0.16507
MER102b:hAT-Charlie:DNA	704.32	-0.0682054	0.0605132	-1.12712	0.259694	0.493539
LTR16E1:ERVL:LTR	230.562	-0.0685186	0.0968705	-0.707322	0.479366	0.703224
B1_Mur2:Alu:SINE	50909.5	-0.0692147	0.0241117	-2.87059	0.00409707	0.0233954
MER104:TcMar-Tc2:DNA	560.41	-0.0694185	0.0762565	-0.910329	0.362649	0.602281
Charlie16:hAT-Charlie:DNA	283.458	-0.0697847	0.0836979	-0.83377	0.404411	0.642984
Lx8b:L1:LINE	17324.5	-0.0698112	0.035132	-1.98711	0.0469103	0.156624
B1F2:Alu:SINE	31053.9	-0.0701813	0.026376	-2.66081	0.00779538	0.0395268
PB1D7:Alu:SINE	41285.2	-0.0704741	0.0246702	-2.85665	0.00428139	0.0242216
RLTR12A:ERVK:LTR	1282.09	-0.0706739	0.0559285	-1.26365	0.206356	0.437791
L1MA10:L1:LINE	568.509	-0.0707789	0.063316	-1.11787	0.263624	0.498682
L1M5:L1:LINE	14847.7	-0.0708496	0.0386807	-1.83165	0.0670031	0.204694
L1MC4a:L1:LINE	3695.86	-0.0709369	0.032966	-2.15182	0.0314113	0.11424
IMPB_01:Satellite:Satellite	20990.3	-0.0714918	0.0705993	-1.01264	0.311231	0.548018
B3A:B2:SINE	157972	-0.0717657	0.026059	-2.75397	0.00588771	0.031012
MTE2a:ERVL-MaLR:LTR	15319.1	-0.0720986	0.030583	-2.35747	0.0184	0.0767398
L1MDa:L1:LINE	3215.9	-0.0722239	0.0429664	-1.68094	0.0927752	0.260261
L1MB2:L1:LINE	2938.11	-0.072315	0.0350518	-2.06309	0.0391039	0.135368
LTR102_Mam:ERVL:LTR	39.848	-0.072436	0.205988	-0.351651	0.7251	0.861277
MER106A:hAT-Charlie:DNA	119.501	-0.0725219	0.127599	-0.568359	0.569791	0.762462
Kanga1:TcMar-Tc2:DNA	365.526	-0.0732437	0.0871498	-0.840435	0.400665	0.638347
MLT1G:ERVL-MaLR:LTR	362.777	-0.0736046	0.0808718	-0.91014	0.362749	0.602281
MamRep38:hAT-Tip100:DNA	156.221	-0.0736385	0.113105	-0.651065	0.515005	0.729242
MER5A1:hAT-Charlie:DNA	3884.72	-0.0748328	0.0382611	-1.95584	0.0504837	0.165391
Eutr15:hAT-Tip100:DNA	134.668	-0.0750841	0.12763	-0.588297	0.556333	0.750374
MamRep605b:LTR:LTR	243.267	-0.0752394	0.0928467	-0.810361	0.417733	0.655288
MLT1E:ERVL-MaLR:LTR	254.991	-0.0753549	0.0886712	-0.849824	0.395423	0.634517
RLTR10D2:ERVK:LTR	75.1137	-0.0759374	0.180401	-0.420937	0.673801	0.829823
MER94:hAT-Blackjack:DNA	410.009	-0.0761338	0.0787975	-0.966195	0.333947	0.576365
UCON64:UCON64:Unknown	80.7658	-0.0768219	0.176599	-0.435007	0.663557	0.827415
L1MC5:L1:LINE	3579.9	-0.0770794	0.0495102	-1.55684	0.119509	0.30294
RLTR20B4_MM:ERVK:LTR	189.663	-0.077817	0.116726	-0.666663	0.504987	0.722593
X5a_DNA:TcMar-Tigger:DNA	114.017	-0.0779185	0.128659	-0.60562	0.544767	0.742975
MLT1H:ERVL-MaLR:LTR	755.45	-0.0786381	0.0686122	-1.14612	0.251744	0.488539
X9b_DNA:TcMar-Tigger:DNA	176.51	-0.078991	0.106297	-0.743116	0.457412	0.686583
L3b:CR1:LINE	3274.68	-0.0791012	0.0352007	-2.24715	0.0246305	0.0962136
MER53:hAT-Blackjack:DNA	1154.42	-0.0794606	0.0455448	-1.74467	0.0810423	0.236162
Zaphod3:hAT-Tip100:DNA	535.968	-0.0795734	0.0716308	-1.11088	0.266618	0.50007
MER33:hAT-Charlie:DNA	4330.66	-0.0802603	0.0349905	-2.29378	0.0218033	0.0872886
LTR75B:ERVL:LTR	14.1902	-0.0808288	0.35718	-0.226297	0.82097	0.914518
X10b_DNA:TcMar-Tigger:DNA	69.872	-0.0810584	0.166811	-0.485929	0.627017	0.80316
BGLII_B2:ERVK:LTR	532.583	-0.0812692	0.0637104	-1.2756	0.202096	0.430246
CR1-12_AMi:CR1:LINE	16.4678	-0.0814296	0.367053	-0.221847	0.824433	0.916404
X12_LINE:I-Jockey:LINE	293.879	-0.081689	0.0839961	-0.972533	0.330785	0.572549
B4A:B4:SINE	175473	-0.0817384	0.0250172	-3.26729	0.00108584	0.00760229
LTR33A_.:ERVL:LTR	639.111	-0.0821358	0.0755495	-1.08718	0.276957	0.511947
MLT1F1:ERVL-MaLR:LTR	946.498	-0.0833986	0.0507365	-1.64376	0.100226	0.273043
L3:CR1:LINE	13022.9	-0.084073	0.0243718	-3.4496	0.000561417	0.00420891
MER96B:hAT-Tip100:DNA	412.764	-0.0845965	0.0747498	-1.13173	0.257748	0.492138
B1F:Alu:SINE	64929.2	-0.0847186	0.023243	-3.64491	0.000267481	0.0021937
MLT1F:ERVL-MaLR:LTR	715.745	-0.084892	0.0678849	-1.25053	0.211107	0.444192
MER46C:TcMar-Tigger:DNA	1224.46	-0.0849754	0.0506142	-1.67889	0.0931743	0.260261
Eulor9C:DNA:DNA	58.2274	-0.0850425	0.195276	-0.4355	0.6632	0.827415
Helitron2Na_Mam:Helitron:RC	236.375	-0.085175	0.100566	-0.846953	0.397021	0.634517
L1MC5a:L1:LINE	2650.74	-0.0852238	0.0449409	-1.89635	0.0579133	0.185529
L2:L2:LINE	28801.6	-0.0853575	0.0307117	-2.77932	0.00544732	0.0290682
L1ME4b:L1:LINE	2380.69	-0.0853724	0.045435	-1.879	0.0602446	0.191218
LTR16B2:ERVL:LTR	114.369	-0.0862422	0.139058	-0.620189	0.535133	0.737241
L1ME4a:L1:LINE	792.389	-0.0862518	0.065659	-1.31363	0.18897	0.415326
LTR88c:Gypsy:LTR	389.289	-0.0868912	0.0766951	-1.13294	0.257238	0.491933
L1M3:L1:LINE	6547.01	-0.088076	0.0399627	-2.20396	0.0275274	0.104144
L1MB5:L1:LINE	3361.44	-0.0893724	0.0400559	-2.23119	0.0256683	0.0983279
MER58A:hAT-Charlie:DNA	6092.5	-0.0896095	0.0299951	-2.98747	0.00281301	0.0170173
L5:RTE-X:LINE	83.7484	-0.089923	0.156705	-0.573838	0.566078	0.760998
X4b_DNA:TcMar-Tigger:DNA	359.837	-0.0901052	0.0847896	-1.06269	0.287922	0.519705
UCON8:DNA:DNA	137.682	-0.0911666	0.123818	-0.736296	0.46155	0.688662
MER74B:ERVL:LTR	286.351	-0.0915251	0.0804699	-1.13738	0.255379	0.49068
L1M2c:L1:LINE	439.912	-0.0922698	0.0809338	-1.14006	0.254259	0.489896
MER88:ERVL:LTR	189.773	-0.0923764	0.100976	-0.914838	0.360276	0.599806
RLTR20B1:ERVK:LTR	374.328	-0.0934156	0.0768919	-1.21489	0.224406	0.458192
X7A_LINE:CR1:LINE	311.74	-0.0940092	0.084619	-1.11097	0.266581	0.50007
MLTR25C:ERVK:LTR	726.778	-0.0941851	0.057413	-1.64048	0.100905	0.274012
L1MA4:L1:LINE	5765.95	-0.0948987	0.0476396	-1.99201	0.0463697	0.15567
MLT1J-int:ERVL-MaLR:LTR	188.016	-0.0949673	0.104637	-0.907588	0.364096	0.603698
L1MEd:L1:LINE	1108.36	-0.0953785	0.0704469	-1.35391	0.175767	0.396153
L1P5:L1:LINE	140.12	-0.0954256	0.119496	-0.79857	0.42454	0.657485
RLTR44C:ERVK:LTR	114.298	-0.095649	0.128366	-0.745125	0.456196	0.686551
Tigger16b:TcMar-Tigger:DNA	390.301	-0.0960929	0.0740558	-1.29757	0.194434	0.422554
Charlie7a:hAT-Charlie:DNA	125.453	-0.0964571	0.129692	-0.743741	0.457033	0.686583
X6a_DNA:TcMar-Tigger:DNA	264.078	-0.0969543	0.0877479	-1.10492	0.269195	0.50251
MamRTE1:RTE-Bo.B:LINE	4910.85	-0.0969879	0.035931	-2.69928	0.00694889	0.0361342
L1M6:L1:LINE	330.378	-0.0977504	0.091468	-1.06868	0.285212	0.516648
MLT2D:ERVL:LTR	730.607	-0.0989918	0.0626358	-1.58043	0.114007	0.294072
BGLII_B:ERVK:LTR	847.9	-0.0990462	0.0537301	-1.8434	0.0652702	0.201415
MER81:hAT-Blackjack:DNA	523.58	-0.0991601	0.0636972	-1.55674	0.119532	0.30294
Tigger1:TcMar-Tigger:DNA	2278.88	-0.0994744	0.0395826	-2.51308	0.0119681	0.0549811
RLTR12G:ERVK:LTR	73.2289	-0.0996794	0.156631	-0.636395	0.524519	0.732041
LTR55:ERVL:LTR	235.489	-0.100115	0.101756	-0.983874	0.325178	0.564442
RNERVK23-int:ERVK:LTR	2.74554	-0.100372	0.864833	-0.116059	0.907606	0.955292
RMER30:hAT-Charlie:DNA	3904.63	-0.100456	0.0307771	-3.26398	0.00109857	0.0076276
B4:B4:SINE	97427.3	-0.100811	0.022012	-4.57981	4.65405e-06	5.92422e-05
L1M6B:L1:LINE	45.8784	-0.100969	0.211271	-0.477911	0.632713	0.806222
Tigger10:TcMar-Tigger:DNA	1188.52	-0.101954	0.0518262	-1.96722	0.0491578	0.162769
LTR40A1:ERVL:LTR	75.9037	-0.102486	0.156585	-0.654508	0.512785	0.729202
L1MdV_I:L1:LINE	9777.17	-0.102627	0.0315482	-3.25303	0.0011418	0.00788294
MER103C:hAT-Charlie:DNA	2084.44	-0.103236	0.0386214	-2.67303	0.00751692	0.0385953
Eutr11:DNA:DNA	207.663	-0.10338	0.0978476	-1.05654	0.290721	0.522806
LTR33:ERVL:LTR	690.872	-0.104299	0.0674325	-1.54672	0.12193	0.305951
RLTR28B:ERVL:LTR	507.022	-0.104414	0.0651364	-1.60301	0.108932	0.288128
MLT1E1:ERVL-MaLR:LTR	268.357	-0.104543	0.0897895	-1.16431	0.244298	0.482281
MER58C:hAT-Charlie:DNA	773.848	-0.104991	0.0645091	-1.62753	0.103625	0.280153
MER105:hAT-Charlie:DNA	475.893	-0.105432	0.0665578	-1.58406	0.11318	0.29302
L1MEf:L1:LINE	1702.39	-0.105549	0.0576056	-1.83228	0.0669103	0.204694
RLTR40:ERVK:LTR	2288.01	-0.105589	0.0490063	-2.15461	0.0311927	0.113784
MLTR31FA_MM:ERVK:LTR	359.335	-0.105777	0.0973456	-1.08662	0.277206	0.511947
L1ME1:L1:LINE	4368.03	-0.106259	0.0406805	-2.61205	0.0090002	0.043993
CR1_Mam:CR1:LINE	514.573	-0.108746	0.0670569	-1.6217	0.104867	0.281643
X17_LINE:CR1:LINE	396.078	-0.109013	0.0951385	-1.14583	0.251865	0.488539
RLTR24B_MM:ERV1:LTR	203.723	-0.109971	0.111319	-0.987889	0.323207	0.561819
RLTR13D1:ERVK:LTR	209.214	-0.110256	0.101926	-1.08172	0.279377	0.513642
MER113A:hAT-Charlie:DNA	365.954	-0.110266	0.0902449	-1.22185	0.221765	0.454946
L1MC4:L1:LINE	7180.65	-0.110285	0.0443789	-2.48508	0.0129522	0.0584044
Charlie31a:hAT-Charlie:DNA	131.935	-0.110442	0.148785	-0.742294	0.457909	0.686583
MER102c:hAT-Charlie:DNA	619.33	-0.110614	0.0643835	-1.71805	0.0857878	0.246665
MLT1E3:ERVL-MaLR:LTR	472.01	-0.111874	0.0738997	-1.51386	0.130062	0.319415
MT2B2:ERVL:LTR	3534.01	-0.11361	0.0374152	-3.03647	0.00239369	0.0146254
LTR40c:ERVL:LTR	313.699	-0.113783	0.0886359	-1.28371	0.199242	0.426043
MER67C:ERV1:LTR	69.9523	-0.113786	0.17672	-0.643879	0.519654	0.730957
L4_B_Mam:RTE-X:LINE	473.117	-0.114713	0.0744866	-1.54004	0.12355	0.308461
Charlie12_Rodent:hAT-Charlie:DNA	2102.75	-0.115202	0.0370555	-3.10891	0.00187777	0.0120138
MER45A:hAT-Tip100:DNA	884.419	-0.115677	0.0588912	-1.96424	0.0495018	0.163049
MLT2B4:ERVL:LTR	522.051	-0.115686	0.0901544	-1.28319	0.199424	0.426043
Charlie4:hAT-Charlie:DNA	762.689	-0.116005	0.0647855	-1.7906	0.0733579	0.218642
RLTR1:ERV1:LTR	4.85167	-0.116861	0.603202	-0.193734	0.846384	0.923587
RLTR20A:ERVK:LTR	114.211	-0.117175	0.13723	-0.853861	0.393182	0.633863
MER90:ERV1:LTR	243.993	-0.118143	0.0913184	-1.29375	0.195751	0.422981
Charlie19a:hAT-Charlie:DNA	215.202	-0.118433	0.096727	-1.2244	0.2208	0.454946
MER113:hAT-Charlie:DNA	1044.71	-0.120502	0.0515836	-2.33604	0.019489	0.0807309
LTR91:LTR:LTR	75.4815	-0.121208	0.170004	-0.712972	0.475863	0.699765
Tigger12c:TcMar-Tigger:DNA	384.688	-0.121255	0.0730416	-1.66008	0.096898	0.267894
BGLII_A:ERVK:LTR	293.255	-0.121612	0.0946604	-1.28472	0.198889	0.426043
MER112:hAT-Charlie:DNA	788.888	-0.122015	0.058364	-2.09058	0.0365658	0.128033
L1MD2:L1:LINE	3955.88	-0.122368	0.0419591	-2.91636	0.00354141	0.0207062
RLTR18B:ERVK:LTR	939.205	-0.12311	0.0491686	-2.50382	0.012286	0.0558122
L1M3c:L1:LINE	268.725	-0.123611	0.111909	-1.10456	0.269349	0.50251
RMER20C_Mm:ERVK:LTR	961.329	-0.124233	0.0663226	-1.87316	0.0610469	0.192763
MLT1N2:ERVL-MaLR:LTR	361.182	-0.124337	0.075363	-1.64984	0.0989759	0.270803
Eutr10:ERVL:LTR	99.8915	-0.124444	0.156187	-0.796762	0.425589	0.657485
MamTip2b:hAT-Tip100:DNA	577.369	-0.125187	0.0680269	-1.84026	0.0657299	0.202322
Tigger1a_Art:TcMar-Tigger:DNA	75.3776	-0.125475	0.157059	-0.798907	0.424345	0.657485
UCON24:UCON24:Unknown	0.772127	-0.125485	1.63004	-0.0769831	0.938637	0.967139
RMER4A:ERVK:LTR	5103.31	-0.125555	0.0322565	-3.89241	9.92554e-05	0.00090515
RLTR20D:ERVK:LTR	333.866	-0.125641	0.0870793	-1.44283	0.149069	0.350311
MER77:ERVL:LTR	80.2866	-0.127124	0.153966	-0.825665	0.408994	0.64744
MLT1J:ERVL-MaLR:LTR	1485.09	-0.127152	0.0449219	-2.83051	0.00464743	0.0258143
L1MCa:L1:LINE	1817.53	-0.1274	0.0531569	-2.39668	0.0165444	0.0711877
X15_LINE:L2:LINE	367.927	-0.128032	0.0884406	-1.44766	0.147711	0.349135
L1MC3:L1:LINE	4912.98	-0.129649	0.0339432	-3.81958	0.000133681	0.00116684
X34_DNA:DNA:DNA	20.6722	-0.130283	0.316881	-0.411141	0.680969	0.833812
LTR16D:ERVL:LTR	59.5508	-0.130516	0.206281	-0.632711	0.526923	0.732041
MLT1K:ERVL-MaLR:LTR	1255.4	-0.130648	0.0618698	-2.11166	0.0347159	0.122965
UCON23:hAT-Tip100:DNA	15.8008	-0.132138	0.351292	-0.376148	0.706807	0.848446
MLTR13:ERVK:LTR	82.2264	-0.132748	0.164804	-0.805492	0.420536	0.657155
HAL1:L1:LINE	2447.44	-0.133529	0.0540993	-2.46822	0.0135787	0.0603388
UCON66:UCON66:Unknown	11.4064	-0.134354	0.467443	-0.287423	0.773788	0.891454
RMER6BA:ERVK:LTR	1354.36	-0.134357	0.0504314	-2.66416	0.00771813	0.0392981
MLTR32C_MM:ERVK:LTR	103.729	-0.136135	0.150671	-0.903523	0.366249	0.606444
RMER17D:ERVK:LTR	1087.64	-0.136657	0.0578541	-2.3621	0.0181718	0.0760479
MER57E2:ERV1:LTR	62.496	-0.137605	0.183242	-0.750946	0.452685	0.685479
LTR86B1:ERVL:LTR	10.7349	-0.137864	0.419425	-0.328698	0.742384	0.870459
RLTR25B:ERVK:LTR	2200.32	-0.138222	0.0376454	-3.67169	0.000240948	0.00198945
Tigger5a_Glire:TcMar-Tigger:DNA	2107.09	-0.138658	0.0414091	-3.34849	0.000812526	0.00584063
Tigger15a:TcMar-Tigger:DNA	1234.16	-0.138846	0.0455732	-3.04665	0.00231407	0.01421
Eutr16:hAT-Tip100:DNA	84.2699	-0.141054	0.149997	-0.940378	0.347024	0.587345
RLTR13A2:ERVK:LTR	412.603	-0.14119	0.0736633	-1.91669	0.0552778	0.179653
Tigger17c:TcMar-Tigger:DNA	211.272	-0.141191	0.0979775	-1.44105	0.14957	0.350815
MamTip1b:hAT-Tip100:DNA	25.8523	-0.141353	0.27879	-0.507023	0.612138	0.790733
UCON25:UCON25:Unknown	13.9949	-0.141845	0.367156	-0.386336	0.699248	0.844835
L1M7:L1:LINE	142.734	-0.143137	0.12462	-1.14858	0.250728	0.487882
ERVL-E-int:ERVL:LTR	399.448	-0.143848	0.0794936	-1.80956	0.0703645	0.211787
UCON40:TcMar-Mariner:DNA	91.2152	-0.144389	0.13853	-1.04229	0.297275	0.530322
LTR41C:ERVL:LTR	115.325	-0.144915	0.125155	-1.15789	0.246909	0.485781
Arthur2:hAT-Tip100:DNA	464.51	-0.145605	0.0683264	-2.13102	0.0330872	0.118224
MamGypLTR1a:Gypsy:LTR	37.9545	-0.146081	0.256539	-0.56943	0.569064	0.762462
LTR91A:LTR:LTR	101.75	-0.146716	0.147908	-0.991939	0.321227	0.560957
L1ME2:L1:LINE	1720.39	-0.146941	0.0439372	-3.34435	0.00082475	0.00589383
ERV3-16A3_I:ERVL:LTR	141.921	-0.147034	0.135225	-1.08732	0.276894	0.511947
Tigger12:TcMar-Tigger:DNA	287.116	-0.147548	0.0872599	-1.6909	0.0908562	0.257601
Eulor6B:Crypton:DNA	69.0212	-0.149063	0.182237	-0.817962	0.413379	0.652272
LTR16B1:ERVL:LTR	147.259	-0.149111	0.129483	-1.15159	0.249489	0.487676
L1Lx_II:L1:LINE	4775.35	-0.151487	0.0420903	-3.59911	0.000319311	0.0025671
LTR53B:ERVL:LTR	21.2979	-0.152354	0.326638	-0.46643	0.640908	0.809917
RLTR19B:ERVK:LTR	184.536	-0.152437	0.10969	-1.38971	0.164617	0.377416
Kanga11a:TcMar-Tc2:DNA	197.517	-0.153053	0.0990728	-1.54486	0.12238	0.306453
L1MA4A:L1:LINE	2262.48	-0.153118	0.0471732	-3.24587	0.00117093	0.00803864
MLT1J1:ERVL-MaLR:LTR	331.381	-0.157542	0.0937476	-1.68049	0.0928624	0.260261
RLTR43C:ERVK:LTR	52.0476	-0.157769	0.21856	-0.721857	0.470382	0.696726
L1M3d:L1:LINE	216.554	-0.158622	0.119201	-1.33071	0.183283	0.409455
Charlie17:hAT-Charlie:DNA	213.128	-0.159234	0.0981826	-1.62182	0.104842	0.281643
BGLII_Mur:ERVK:LTR	238.194	-0.160134	0.091205	-1.75576	0.0791295	0.233566
UCON84:UCON84:Unknown	1.93749	-0.160194	1.01233	-0.158243	0.874266	0.938798
LTR105_Mam:ERVL:LTR	27.5198	-0.160615	0.284697	-0.56416	0.572645	0.763943
LTR81C:Gypsy:LTR	42.0056	-0.163529	0.239645	-0.682381	0.494998	0.714066
L1MEb:L1:LINE	689.894	-0.163671	0.0706091	-2.31798	0.0204505	0.0835801
RMER13A2:ERVK:LTR	1551.93	-0.165142	0.0567299	-2.91103	0.00360238	0.0209624
Kanga1d:TcMar-Tc2:DNA	187.517	-0.16575	0.106532	-1.55587	0.119738	0.30294
MER124:DNA:DNA	201.435	-0.166002	0.111322	-1.49119	0.135911	0.329529
MER68-int:ERVL:LTR	36.5341	-0.168674	0.229735	-0.734209	0.462821	0.689717
MLTR31D_MM:ERVK:LTR	301.708	-0.168951	0.102407	-1.6498	0.0989835	0.270803
X1_LINE:CR1:LINE	13.6877	-0.170478	0.378394	-0.45053	0.652328	0.820108
BLACKJACK:hAT-Blackjack:DNA	741.021	-0.172898	0.0618947	-2.79341	0.0052155	0.0282779
MamGypsy2-LTR:Gypsy:LTR	181.374	-0.173662	0.130496	-1.33078	0.183261	0.409455
UCON88:UCON88:Unknown	44.6343	-0.173733	0.220024	-0.789609	0.429756	0.657994
EUTREP15:ERV1:LTR	17.4663	-0.173931	0.322766	-0.538874	0.589973	0.781092
MER121:hAT:DNA	523.959	-0.174571	0.0755712	-2.31002	0.0208869	0.0847965
MamTip1:hAT-Tip100:DNA	50.0729	-0.175544	0.208714	-0.841074	0.400306	0.638347
L1MDb:L1:LINE	459.808	-0.176649	0.0691008	-2.55639	0.0105765	0.0502896
MER135:DNA:DNA	412.886	-0.177069	0.0759856	-2.3303	0.0197904	0.0814272
LTR86A2:ERVL:LTR	78.004	-0.177645	0.154058	-1.15311	0.248865	0.487361
MLT2B3:ERVL:LTR	368.689	-0.17791	0.077584	-2.29313	0.0218405	0.0872886
Charlie13b:hAT-Charlie:DNA	104.894	-0.178539	0.147795	-1.20802	0.22704	0.460869
MER92A:ERV1:LTR	9.93441	-0.178628	0.428983	-0.416398	0.677119	0.831193
MER57D:ERV1:LTR	159.588	-0.179248	0.112395	-1.59481	0.110755	0.289812
LTR50:ERVL:LTR	136.546	-0.179832	0.13177	-1.36474	0.172334	0.392165
MLT1E1A:ERVL-MaLR:LTR	914.754	-0.180593	0.0583934	-3.0927	0.00198347	0.0123663
MER129:LTR:LTR	46.1354	-0.180969	0.220421	-0.821017	0.411636	0.650737
Charlie10:hAT-Charlie:DNA	421.46	-0.183059	0.0797282	-2.29604	0.0216738	0.0872886
X4a_DNA:TcMar-Tigger:DNA	29.6711	-0.18373	0.289562	-0.634508	0.525749	0.732041
MER63D:hAT-Blackjack:DNA	85.1404	-0.184113	0.153276	-1.20118	0.229681	0.465164
LTR78:ERV1:LTR	336.162	-0.18421	0.0769574	-2.39367	0.0166808	0.0713568
L1ME5:L1:LINE	28.3652	-0.184247	0.257709	-0.714942	0.474645	0.698815
LTR37-int:ERV1:LTR	75.5719	-0.184375	0.166055	-1.11032	0.26686	0.50007
UCON58:DNA:DNA	40.2635	-0.184451	0.232405	-0.79366	0.427393	0.657776
RLTR42-int:ERVK:LTR	1093.35	-0.185644	0.0500308	-3.71058	0.000206784	0.00173075
L1M4a1:L1:LINE	808.643	-0.187135	0.0598561	-3.12642	0.0017695	0.0113807
MER5C:hAT-Charlie:DNA	349.126	-0.187262	0.0867467	-2.15872	0.0308721	0.11329
BGLII_C:ERVK:LTR	97.5521	-0.189457	0.143874	-1.31683	0.187896	0.414427
Helitron1Na_Mam:Helitron:RC	32.0764	-0.189636	0.264114	-0.718009	0.472752	0.697709
LTR53-int:ERVL:LTR	17.9731	-0.190563	0.329456	-0.578416	0.562983	0.758507
L1MD1:L1:LINE	1346.6	-0.191136	0.0496811	-3.84725	0.00011945	0.00107329
L1M4c:L1:LINE	2059.07	-0.192708	0.0441476	-4.36508	1.27077e-05	0.000145129
RLTR13D:ERVK:LTR	23.2882	-0.193095	0.299053	-0.645687	0.518482	0.730957
UCON44:TcMar-Tigger:DNA	163.052	-0.19354	0.118417	-1.6344	0.102175	0.276848
MER34B:ERV1:LTR	77.2033	-0.193931	0.158238	-1.22557	0.220362	0.454946
Charlie25:hAT-Charlie:DNA	645.044	-0.194238	0.0637208	-3.04826	0.0023017	0.0142055
Zaphod2:hAT-Tip100:DNA	187.242	-0.195287	0.100471	-1.94371	0.0519303	0.169224
MER63C:hAT-Tip100:DNA	300.735	-0.196467	0.08013	-2.45185	0.0142124	0.0626985
MER92C:ERV1:LTR	30.7398	-0.196574	0.26566	-0.739946	0.459333	0.686653
EUTREP7:ERV1:LTR	35.5457	-0.197306	0.224243	-0.879876	0.378927	0.619877
L4_C_Mam:RTE-X:LINE	537.206	-0.197907	0.0605862	-3.26654	0.00108871	0.00760229
Eulor9B:DNA:DNA	21.9144	-0.198127	0.295954	-0.669451	0.503208	0.720891
X1_DNA:TcMar-Tigger:DNA	149.279	-0.198302	0.114299	-1.73494	0.0827511	0.239077
X8_LINE:CR1:LINE	135.045	-0.198401	0.120218	-1.65035	0.0988711	0.270803
LTR106_Mam:LTR:LTR	155.307	-0.200766	0.117098	-1.71452	0.0864327	0.247936
LTR103b_Mam:ERV1:LTR	15.4232	-0.204056	0.409206	-0.498663	0.618016	0.797483
MamGypLTR1b:Gypsy:LTR	62.5144	-0.205925	0.196801	-1.04636	0.295393	0.529282
MER63D:hAT-Tip100:DNA	864.482	-0.206654	0.0532032	-3.88423	0.000102654	0.000929212
L1ME2z:L1:LINE	1837.84	-0.20675	0.0511878	-4.03905	5.36673e-05	0.000537553
MARE9:MARE9:Unknown	0.577815	-0.207488	2.07131	-0.100173	0.920207	0.959363
L1M8:L1:LINE	321.151	-0.208603	0.0849729	-2.45493	0.0140911	0.0623888
L1ME3Cz:L1:LINE	1714.14	-0.209142	0.0504397	-4.14638	3.37771e-05	0.000352052
MamRep564:MamRep564:Unknown	163.845	-0.210966	0.134649	-1.56679	0.117165	0.29953
Tigger23a:TcMar-Tigger:DNA	235.731	-0.21136	0.0969403	-2.18031	0.0292347	0.108917
Chap1a_Mam:hAT-Charlie:DNA	376.138	-0.212557	0.0848438	-2.50527	0.0122358	0.0557916
UCON9B:PIF-Harbinger:DNA	44.8764	-0.212601	0.205077	-1.03669	0.299881	0.532637
Charlie12:hAT-Charlie:DNA	162.067	-0.214111	0.1089	-1.96613	0.0492835	0.162769
RLTR20B5_MM:ERVK:LTR	424.347	-0.215351	0.073249	-2.93999	0.00328225	0.0194704
X2a_DNA:DNA:DNA	74.0823	-0.21593	0.165403	-1.30548	0.191731	0.418384
LTR78B:ERV1:LTR	162.064	-0.216039	0.116796	-1.84971	0.0643556	0.200234
LTR16A1:ERVL:LTR	274.456	-0.21712	0.0872422	-2.4887	0.0128211	0.0580273
UCON12:UCON12:Unknown	31.5101	-0.218451	0.276045	-0.79136	0.428734	0.657994
MER131:DNA:DNA	764.577	-0.227256	0.0527466	-4.30846	1.64397e-05	0.000180985
ORSL-2b:hAT-Tip100:DNA	310.502	-0.229954	0.0866224	-2.65467	0.00793856	0.0399215
Charlie15a:hAT-Charlie:DNA	416.016	-0.229988	0.0868907	-2.64686	0.00812419	0.0405214
UCON80_AMi:UCON80_AMi:Unknown	85.2432	-0.230229	0.163708	-1.40634	0.159622	0.368035
Tigger11a:TcMar-Tigger:DNA	42.5199	-0.231238	0.207879	-1.11237	0.265979	0.50007
L1ME3E:L1:LINE	174.326	-0.235752	0.106025	-2.22355	0.0261784	0.0999688
LTR37B:ERV1:LTR	89.2785	-0.236701	0.155045	-1.52666	0.126845	0.313774
UCON4:Unspecified:Unspecified	205.382	-0.23774	0.10303	-2.30748	0.0210283	0.0850878
hAT-1_Mam:hAT-Tag1:DNA	780.859	-0.243233	0.0614785	-3.95639	7.60899e-05	0.000732141
MER31B:ERV1:LTR	422.134	-0.243958	0.099589	-2.44965	0.0142996	0.0628375
MamGypLTR4:Gypsy:LTR	57.0777	-0.247962	0.183206	-1.35346	0.17591	0.396153
Tigger22N1:TcMar-Tigger:DNA	281.315	-0.25294	0.0924848	-2.73493	0.00623929	0.0327228
IAPLTR2_Mm:ERVK:LTR	1036.54	-0.253274	0.263806	-0.960074	0.337018	0.576736
X21_LINE:CR1:LINE	57.9121	-0.253872	0.203274	-1.24891	0.211698	0.444492
LTR33C:ERVL:LTR	38.3567	-0.254196	0.218083	-1.16559	0.243779	0.482035
UCON38:hAT-Charlie:DNA	239.345	-0.254703	0.0912088	-2.79253	0.00522978	0.0282779
RLTRETN_Mm:ERVK:LTR	902.176	-0.25509	0.100487	-2.53853	0.0111318	0.052119
Charlie18a:hAT-Charlie:DNA	331.967	-0.260007	0.0839891	-3.09573	0.0019633	0.0123058
L1MA7:L1:LINE	4053.93	-0.26011	0.0410106	-6.3425	2.26065e-10	4.76296e-09
MLT2C1:ERVL:LTR	447.818	-0.263658	0.0676767	-3.89585	9.78553e-05	0.000899091
MLT1G1:ERVL-MaLR:LTR	587.735	-0.265674	0.0676386	-3.92784	8.57121e-05	0.000799544
CR1-16_AMi:CR1:LINE	121.427	-0.266017	0.1418	-1.876	0.0606558	0.192024
Arthur1C:hAT-Tip100:DNA	160.406	-0.270164	0.109025	-2.478	0.0132119	0.0591392
MamTip3B:hAT-Tip100:DNA	126.224	-0.272587	0.152461	-1.78791	0.073791	0.219398
MT2B:ERVL:LTR	7953.38	-0.275975	0.0399616	-6.906	4.98504e-12	1.17148e-10
RMER17C2:ERVK:LTR	3210.14	-0.27791	0.0564539	-4.92278	8.53255e-07	1.18486e-05
LTR80B:ERVL:LTR	27.2021	-0.280191	0.305947	-0.915816	0.359763	0.599806
L1MdA_I:L1:LINE	5802.77	-0.281362	0.135788	-2.07206	0.0382598	0.133488
ERVB4_1-LTR_MM:ERVK:LTR	32.396	-0.281596	0.260399	-1.0814	0.279519	0.513642
UCON34:hAT-Charlie:DNA	68.0685	-0.284236	0.214272	-1.32652	0.184668	0.411046
L1ME3C:L1:LINE	227.046	-0.284796	0.0986958	-2.88559	0.00390679	0.0224136
UCON20:UCON20:Unknown	17.6339	-0.285223	0.342246	-0.833385	0.404627	0.642984
Charlie7:hAT-Charlie:DNA	1651.65	-0.28546	0.051297	-5.56484	2.62386e-08	4.516e-07
MLTR18D_MM:ERVK:LTR	742.242	-0.286445	0.0824405	-3.47457	0.000511677	0.00390793
ERVB7_2B-LTR_MM:ERVK:LTR	268.794	-0.287968	0.0914808	-3.14785	0.00164478	0.0106375
MLT1M:ERVL-MaLR:LTR	215.809	-0.291068	0.107727	-2.7019	0.00689452	0.0360047
L1M1:L1:LINE	505.247	-0.293099	0.0675113	-4.34148	1.41523e-05	0.000158662
Plat_L3:CR1:LINE	914.057	-0.294859	0.0514609	-5.72977	1.00565e-08	1.80722e-07
MER97a:hAT-Tip100:DNA	43.0992	-0.298346	0.209881	-1.4215	0.155171	0.359808
CR1-3_Croc:CR1:LINE	88.296	-0.298686	0.15993	-1.86761	0.0618169	0.194691
L1MCc:L1:LINE	203.076	-0.300648	0.101997	-2.9476	0.00320254	0.0190902
UCON89:hAT:DNA	29.226	-0.302142	0.244383	-1.23634	0.216331	0.45112
LTR81:Gypsy:LTR	16.1765	-0.304039	0.338675	-0.897731	0.369329	0.609891
Charlie14a:hAT-Charlie:DNA	8.11228	-0.30615	0.49023	-0.624502	0.532298	0.734992
RLTR13D6:ERVK:LTR	752.036	-0.310212	0.0982886	-3.15614	0.00159874	0.010503
UCON73:hAT:DNA	165.804	-0.312095	0.105741	-2.95149	0.0031624	0.0189434
Tigger18a:TcMar-Tigger:DNA	517.566	-0.313714	0.0663983	-4.72472	2.30427e-06	3.12869e-05
LTR67B:ERVL:LTR	410.643	-0.316215	0.0779272	-4.05783	4.95314e-05	0.000504395
MER45C:hAT-Tip100:DNA	79.9585	-0.321614	0.173899	-1.84943	0.064396	0.200234
MamRep488:hAT-Tip100:DNA	12.7005	-0.323563	0.374431	-0.864147	0.387507	0.629699
UCON96:UCON96:Unknown	146.948	-0.324591	0.137121	-2.36718	0.017924	0.0752685
MER34C:ERV1:LTR	31.219	-0.328503	0.249109	-1.31871	0.187266	0.413815
MER97d:hAT-Tip100:DNA	4.70385	-0.329307	0.636397	-0.517455	0.604839	0.785455
Zaphod5a:hAT-Tip100:DNA	9.19466	-0.335069	0.463506	-0.722901	0.469741	0.696726
HAL1b:L1:LINE	428.089	-0.337824	0.0815033	-4.14491	3.39952e-05	0.000352052
UCON39:TcMar-Tigger:DNA	79.1579	-0.339978	0.160894	-2.11306	0.0345958	0.122895
EUTREP4:PiggyBac:DNA	25.9261	-0.341067	0.266134	-1.28156	0.199996	0.426518
X13_LINE:L2:LINE	44.9949	-0.342243	0.198375	-1.72523	0.0844859	0.243495
RLTR20B2:ERVK:LTR	643.828	-0.345708	0.0654825	-5.27939	1.29615e-07	2.03064e-06
LTR80A:ERVL:LTR	46.4988	-0.345785	0.239033	-1.4466	0.148009	0.349164
MER101B:ERV1:LTR	5.99918	-0.345811	0.583584	-0.592565	0.553473	0.748996
UCON37:hAT-Ac:DNA	53.7305	-0.350075	0.205317	-1.70504	0.0881861	0.251784
MamRep1894:hAT-Tip100:DNA	22.1222	-0.350531	0.32846	-1.06719	0.285884	0.51679
CR1-13_AMi:CR1:LINE	8.7239	-0.35592	0.453891	-0.784152	0.432951	0.661332
RLTR44E:ERVK:LTR	105.339	-0.357119	0.163763	-2.1807	0.0292053	0.108917
UCON33:TcMar-Tigger:DNA	36.4203	-0.366152	0.228907	-1.59957	0.109695	0.288274
MER127:TcMar-Tigger:DNA	132.894	-0.367667	0.139739	-2.63109	0.00851112	0.0421077
Eulor8:TcMar:DNA	60.9858	-0.369337	0.22919	-1.61148	0.107074	0.285687
MuRRS-int:ERV1:LTR	200.656	-0.372971	0.104514	-3.56863	0.000358859	0.0028292
MER134:Crypton:DNA	69.1418	-0.374425	0.164078	-2.282	0.0224896	0.0892282
Helitron3Na_Mam:Helitron:RC	118.999	-0.374684	0.129726	-2.88828	0.00387355	0.0223277
MER63B:hAT-Blackjack:DNA	6.01239	-0.380296	0.587164	-0.647682	0.51719	0.730957
LTR75_1:ERV1:LTR	28.8586	-0.382382	0.256631	-1.49001	0.136221	0.329629
L1M3a:L1:LINE	12.7022	-0.385501	0.400424	-0.962734	0.335681	0.576365
EUTREP14:EUTREP14:Unknown	7.93107	-0.385849	0.482402	-0.799849	0.423798	0.657485
Eutr2:MULE-MuDR:DNA	5.93527	-0.38863	0.602598	-0.644924	0.518977	0.730957
YREP_Mm:YREP_Mm:Unknown	199.664	-0.389583	0.101415	-3.84146	0.000122304	0.00109092
UCON6:UCON6:Unknown	11.0198	-0.400557	0.404606	-0.989993	0.322178	0.561375
UCON26:hAT-Ac:DNA	36.242	-0.401157	0.24029	-1.66947	0.0950243	0.263908
Eulor6C:Crypton:DNA	5.65954	-0.40243	0.582093	-0.691351	0.489345	0.711034
RLTR46A:ERVK:LTR	13.3093	-0.405466	0.386654	-1.04865	0.294337	0.528165
MamGypLTR3a:Gypsy:LTR	51.8771	-0.425679	0.201765	-2.10978	0.0348775	0.12318
LTR85c:Gypsy:LTR	58.0088	-0.42824	0.177656	-2.4105	0.0159307	0.068789
UCON44:TcMar:DNA	11.4352	-0.454219	0.418654	-1.08495	0.277943	0.512287
UCON59:DNA:DNA	29.8385	-0.458473	0.254415	-1.80207	0.0715347	0.213821
FordPrefect_a:hAT-Tip100:DNA	17.3704	-0.458909	0.337461	-1.35989	0.173866	0.394183
LTR89B:ERVL:LTR	7.54276	-0.460521	0.582837	-0.790137	0.429448	0.657994
MER67A:ERV1:LTR	45.0811	-0.462985	0.204949	-2.25902	0.023882	0.0938388
ORSL-2a:hAT-Tip100:DNA	55.0529	-0.464223	0.187661	-2.47372	0.0133713	0.059634
L1MCb:L1:LINE	681.051	-0.475734	0.0755278	-6.2988	2.99959e-10	6.2127e-09
MER110A:ERV1:LTR	50.8385	-0.492535	0.190295	-2.58827	0.00964603	0.0467756
RLTR6_Mm:ERV1:LTR	4768.79	-0.511481	0.0607014	-8.42619	3.57108e-17	1.11894e-15
MER96:hAT-Tip100:DNA	22.8374	-0.511831	0.30205	-1.69453	0.0901653	0.256237
Eulor2B:DNA:DNA	15.7495	-0.521366	0.36596	-1.42465	0.154258	0.358371
Mam_R4:Dong-R4:LINE	258.1	-0.52751	0.10181	-5.18129	2.20352e-07	3.36587e-06
MMVL30-int:ERV1:LTR	14488.3	-0.533405	0.0622381	-8.57039	1.03137e-17	3.70685e-16
MamGypLTR1c:Gypsy:LTR	11.2682	-0.554868	0.431598	-1.28561	0.198578	0.426043
AmnHarb1:PIF-Harbinger:DNA	77.2438	-0.55672	0.170236	-3.27029	0.00107438	0.00758895
Zaphod5b:hAT-Tip100:DNA	4.45992	-0.59075	0.660624	-0.894231	0.371198	0.611115
MER110:ERV1:LTR	21.0206	-0.591055	0.321987	-1.83565	0.0664098	0.203902
MLT2E:ERVL:LTR	38.7754	-0.597156	0.263551	-2.26581	0.023463	0.0924896
Eulor2A:DNA:DNA	20.8538	-0.599442	0.308179	-1.94511	0.051762	0.169126
Eulor5B:DNA:DNA?	7.10723	-0.605277	0.523133	-1.15702	0.247264	0.485781
MER74C:ERVL:LTR	51.3286	-0.643588	0.228902	-2.81164	0.00492899	0.0271317
MER133A:PIF-Harbinger:DNA	57.1854	-0.651591	0.232837	-2.79848	0.00513432	0.0280096
X33a_DNA:TcMar-Tc1:DNA	87.5511	-0.652387	0.148592	-4.39045	1.13116e-05	0.000131646
LTR52-int:ERVL:LTR	2.79127	-0.666915	0.900674	-0.740462	0.45902	0.686653
UCON17:UCON17:Unknown	6.41807	-0.672699	0.565258	-1.19008	0.234017	0.471089
MER132:TcMar-Pogo:DNA	13.7694	-0.680803	0.390381	-1.74394	0.0811687	0.236162
MER97b:hAT-Tip100:DNA	104.247	-0.692887	0.150823	-4.59403	4.34774e-06	5.6014e-05
LTR82A:ERVL:LTR	146.713	-0.696989	0.129404	-5.38614	7.19864e-08	1.18875e-06
UCON103:LTR:LTR	9.2594	-0.699538	0.457389	-1.52942	0.126161	0.312716
MamGypLTR1d:Gypsy:LTR	23.5398	-0.701531	0.298427	-2.35077	0.0187348	0.0778704
CR1-L3A_Croc:CR1:LINE	0.640506	-0.706676	1.73317	-0.407735	0.683468	0.835198
UCON56:UCON56:Unknown	1.02305	-0.711642	1.49636	-0.475582	0.634372	0.806222
UCON99:Helitron:RC	3.29969	-0.720186	0.748279	-0.962457	0.33582	0.576365
MamGypLTR3:Gypsy:LTR	70.1212	-0.728879	0.205218	-3.55173	0.000382714	0.00295998
MARE11:MARE11:Unknown	5.24255	-0.73587	0.677401	-1.08631	0.27734	0.511947
LTR81B:Gypsy:LTR	46.2573	-0.779058	0.203543	-3.82748	0.00012946	0.00113813
L2-1_AMi:L2:LINE	5.10544	-0.784644	0.606709	-1.29328	0.195914	0.422981
L1M3de:L1:LINE	22.7317	-0.812134	0.334011	-2.43146	0.0150383	0.0656312
X20_LINE:CR1:LINE	5.88667	-0.812142	0.558126	-1.45512	0.145635	0.345566
X24_DNA:DNA:DNA	45.45	-0.890704	0.222335	-4.00613	6.17207e-05	0.000608248
LTR108b_Mam:ERVL:LTR	5.86069	-0.950554	0.591109	-1.60809	0.107816	0.286416
UCON15:hAT-Ac:DNA	22.1285	-1.02063	0.303808	-3.35947	0.000780909	0.00564657
RLTR6C_Mm:ERV1:LTR	567.044	-1.06756	0.339148	-3.14776	0.00164525	0.0106375
ERVB7_4-LTR_MM:ERVK:LTR	26.9255	-1.11047	0.282581	-3.92974	8.50372e-05	0.000799544
Eulor2C:DNA:DNA	10.8065	-1.12373	0.438549	-2.56239	0.0103955	0.0498171
UCON47:UCON47:Unknown	49.4913	-1.15613	0.218255	-5.29714	1.17628e-07	1.86676e-06
MER76-int:ERVL:LTR	0.215941	-1.19621	3.35248	-0.356814	0.721231	0.85901
UCON2:DNA:DNA?	3.32925	-1.19658	0.799318	-1.497	0.134393	0.327149
UCON63:UCON63:Unknown	5.28727	-1.23465	0.65025	-1.89873	0.0576006	0.185231
Eulor4:Eulor4:Unknown	11.2531	-1.29691	0.507067	-2.55768	0.0105374	0.0502896
Eulor5B:Crypton-A:DNA	2.88918	-1.45075	0.943628	-1.53741	0.124192	0.308461
X1_LR:Gypsy:LTR	0.57555	-1.47744	2.04876	-0.721141	0.470823	0.696726
UCON14:DNA:DNA	42.932	-1.54747	0.248599	-6.22474	4.82344e-10	9.50685e-09
MER131:DNA:DNA?	0.322878	-1.69994	2.60823	-0.651759	0.514557	0.729242
MARE6:L1-Tx1:LINE	8.60645	-1.76663	0.538225	-3.28232	0.00102957	0.00731473
MER83B-int:ERV1:LTR	0.763106	-2.00072	1.77087	-1.12979	0.258564	0.492157
UCON75:UCON75:Unknown	0.46393	-2.19438	2.10042	-1.04474	0.296145	0.529852

## Sheet: overlap
Log2 fold change ≥ 1.5, p<0.01
	subfamily	family	class
ERVB4_2-I_MM:ERVK:LTR	ERVB4_2-I_MM	ERVK	LTR
ERVB4_3-I_MM:ERVK:LTR	ERVB4_3-I_MM	ERVK	LTR
ERVB5_1-I_MM:ERVK:LTR	ERVB5_1-I_MM	ERVK	LTR
ERVB5_1-LTR_MM:ERVK:LTR	ERVB5_1-LTR_MM	ERVK	LTR
IAPEY3-int:ERVK:LTR	IAPEY3-int	ERVK	LTR
IAPLTR4:ERVK:LTR	IAPLTR4	ERVK	LTR
IAPLTR4_I:ERVK:LTR	IAPLTR4_I	ERVK	LTR
MER52-int:ERV1:LTR	MER52-int	ERV1	LTR
MURVY-int:ERV1:LTR	MURVY-int	ERV1	LTR
RLTR1E_MM:ERV1:LTR	RLTR1E_MM	ERV1	LTR
RLTR44D:ERVK:LTR	RLTR44D	ERVK	LTR
RLTR45-int:ERVK:LTR	RLTR45-int	ERVK	LTR
RLTR46A2:ERVK:LTR	RLTR46A2	ERVK	LTR
Log2 fold change ≥ 0.9 but < 1.5, p<0.05
	subfamily	family	class
ERVB4_1B-I_MM:ERVK:LTR	ERVB4_1B-I_MM	ERVK	LTR
ERVB4_3-LTR_MM:ERVK:LTR	ERVB4_3-LTR_MM	ERVK	LTR
IAP1-MM_I:ERVK:LTR	IAP1-MM_I	ERVK	LTR
IAPEY5_I:ERVK:LTR	IAPEY5_I	ERVK	LTR
MMERGLN-int:ERV1:LTR	MMERGLN-int	ERV1	LTR
MMERVK10C-int:ERVK:LTR	MMERVK10C-int	ERVK	LTR
RLTR10D:ERVK:LTR	RLTR10D	ERVK	LTR
RMER16B2:ERVK:LTR	RMER16B2	ERVK	LTR
