# Supplementary material for: Expression of endogenous retroviral elements is associated with extracellular matrix remodeling in prostate cancer
Source: Mob DNA. 2026 Jan 8;17:1. doi: 10.1186/s13100-025-00382-9 (PMC12781564; doi:10.1186/s13100-025-00382-9)
Supplement: Supplementary file 2 [file 13100_2025_382_MOESM2_ESM.xlsx]

## Sheet: Intact.NPp53TvsNPp53_DESeq 
Supplementary file 2. Gene expression in NPp53T compared to NPp53 prostates (hormonally intact)
	baseMean	log2FoldChange	lfcSE	stat	pvalue	padj
Gm24305	17.8271	19.931	3.02822	6.58175	NA	NA
X.739	108.994	10.2804	0.932599	11.0234	2.95e-28	5.38e-26
Gm8210	91.3793	10.0233	1.04258	9.61386	6.99e-22	8.35e-20
Fbxw19	69.0229	9.61752	0.955983	10.0603	8.27e-24	1.15e-21
Gm11100	192.028	8.97496	0.803492	11.1699	5.72e-29	1.11e-26
Tcfl5	91.4192	8.86594	0.930862	9.52445	1.66e-21	1.92e-19
Gm35933	38.2307	8.76606	0.945045	9.27581	1.76e-20	1.9e-18
BC023719	36.5674	8.70471	0.937565	9.28439	1.63e-20	1.76e-18
Cdh12	32.0298	7.93284	0.963946	8.22954	1.88e-16	1.39e-14
Gm9451	20.712	7.88679	0.943828	8.35617	6.48e-17	5.07e-15
Gm24950	31.0079	7.88483	1.67627	4.70379	2.55e-06	4.11e-05
Khdc1a	162.773	7.7354	0.638703	12.1111	9.22e-34	2.4e-31
Prol1	18.2085	7.69611	2.22546	3.4582	0.00054379	0.00479973
Gm13841	40.1408	7.67737	1.89983	4.04109	5.32e-05	0.00062714
Gm26806	17.5287	7.63837	1.00296	7.61585	2.62e-14	1.54e-12
H2.Q3	16.0264	7.52325	0.959744	7.83881	4.55e-15	2.88e-13
Gm7896	13.9383	7.3162	1.42362	5.13914	2.76e-07	5.5e-06
NA..311	13.5982	7.26624	1.01001	7.19422	6.28e-13	3.05e-11
Fbxw16	12.5624	7.15852	0.975873	7.3355	2.21e-13	1.13e-11
Gzme	45.4155	6.94594	1.46639	4.73676	2.17e-06	3.56e-05
Tdg.ps2	57.2862	6.9096	0.669915	10.3141	6.08e-25	9.25e-23
Or13c9	23.5638	6.90671	1.03367	6.68176	2.36e-11	9.06e-10
Gm46427	10.1704	6.86381	1.03948	6.6031	4.03e-11	1.49e-09
Zfp998	9.91555	6.82084	1.72442	3.95545	7.64e-05	0.000860448
Vmn1r74	9.63119	6.78538	0.987086	6.87415	6.24e-12	2.62e-10
X.102	8.9806	6.67695	1.15114	5.80028	6.62e-09	1.71e-07
Gm29208	28.2397	6.61972	0.885216	7.47809	7.54e-14	4.15e-12
Stfa1	69.1782	6.49225	0.572804	11.3341	8.89e-30	1.76e-27
Vmn2r.ps106	7.345	6.38779	1.08403	5.89264	3.8e-09	1.02e-07
Gm46426	7.03931	6.32481	1.215	5.20559	1.93e-07	3.96e-06
Gm10769	7.05723	6.32102	1.04421	6.0534	1.42e-09	4.11e-08
Gm48412	9.97404	6.24203	1.02761	6.07429	1.25e-09	3.64e-08
Hal	377.144	6.21589	0.229267	27.112	7.1e-162	3.89e-158
Vmn1r75	9.15211	6.11299	1.02891	5.94123	2.83e-09	7.78e-08
Gm30146	8.78781	6.04782	1.01415	5.96341	2.47e-09	6.88e-08
Gm16329	5.82479	6.03962	1.0807	5.58862	2.29e-08	5.43e-07
Gm20472	5.63232	6.0091	1.07398	5.59517	2.2e-08	5.24e-07
Gm35019	182.074	5.98576	0.316762	18.8967	1.21e-79	1.6e-76
Gm8909	57.1517	5.89587	0.529812	11.1282	9.14e-29	1.73e-26
Gm49540	17.0128	5.87445	0.878355	6.68801	2.26e-11	8.71e-10
Brinp3	7.56541	5.82141	1.17364	4.96014	7.04e-07	1.29e-05
Gm48351	4.93236	5.81538	1.16441	4.99425	5.91e-07	1.1e-05
Sv2b	762.388	5.80408	0.308859	18.792	8.78e-79	1.07e-75
Gm15895	31.6237	5.79149	0.670512	8.63742	5.75e-18	5.04e-16
Or13c25	20.6309	5.77016	0.862119	6.693	2.19e-11	8.46e-10
X1500012K07Rik	7.06765	5.74307	1.05686	5.43411	5.51e-08	1.23e-06
Gm40653	25.823	5.74159	0.705538	8.13789	4.02e-16	2.83e-14
Gm44186	325.906	5.72193	0.223527	25.5984	1.59e-144	6.53e-141
Tdg.ps	25.5756	5.71889	0.714838	8.00027	1.24e-15	8.31e-14
Gm48240	4.59401	5.7169	1.21256	4.71475	2.42e-06	3.93e-05
Gm48360	4.54471	5.68774	1.12111	5.0733	3.91e-07	7.55e-06
Gm48246	4.30397	5.61658	2.74943	2.04281	0.0410711	0.169251
Ly6f	137.56	5.58992	1.03613	5.395	6.85e-08	1.5e-06
Gm14139	23.2968	5.55983	0.752888	7.38467	1.53e-13	8.05e-12
Scgb2b33	6.08711	5.50268	1.12527	4.89008	1.01e-06	1.78e-05
G6pc2	8.95033	5.47373	1.03783	5.27423	1.33e-07	2.79e-06
Bcl2l15	681.769	5.43043	0.177688	30.5617	3.96e-205	4.33e-201
Gm8334	3.524	5.33773	1.32937	4.01523	5.94e-05	0.000691112
AU018091	5.38705	5.32035	1.20818	4.40362	1.06e-05	0.00015036
Psg28	7.82264	5.29765	1.12988	4.68868	2.75e-06	4.39e-05
Serpina1b	18.1513	5.23549	0.967145	5.41335	6.19e-08	1.37e-06
Aadacl4fm5	3.29869	5.235	1.15713	4.52412	6.06e-06	9.04e-05
Stk32b	17.9722	5.2259	0.748157	6.98503	2.85e-12	1.25e-10
Clec2g	130.181	5.14634	0.475424	10.8247	2.63e-27	4.52e-25
Gm14601	6.88505	5.08869	1.08113	4.70681	2.52e-06	4.06e-05
Igkv4.74	2.94255	5.06318	2.66266	1.90155	0.0572302	0.217632
Gm18348	4.27971	5.01161	1.16421	4.30471	1.67e-05	0.000224663
Gm48244	2.81941	5.00481	1.41112	3.5467	0.000390088	0.00360787
Zfp345	59.0044	4.99975	0.368043	13.5847	4.93e-42	1.98e-39
Gm7162	24.6396	4.98643	0.56169	8.87755	6.83e-19	6.43e-17
Gm22817	2.71908	4.9486	1.64657	3.0054	0.00265235	0.0186706
Cstdc6	2.7229	4.93455	1.19408	4.13251	3.59e-05	0.000441169
NA..368	128.006	4.92337	0.265728	18.5278	1.23e-76	1.35e-73
Gzmf	146.032	4.91183	1.55542	3.15788	0.0015892	0.0121302
Gm48170	2.58056	4.87767	1.22115	3.99434	6.49e-05	0.000747805
Ighv3.4	3.93716	4.8772	3.03558	1.60668	NA	NA
Gm40988	2.6114	4.87209	1.16713	4.17441	2.99e-05	0.000374753
Platr7	11.5047	4.87187	0.839111	5.806	6.4e-09	1.66e-07
Gm31063	2.56144	4.86207	1.34784	3.60731	0.000309387	0.00294352
Fcrl6	3.79051	4.83423	1.43581	3.3669	0.000760179	0.00641001
Psg21	2.44008	4.81608	1.18732	4.05625	4.99e-05	0.0005907
Smr2	8.27572	4.8075	1.02053	4.7108	2.47e-06	3.99e-05
Ptpn22	1793.3	4.79181	0.153861	31.1437	6.17e-213	1.01e-208
Gm16531	2.35805	4.75107	1.72968	2.74679	0.00601818	0.0368723
Gm40055	2.34541	4.72774	1.23898	3.81584	0.00013572	0.00142223
Gm19178	2.3051	4.7277	1.22451	3.86088	0.000112978	0.00121095
Nyx	714.681	4.72048	0.172885	27.3042	3.78e-164	2.48e-160
Myo3a	3.48378	4.69845	1.139	4.12506	3.71e-05	0.000454514
Gm12886	2.29058	4.68646	1.27029	3.68927	0.000224902	0.00222545
Gm7889	2.24877	4.68474	1.45996	3.20881	0.00133286	0.0104181
Gm48643	2.26274	4.67253	1.21016	3.8611	0.000112879	0.00121028
Gm18622	2.21622	4.66595	1.20522	3.87145	0.000108189	0.00116418
Gzmd	102.562	4.65032	1.7173	2.70793	0.00677044	0.0405584
Gm15472	145.381	4.62361	0.26861	17.2131	2.12e-66	1.7e-63
Gm4880	11.6705	4.56396	0.730089	6.25124	4.07e-10	1.28e-08
Gm43065	185.709	4.5497	0.224181	20.2948	1.43e-91	2.47e-88
Zfp640	2.04881	4.53228	1.28418	3.52932	0.000416636	0.00381156
NA..194	2.01955	4.51144	1.23137	3.66377	0.000248532	0.00243071
Ceacam13	13.3756	4.49812	0.755281	5.95556	2.59e-09	7.18e-08
Gm7762	1.95869	4.4812	1.2241	3.66081	0.000251418	0.00245392
Gzmg	62.983	4.46499	1.51597	2.9453	0.00322638	0.0219812
Cyp4a30.ps	1.92852	4.45804	3.04489	1.4641	0.143166	0.408655
Rps3a3	741.67	4.40031	0.282296	15.5876	8.84e-55	5.1e-52
Bglap3	1149.64	4.3917	0.269904	16.2713	1.58e-59	1.08e-56
Gm48530	8.30851	4.36742	0.884875	4.93563	7.99e-07	1.45e-05
Gm14016	1.79272	4.34996	1.55306	2.80089	0.00509622	0.0321469
Gm5537	18.2938	4.34056	1.34206	3.23427	0.00121956	0.00966588
Gm55622	1.75836	4.3395	1.47176	2.94851	0.00319309	0.021795
Gm10439	1.77267	4.33787	1.76791	2.45367	0.0141406	0.0739958
Cstdc5	169.586	4.33447	0.222169	19.5098	9.06e-85	1.35e-81
C330022B21Rik	9.76057	4.30443	1.01138	4.25599	2.08e-05	0.000271757
Gm43981	1.74072	4.2989	1.52168	2.82511	0.00472648	0.0302856
Cyp4a32	4.07677	4.29886	1.19753	3.58979	0.00033095	0.00312155
Ptchd3	9.37545	4.27787	0.875597	4.88566	1.03e-06	1.82e-05
Gm8801	1.70685	4.27182	1.39599	3.06006	0.00221294	0.0160272
Gm48485	3.91809	4.27007	1.09357	3.90469	9.43e-05	0.00103452
X.293	2.6073	4.25814	1.21116	3.51575	0.000438517	0.0039774
Gm47181	3.8567	4.24174	1.10351	3.84385	0.000121118	0.00128527
Gm49167	1.61857	4.23043	1.40985	3.00063	0.00269422	0.0189084
Ighv14.4	23.7112	4.22525	2.4997	1.6903	NA	NA
Gm48371	1.62506	4.21872	1.33846	3.15192	0.00162199	0.012346
H2.Bl	12.8837	4.1952	0.633628	6.62092	3.57e-11	1.34e-09
Rps3a2	259.302	4.19288	0.354631	11.8232	2.96e-32	6.8e-30
X.960	1.5992	4.19204	1.50945	2.7772	0.00548293	0.0341737
Gm19434	14.2943	4.16579	0.603611	6.90144	5.15e-12	2.18e-10
Pnliprp2	6.90141	4.15432	0.995084	4.17484	2.98e-05	0.000374192
Lix1	679.398	4.15294	0.156903	26.4682	2.25e-154	1.06e-150
E330021D16Rik	2.38282	4.14657	1.22538	3.3839	0.000714645	0.00608541
Smco3	10.5678	4.13981	0.68947	6.00434	1.92e-09	5.45e-08
Gm40987	2.36872	4.12857	1.17546	3.51229	0.000444268	0.00402513
Gm15105	1.52876	4.12712	1.27858	3.22789	0.00124706	0.00985767
Ighv1.77	3.57405	4.11394	1.48479	2.77072	0.00559321	0.034735
NA..164	45.2667	4.11249	0.383396	10.7265	7.65e-27	1.27e-24
Gm51440	3.53653	4.09736	1.11817	3.66434	0.000247979	0.00242603
Ighv1.61	3.52678	4.09614	1.58387	2.58617	0.0097049	0.0546214
Gm12872	46.7155	4.08885	0.93569	4.36987	1.24e-05	0.000171241
Mug1	1418.89	4.08741	0.17378	23.5206	2.51e-122	9.17e-119
Gm1110	4.90566	4.06988	1.03944	3.91545	9.02e-05	0.000995437
Gm18996	3.41814	4.06419	1.08014	3.76265	0.000168125	0.00171582
Cnga3	2.27667	4.05681	1.23402	3.28748	0.00101087	0.00821803
Gm48455	3.48986	4.05563	1.14113	3.55406	0.000379338	0.00351887
NA..509	1.45806	4.05441	1.885	2.15088	0.0314859	0.138193
Gm1972	1.45019	4.0483	2.22361	1.8206	0.0686678	0.247683
Gm42427	8.32362	4.03955	1.73066	2.33411	0.0195899	0.0959115
Gm50166	1.44093	4.01196	1.40035	2.86496	0.00417058	0.0273695
Gm13849	1.40487	4.00832	1.53569	2.61012	0.00905113	0.0515066
Gm6093	4.68087	3.99643	1.00534	3.97522	7.03e-05	0.000803743
Gm4968	1.39176	3.97226	1.41473	2.8078	0.00498819	0.0316294
Gm29128	2.10443	3.96675	1.31779	3.01016	0.0026111	0.0184314
Gm13872	1.3476	3.96211	1.5239	2.59997	0.00932308	0.0528163
Nat8f7	3.11829	3.94001	1.2496	3.15302	0.00161589	0.0123139
Gm55557	1.34756	3.92558	1.79891	2.18221	0.0290943	0.130379
X2210017I01Rik	29.5879	3.92488	0.495631	7.91895	2.4e-15	1.55e-13
X.171	44.3505	3.9081	0.438424	8.91397	4.92e-19	4.68e-17
Iglj3	1.32166	3.89646	1.57391	2.47566	0.0132989	0.0705582
Igkv7.33	2.01215	3.88097	3.04489	1.27458	0.202457	0.507895
Vmn2r79	3.00209	3.87635	1.20749	3.21025	0.00132621	0.0103784
Gm14124	11.7423	3.8626	0.687674	5.6169	1.94e-08	4.66e-07
Gm21168	2.99287	3.86186	1.41588	2.72754	0.00638088	0.0387118
Gm44921	1.25319	3.85912	1.45493	2.65245	0.00799098	0.0464966
Gm10323	1.25157	3.85597	1.53994	2.50397	0.0122809	0.0660964
Scgb1b27	52.327	3.85422	1.0232	3.76683	0.000165333	0.00169101
Gm5997	2.97019	3.8531	1.15971	3.32246	0.000892284	0.00736515
Otol1	7.37974	3.83561	0.991518	3.86842	0.000109544	0.0011776
Gm34759	5.83954	3.83182	0.849023	4.51321	6.39e-06	9.46e-05
Tmem275	1.26065	3.82259	1.86073	2.05435	0.0399419	0.165699
Gm14591	37.0341	3.82082	0.462688	8.25787	1.48e-16	1.11e-14
Acp7	1.92043	3.80323	1.189	3.19868	0.00138057	0.0107399
Igkv18.36	1.2172	3.79763	2.2476	1.68964	0.0910969	0.302692
Gm26676	1.23338	3.79462	1.83683	2.06585	0.0388425	0.162224
Vmn2r2	1.9302	3.79137	1.21942	3.10915	0.00187629	0.0139079
Gm11771	238.325	3.79091	0.201635	18.8008	7.44e-79	9.4e-76
Efna3	264.323	3.79032	1.05219	3.60231	0.0003154	0.00299293
Rpl39l	1.8969	3.78886	1.79253	2.1137	0.0345411	0.148449
Gm42164	1.92655	3.78547	1.65788	2.28332	0.0224114	0.106782
H2.T3	1.8844	3.77121	1.26784	2.97452	0.00293444	0.0202781
Gm7676	1.20981	3.76137	1.44419	2.60448	0.00920141	0.0522171
Gm5926	1.21636	3.75382	1.70977	2.1955	0.0281274	0.127034
Xlr4a	112.909	3.7523	0.920876	4.0747	4.61e-05	0.000550402
Rpl35a.ps3	1.17854	3.74682	2.7834	1.34613	0.178261	0.469249
Krtap5.5	1.16595	3.74638	1.56707	2.39069	0.0168168	0.0851124
Gm50227	1.16332	3.74229	1.81314	2.06399	0.0390191	0.162857
Gm34779	1.18328	3.73736	1.60745	2.32502	0.0200709	0.0978523
Gm5690	1.82563	3.73482	1.24191	3.00731	0.00263574	0.0185694
E130304I02Rik	1.85387	3.73341	1.24351	3.00233	0.00267924	0.0188154
Ighv1.11	1.17705	3.72101	1.86024	2.00029	0.0454688	0.182961
Gm17771	2.73782	3.71461	1.17616	3.15825	0.0015872	0.0121206
Gm44610	2.71356	3.70788	1.13229	3.27466	0.00105788	0.00854944
Gm21909	5.33677	3.69153	1.01102	3.65131	0.000260904	0.00253137
Gm10825	2.66074	3.68654	1.29192	2.85353	0.00432361	0.0281712
Gm45558	11.8209	3.68318	0.655156	5.62183	1.89e-08	4.54e-07
Kcnj4	1.10671	3.67733	1.8988	1.93666	0.0527866	0.204982
Gm45965	1.78273	3.66051	1.55605	2.35245	0.0186504	0.0923303
Traj25	1.76005	3.65965	1.45567	2.51406	0.0119349	0.0646793
Gm10088	1.10349	3.65868	2.26656	1.6142	0.106483	0.337207
Gm23921	1.10508	3.64327	1.91143	1.90604	0.0566449	0.216208
Gm49835	1.75361	3.63812	1.29903	2.80063	0.00510023	0.032166
Gm4425	31.8164	3.63041	0.399035	9.09798	9.2e-20	9.33e-18
Ighv5.15	1.73876	3.6252	1.80667	2.00657	0.0447954	0.180922
NA..178	1.7034	3.61914	1.35819	2.66467	0.0077063	0.0450476
Scgb2b27	306.696	3.61576	0.512353	7.05717	1.7e-12	7.73e-11
Gm19340	1.70669	3.61423	1.44887	2.49452	0.0126128	0.0675796
Gm6334	1.0785	3.61035	1.65545	2.1809	0.0291912	0.130724
Naalad2	445.089	3.60134	0.167426	21.51	1.26e-102	2.75e-99
Mrgpra1	1.04832	3.59729	1.85003	1.94445	0.0518409	0.201858
Gm32341	1.06497	3.59243	1.6332	2.19963	0.0278331	0.125999
Gm8834	1.06667	3.58716	1.45761	2.46098	0.0138557	0.0728764
Psg20	1.06435	3.5865	1.67731	2.13825	0.0324967	0.141608
Ms4a18	1.07152	3.58163	1.92768	1.858	0.0631687	0.233512
Gm45760	1.66481	3.58058	1.22228	2.92944	0.00339576	0.022959
M1ap	58.3775	3.57827	0.389613	9.18415	4.15e-20	4.4e-18
Gm49427	1.03814	3.56643	1.68002	2.12285	0.0337664	0.145825
Gm9944	1.65604	3.56247	1.29475	2.75147	0.00593283	0.0364173
Gm5038	1.0284	3.55517	1.71309	2.0753	0.0379588	0.159588
Wfdc5	1.62288	3.55341	1.59835	2.22317	0.0262043	0.120485
Gm27224	1.63536	3.5526	1.28307	2.76882	0.00562595	0.0349082
B3gat1	1.64307	3.54652	2.04047	1.73809	0.0821946	0.281487
Ctsg	7.49406	3.54633	1.15711	3.06481	0.0021781	0.0158202
Gm14036	12.9291	3.53743	1.39849	2.52947	0.0114235	0.0622951
Gm46516	1.0234	3.52422	1.95894	1.79904	0.0720122	0.256456
Gp6	1.00316	3.52335	1.63206	2.15884	0.0308626	0.136185
Glycam1	1.02729	3.52217	2.40358	1.46538	0.142816	0.408088
Gm38234	1.00051	3.51897	1.67946	2.09529	0.0361449	0.153733
Gm5586	6.08501	3.51781	0.930371	3.78108	0.00015615	0.00160659
Foxl2	0.998806	3.51747	1.87492	1.87606	0.0606464	0.226747
Gm15482	167.948	3.51548	0.262837	13.3751	8.45e-41	3.27e-38
Gm18222	1.5885	3.49662	1.51731	2.30448	0.0211956	0.102204
Tvp23bos	3.32154	3.49526	1.17204	2.98221	0.00286172	0.0198675
Gm10051	2.41596	3.49091	1.2537	2.78448	0.0053613	0.0335421
Nxpe2	291.263	3.48956	0.206373	16.909	3.86e-64	2.95e-61
AK157302	13.478	3.48705	0.866976	4.02208	5.77e-05	0.000673934
Serpina1c	2.36464	3.48704	1.35387	2.57562	0.0100061	0.0558856
Gm22145	0.973238	3.48496	1.89213	1.84182	0.0655015	0.239707
Gm47009	0.975268	3.4826	1.92472	1.80941	0.0703878	0.252196
Ighv2.4	2.34995	3.48083	1.25648	2.77029	0.00560064	0.0347745
Wnt8b	0.968122	3.47965	1.90089	1.83053	0.0671705	0.244021
Gm10330	0.993887	3.4777	1.70356	2.04143	0.0412079	0.169644
Gm44940	0.952382	3.45862	1.89478	1.82534	0.0679499	0.246064
Nxf3	0.964259	3.45713	2.89471	1.19429	0.232364	0.551136
Gm42722	1.54643	3.4568	1.92033	1.80011	0.0718433	0.256181
Prf1	54.3449	3.45587	0.829092	4.16826	3.07e-05	0.000383317
Mas1	3.33504	3.43914	1.06782	3.2207	0.00127878	0.0100683
Gm44871	2.28066	3.43549	1.43198	2.39912	0.0164345	0.0836418
Gfral	6.49852	3.43131	0.797256	4.3039	1.68e-05	0.000225302
Gm5854	0.942032	3.42533	2.37057	1.44494	0.148475	0.419048
Ccdc63	2.25024	3.41824	1.2004	2.84759	0.0044052	0.028612
Rpl30.ps9	0.930918	3.40975	2.35044	1.45069	0.146867	0.415616
Ighv1.58	5.41503	3.40252	1.27979	2.65866	0.00784516	0.0457535
Ighv5.4	13.9421	3.40195	0.886073	3.83935	0.000123358	0.00130488
X.1299	6.52497	3.39711	0.789267	4.30413	1.68e-05	0.000225156
Gm9259	1.44989	3.38875	1.97904	1.71232	0.0868379	0.292805
Fgf2os	1.47044	3.38743	1.28951	2.62692	0.0086161	0.0494594
Gm4912	0.931265	3.38575	2.9265	1.15693	0.247301	0.569654
Htr5b	1.42362	3.35858	1.4166	2.37087	0.0177461	0.0888304
Gm47220	0.911657	3.35768	1.96683	1.70715	0.0877934	0.295088
Tekt1	0.892352	3.3565	1.93053	1.73864	0.0820979	0.281418
Igkv12.44	8.13405	3.35098	0.751957	4.45635	8.34e-06	0.00012028
Gm3892	0.880553	3.34568	1.66095	2.01432	0.0439758	0.178511
Gm14002	1.42228	3.33727	1.5226	2.19182	0.0283925	0.128019
Gm46338	0.902158	3.33522	1.73229	1.92533	0.0541882	0.209213
Tceal7	0.87174	3.33083	1.70969	1.9482	0.0513905	0.200723
A330048O09Rik	1.44533	3.32742	1.5458	2.15255	0.0313538	0.137724
A330094K24Rik	2.15998	3.32705	1.19276	2.78937	0.00528109	0.0331159
H2.Q1	29.998	3.31706	0.371989	8.91709	4.79e-19	4.56e-17
Gm47386	2.11914	3.31282	1.49176	2.22074	0.0263686	0.120986
Tbx20	24.3314	3.29852	0.503391	6.55259	5.65e-11	2.05e-09
Gm12827	0.862603	3.29572	2.96493	1.11157	0.266324	0.595068
Tex11	16.2075	3.29467	0.734921	4.48303	7.36e-06	0.000107449
Gm18291	1.38494	3.29304	1.48506	2.21745	0.0265926	0.121725
Gm6802	2.12368	3.28989	1.23462	2.66469	0.00770599	0.0450476
Gm39463	0.857804	3.28718	2.46525	1.33341	0.182398	0.475657
Ighv1.12	5.08941	3.26685	2.64543	1.2349	0.216867	0.529395
Sult6b1	2.13341	3.26141	1.26961	2.56883	0.0102041	0.0567835
X.1242	0.855627	3.2614	2.40564	1.35573	0.175184	0.464162
Gm32618	50.5216	3.25245	0.271792	11.9667	5.31e-33	1.32e-30
Ighv2.9	5.99317	3.25241	0.79826	4.07438	4.61e-05	0.000550963
Gm56403	0.834978	3.2509	2.01603	1.61253	0.106848	0.338101
Lep	3.12163	3.24185	1.13599	2.85378	0.00432031	0.0281609
Gm49619	0.82882	3.24057	2.03688	1.59094	0.111622	0.34831
Mir673	1.32607	3.23877	1.61569	2.00458	0.0450084	0.181559
Gm17376	0.828464	3.23738	2.03683	1.58942	0.111966	0.349025
Bpifb2	1.31245	3.23706	1.49344	2.16752	0.030195	0.134062
NA..22	31.4498	3.23432	0.375026	8.62426	6.45e-18	5.61e-16
Hmga1b	108.156	3.22925	0.270128	11.9545	6.15e-33	1.52e-30
Igkv13.84	3.8425	3.22339	1.1647	2.76758	0.00564737	0.0349656
Gm38593	0.815051	3.22017	1.75273	1.83724	0.0661751	0.241527
Gm29507	0.813437	3.21854	2.04124	1.57676	0.114852	0.354982
Gm14328	0.813081	3.2166	1.70426	1.88738	0.0591087	0.222589
X1700012C14Rik	0.810009	3.21342	2.04208	1.5736	0.115579	0.356638
Or4b1d	0.803608	3.20186	2.41397	1.32638	0.184712	0.47928
Gm13273	0.803608	3.20186	2.41397	1.32638	0.184712	0.47928
Gm15092	0.803608	3.20186	2.41397	1.32638	0.184712	0.47928
Myl2	0.799667	3.19677	2.04439	1.56368	0.117893	0.361021
Gm38137	1.2703	3.19238	1.4138	2.25802	0.0239443	0.112182
Grem1	2.84522	3.18942	1.72535	1.84857	0.0645201	0.237253
Ezhip	1.99323	3.18632	1.3186	2.41643	0.0156734	0.0804533
AAdacl4fm3	1.29582	3.18429	1.45643	2.18637	0.0287884	0.12939
Mir370	0.787183	3.18336	1.70688	1.86502	0.0621783	0.230603
Vmn1r29	0.81793	3.18247	1.77496	1.79299	0.0729752	0.258757
X.795	0.81793	3.18247	1.77496	1.79299	0.0729752	0.258757
Trbv1	0.785812	3.18149	1.70701	1.86378	0.062352	0.231077
Gm43495	1.99987	3.17833	1.25316	2.53626	0.0112045	0.0612158
X.1208	0.801775	3.17786	2.44735	1.29849	0.194119	0.494088
Cyp2d11	10.3338	3.1743	0.571547	5.55387	2.79e-08	6.51e-07
Pcdh15	1.96721	3.17395	1.35843	2.33648	0.0194665	0.0954638
Gm17953	0.803831	3.17265	2.01148	1.57727	0.114733	0.354782
X.1345	1.98567	3.17263	1.25376	2.53049	0.0113905	0.0621492
Gm15550	3.88536	3.16862	0.928239	3.41358	0.000641148	0.0055327
Slc25a54	0.803805	3.16809	2.05783	1.53953	0.123676	0.372685
Gm33828	1.2892	3.16698	1.77626	1.78295	0.0745942	0.262908
Gm48931	1.26212	3.166	1.45643	2.17381	0.0297194	0.132511
D030055H07Rik	6.66748	3.16544	0.821788	3.8519	0.000117207	0.00124935
Gm49579	0.773413	3.16188	1.74269	1.81437	0.0696214	0.250115
X9430018G01Rik	0.776069	3.16144	1.98	1.59669	0.110335	0.345739
Or4c3	1.2659	3.15816	1.48164	2.13153	0.0330451	0.143579
Gm48825	0.774099	3.15667	2.03017	1.55488	0.119974	0.365247
Gm5261	3.75806	3.14641	1.04119	3.02195	0.00251155	0.0178322
Gm56129	0.76427	3.14288	1.99745	1.57345	0.115615	0.356638
Gm13522	1.26919	3.13812	1.51831	2.06685	0.0387479	0.161911
Gm38001	1.23721	3.13091	1.53843	2.03514	0.0418368	0.171546
Gm7298	0.780233	3.12776	1.74535	1.79206	0.0731236	0.259031
X1600027J07Rik	1.89864	3.12775	1.39068	2.24907	0.0245078	0.114316
Nat8f3	2.83352	3.12609	1.19524	2.61546	0.00891073	0.0508397
Or5an1b	1.22019	3.11881	1.52311	2.04766	0.0405936	0.167683
Gm35035	1.25533	3.11744	1.99852	1.55988	0.118789	0.362743
Gm30551	0.750145	3.11591	2.03619	1.53026	0.125952	0.377363
Gm26807	0.764763	3.11399	2.1212	1.46803	0.142095	0.406767
Gm16587	1.88052	3.11155	1.26493	2.45987	0.0138988	0.0730425
X4933401L05Rik	0.773015	3.10685	2.52324	1.2313	0.218212	0.531134
Mgat4f	0.754778	3.10291	3.05366	1.01613	0.309568	0.645031
Gm14637	0.754778	3.10291	3.05366	1.01613	0.309568	0.645031
Slc5a2	1.21298	3.10101	1.36333	2.27458	0.0229309	0.108579
Cd1d2	6.25053	3.10058	0.772984	4.01118	6.04e-05	0.000701829
Gp1ba	0.736731	3.09763	2.00458	1.54527	0.122281	0.369938
Mif.ps3	1.21296	3.0959	1.72587	1.79382	0.0728421	0.258452
Cd300ld4	2.89959	3.09516	1.55567	1.98959	0.046636	0.186544
Gm40578	1.84747	3.09461	1.36999	2.25885	0.0238924	0.112067
Ighv1.49	0.749979	3.09432	3.05814	1.01183	0.311619	0.646965
Gm39459	1.19351	3.08953	1.4962	2.06491	0.0389313	0.162554
Gm45081	1.21195	3.08704	1.75313	1.76087	0.07826	0.272006
X.530	1.21285	3.08487	1.49052	2.06966	0.0384843	0.161131
Ighv1.78	16.1229	3.0846	0.780307	3.95306	7.72e-05	0.000867493
Gm47997	0.752695	3.08381	1.74718	1.76502	0.0775605	0.270244
Mucl2	0.742979	3.08089	2.5296	1.21794	0.223248	0.538533
Hsd17b6	0.743907	3.07637	1.78379	1.72463	0.0845949	0.287693
Smr2l	22.9418	3.07242	0.970527	3.16573	0.00154696	0.0118519
Gm46313	2.63064	3.07124	1.22611	2.50487	0.0122498	0.0659471
Glrb	204.176	3.07088	0.266498	11.5231	1.01e-30	2.2e-28
Gdf5	1.17863	3.0701	1.4728	2.08453	0.0371119	0.157012
Slc36a3os	1.20695	3.06899	2.04062	1.50395	0.132594	0.388939
Gm50410	1.83685	3.06527	1.32179	2.31903	0.0203936	0.099108
Gm44813	1.20768	3.06471	1.50048	2.04249	0.0411029	0.169339
X.515	1.8367	3.06272	1.50009	2.04169	0.041182	0.169559
Gm42803	0.747446	3.06075	2.5364	1.20673	0.227535	0.544664
X2310057J18Rik	4.14607	3.05991	1.37785	2.22079	0.026365	0.120986
Gm56386	1.83887	3.05742	1.3076	2.33819	0.0193773	0.0951261
Fate1	1.19741	3.05624	1.42104	2.1507	0.0314996	0.138217
Adam7	11.8397	3.05347	0.66667	4.58017	4.65e-06	7.08e-05
Gm5941	0.710477	3.05209	2.06996	1.47447	0.140356	0.403411
Igkv10.94	8.53001	3.05163	1.11732	2.73119	0.00631058	0.0383988
Gm42686	0.747117	3.04911	2.13962	1.42508	0.154136	0.428906
Col26a1	11.5714	3.04532	0.570689	5.33622	9.49e-08	2.04e-06
Gm40989	0.718009	3.03794	2.03512	1.49276	0.135499	0.39449
Lrrc6	1.14306	3.03787	1.65338	1.83737	0.0661559	0.241484
Gm44831	0.716638	3.03408	2.47514	1.22582	0.220266	0.534117
Gm27007	0.718669	3.03222	2.03316	1.49138	0.135862	0.394987
Gm46199	0.714998	3.02893	1.78713	1.69486	0.0901022	0.300619
X1810008B01Rik	1.83861	3.02493	1.41414	2.13906	0.0324309	0.141372
Igkv4.86	3.67917	3.02428	1.21578	2.48753	0.0128635	0.0686473
Gm3211	0.724204	3.01952	2.50181	1.20693	0.227458	0.5446
Gata4	1.1893	3.01876	1.54343	1.95588	0.0504792	0.197988
Col6a4	251.196	3.01815	0.209551	14.4029	4.96e-47	2.33e-44
Or4c3d	0.70621	3.01761	2.08775	1.44539	0.148349	0.418763
Gm13873	0.70621	3.01761	2.08775	1.44539	0.148349	0.418763
Gm48952	1.74936	3.01722	1.35685	2.2237	0.0261684	0.12037
Gm15211	0.705611	3.01559	2.08772	1.44444	0.148616	0.419285
Prlhr	0.70457	3.01456	1.59015	1.89577	0.0579902	0.21959
X.67	1.75656	3.01398	1.33452	2.25847	0.0239164	0.112123
X.332	0.705525	3.01395	2.48166	1.21449	0.224561	0.540491
Cd200l2	1.80903	3.01282	1.22515	2.45914	0.013927	0.0731464
Mir7239	1.1477	3.01046	1.64311	1.83218	0.0669253	0.243454
Spaca7	0.702955	3.01008	2.08841	1.44132	0.149494	0.420837
Il34	199.391	3.00728	0.167112	17.9956	2.11e-72	2.04e-69
Or13a27	2.47871	3.00659	1.16371	2.58363	0.00977659	0.0549496
X.807	1.14384	3.00652	1.69829	1.77033	0.0766725	0.268048
Fam205a2	1.13956	3.0021	1.43443	2.09289	0.0363591	0.154424
Mmp10	2.43472	3.00069	1.1474	2.61521	0.0089173	0.0508684
Khdc1c	0.695782	2.99594	2.50572	1.19564	0.231837	0.550659
Gm42800	0.694411	2.99344	2.50657	1.19424	0.232386	0.551136
NA..496	3.60906	2.99333	1.09148	2.74246	0.00609809	0.0372993
Gm13666	0.691756	2.99207	2.06208	1.451	0.146781	0.415407
Gm40847	1.75526	2.99013	1.38076	2.16557	0.0303442	0.134548
Gm10830	1.72382	2.98768	1.37997	2.16503	0.0303851	0.134675
Dnmt3aos	1.74497	2.98583	1.3442	2.22126	0.0263331	0.120941
Malrd1	1.74321	2.98026	1.34742	2.21182	0.0269789	0.123048
Gm47018	1.1244	2.97996	1.50714	1.97723	0.0480161	0.190652
Gm28382	1.14215	2.97975	1.67048	1.78377	0.0744606	0.262578
Lrrc15	5.04785	2.97831	0.829618	3.58998	0.000330698	0.00312007
Gm8213	0.679357	2.97627	1.75859	1.69242	0.0905659	0.301477
Gm10421	0.680642	2.97222	2.09668	1.41759	0.156312	0.433018
Gm48136	0.681657	2.97053	2.09546	1.4176	0.156307	0.433018
Gm31577	1.10995	2.97031	1.46595	2.02619	0.042745	0.174529
Lce1b	1.73916	2.96814	1.86219	1.59389	0.11096	0.346855
Gm13752	0.698992	2.9644	2.11063	1.40451	0.160168	0.439585
Rpl10a.ps4	2.55143	2.962	1.07474	2.756	0.00585123	0.0359836
Gm49990	0.678072	2.96097	2.4982	1.18524	0.235922	0.555553
Gm26811	1.09885	2.95996	1.37801	2.148	0.0317141	0.138953
X4930444F02Rik	3.93998	2.95637	1.0226	2.89104	0.00383974	0.0255815
Gm42870	2.50681	2.95504	1.06038	2.78677	0.00532367	0.0333511
Ighv1.66	1.70494	2.95492	1.70688	1.73119	0.0834186	0.284753
Cyp4a10	1.0904	2.95325	1.75555	1.68223	0.0925234	0.305947
X4933402N03Rik	1.09788	2.95317	1.55405	1.90031	0.0573929	0.218074
Iqca1l	0.665588	2.95171	1.79599	1.6435	0.100279	0.323707
Gm17782	0.664902	2.95062	1.79613	1.64276	0.100432	0.324168
Serpina1d	1.0927	2.95051	1.46378	2.01568	0.043833	0.178174
Gm44800	1.74484	2.94906	1.25827	2.34375	0.019091	0.0939496
Cfap53	90.2765	2.94861	0.32353	9.11385	7.95e-20	8.11e-18
Stk19.ps1	2.45773	2.94683	1.09878	2.68191	0.00732032	0.0431754
X4732490B19Rik	134.381	2.94341	0.247846	11.876	1.58e-32	3.73e-30
Odaph	1.08738	2.94333	1.47629	1.99373	0.0461818	0.18511
Skiv2l.ps1	7.2726	2.94063	0.683794	4.30047	1.7e-05	0.000227799
Mir338	0.683522	2.93889	2.11659	1.3885	0.164984	0.447326
Ighv1.84	13.9263	2.93763	1.29206	2.27361	NA	NA
Gm11787	1.10474	2.9376	1.71635	1.71154	0.086982	0.29311
Nipsnap3a	3.50968	2.93234	1.05002	2.79264	0.00522796	0.0328387
Gm44007	1.06516	2.9238	1.57814	1.85268	0.063928	0.235629
Synpr	20.7887	2.92321	0.46294	6.31445	2.71e-10	8.76e-09
Gm47750	0.673779	2.92011	2.0854	1.40027	0.161433	0.441509
Bcat1	47.0095	2.91949	0.406414	7.18354	6.79e-13	3.26e-11
X9330175M20Rik	0.654118	2.91927	2.10556	1.38645	0.165608	0.448447
Gm44545	0.670794	2.91805	2.12181	1.37527	0.169048	0.454578
Gm42889	6.3426	2.91797	1.09592	2.66257	0.00775457	0.0452975
Gm47230	0.671809	2.91619	2.12063	1.37515	0.169084	0.454598
Lce1c	11.285	2.91253	0.568621	5.1221	3.02e-07	5.95e-06
Gm7897	0.670767	2.91056	2.12024	1.37275	0.169829	0.456043
Gm5684	0.660366	2.89932	2.17216	1.33476	0.181955	0.475098
Gm48215	0.661295	2.89773	2.12493	1.36368	0.172669	0.460241
Igkv4.72	5.60971	2.89715	0.942218	3.07482	0.00210632	0.0153702
Gm6729.1	1.1021	2.89655	1.53618	1.88555	0.059356	0.223389
Raet1d	3.16091	2.89525	1.06766	2.71177	0.00669244	0.0401938
Gm32067	1.07984	2.89495	1.56868	1.84546	0.0649701	0.238374
X2900064K03Rik	1.64597	2.89493	1.52907	1.89326	0.0583233	0.220453
X4932415M13Rik	0.665189	2.89476	3.08108	0.939526	0.347461	0.684709
Gm42901	1.08571	2.89022	1.84936	1.56283	0.118093	0.361412
Rbm46	26.6327	2.88474	0.368581	7.82659	5.01e-15	3.17e-13
Ftcd	1.033	2.88395	1.57628	1.82959	0.0673108	0.244396
Ighv6.4	0.646952	2.88015	3.08163	0.934617	0.349986	0.686841
Or1j12	0.646952	2.88015	3.08163	0.934617	0.349986	0.686841
Gm49164	1.05662	2.87744	1.54194	1.86611	0.0620256	0.230245
Gm47779	0.648567	2.87645	2.13047	1.35015	0.176967	0.467136
Sis	1.05465	2.87532	1.58865	1.80991	0.0703102	0.251972
Gm10108	0.64651	2.87263	2.13131	1.34782	0.177715	0.46845
Gm11342	0.645884	2.86807	2.53952	1.12938	0.258739	0.584039
Catsperg2	0.62625	2.86783	2.17233	1.32016	0.186782	0.482409
Gm5292	1.06155	2.86728	1.38327	2.07283	0.0381883	0.160304
Gm17641	0.64624	2.86655	2.09508	1.36823	0.171241	0.458377
Defb6	1.05274	2.86565	1.76462	1.62395	0.104387	0.332944
Gm47590	1.06741	2.86499	1.58269	1.8102	0.0702644	0.251836
NA..262	0.626936	2.85987	2.55154	1.12084	0.262355	0.589325
Ighv7.1	15.3195	2.85531	0.65949	4.32957	1.49e-05	0.000202731
Acmsd	1.05998	2.85454	2.04977	1.39261	0.163737	0.445398
Igkv2.137	6.08403	2.85026	1.10441	2.5808	0.00985703	0.0552411
Gm8986	0.631726	2.84795	2.61135	1.0906	0.275447	0.6065
Gm8739	1.04434	2.84742	2.04158	1.39471	0.163103	0.444083
Xlr4b	24.4615	2.84718	0.656709	4.33553	1.45e-05	0.00019772
Cfap221	0.632741	2.84313	1.87212	1.51867	0.128847	0.382511
Ahsg	22.3439	2.84141	0.465957	6.09801	1.07e-09	3.18e-08
Gm14127	7.64271	2.83699	0.668826	4.24174	2.22e-05	0.000287541
Gm40881	1.02519	2.83572	2.02224	1.40227	0.160835	0.440644
Gm49371	0.624969	2.83139	2.18707	1.29461	0.195456	0.496568
Igkv15.103	25.0388	2.83104	0.481514	5.87945	4.12e-09	1.1e-07
Gm7529	1.02019	2.83076	1.63623	1.73006	0.0836204	0.285282
Gm17743	0.623354	2.83066	2.56941	1.10168	0.270601	0.600427
NA..192	0.624283	2.83008	2.18739	1.29381	0.19573	0.49706
X4930447F04Rik	0.622998	2.82534	1.84042	1.53516	0.124745	0.374942
Rnase13	0.622998	2.82534	1.84042	1.53516	0.124745	0.374942
Or4c12	3.67377	2.8219	1.05735	2.66885	0.00761109	0.0445782
Lrrc3c	0.618971	2.81738	2.14263	1.31492	0.188537	0.485219
Cdhr2	42.0942	2.81617	0.418599	6.72761	1.72e-11	6.8e-10
Rpl13.ps4	0.994377	2.80788	1.77048	1.58594	0.112752	0.350479
Ccnq.ps2	0.61317	2.80739	2.62586	1.06913	0.28501	0.617865
Fgfr3.ps	0.628178	2.80705	2.62603	1.06893	0.285101	0.617918
Gm7085	0.628178	2.80705	2.62603	1.06893	0.285101	0.617918
Gm16477	0.61087	2.80668	2.14752	1.30694	0.191234	0.48961
X4930524B15Rik	0.610184	2.80536	2.14784	1.30613	0.191509	0.490028
Gm23411	1.02211	2.80514	1.7535	1.59974	0.109656	0.344236
Gm12236	0.608899	2.80343	1.87895	1.49202	0.135693	0.39481
Gm13024	1.01859	2.80291	1.51783	1.84665	0.0647974	0.237899
Gm2735	5.35713	2.80287	0.721201	3.88639	0.000101745	0.00110424
A830092H15Rik	0.608214	2.80251	1.84492	1.51904	0.128753	0.38244
Gm37517	0.609499	2.80196	2.56805	1.09108	0.275236	0.606258
Gm2061	1.04541	2.79568	1.59607	1.7516	0.0798428	0.275989
X.602	1.01007	2.79275	1.78427	1.5652	0.117535	0.360394
Slc7a9	1.55245	2.79026	1.43842	1.93981	0.0524032	0.203806
Rasl2.9	1.00965	2.78912	1.7835	1.56385	0.117852	0.360929
Rsph6a	9.09981	2.78826	0.636982	4.3773	1.2e-05	0.000166485
Gm5967	0.5971	2.78237	1.84772	1.50584	0.132109	0.388336
Mir7684	0.5971	2.78237	1.84772	1.50584	0.132109	0.388336
Slc6a18	0.599756	2.7813	2.58762	1.07485	0.282442	0.614896
Gm12919	0.599756	2.7813	2.58762	1.07485	0.282442	0.614896
X4921523L03Rik	0.599756	2.7813	2.58762	1.07485	0.282442	0.614896
Gm18260	0.599756	2.7813	2.58762	1.07485	0.282442	0.614896
Gm50287	0.596415	2.78115	1.84792	1.50502	0.132319	0.388613
X1700122H20Rik	0.597786	2.77961	2.15345	1.29077	0.196782	0.498704
Gm34424	0.5994	2.77956	2.19926	1.26386	0.20628	0.513775
Cks1brt	0.598385	2.77842	2.58875	1.07327	0.28315	0.615775
Or5m5	0.59743	2.77763	1.84639	1.50436	0.132489	0.388863
Nts	0.614408	2.77663	2.63708	1.05292	0.292377	0.625867
X4921507G05Rik	0.613393	2.7764	2.59579	1.06958	0.284809	0.617593
Gm37515	0.593759	2.77044	2.15516	1.28549	0.198621	0.501892
Gm43856	3.06358	2.76851	1.00375	2.75818	0.00581249	0.0357789
Igkv13.85	1.55864	2.76658	1.82827	1.51323	0.130222	0.385088
Gm50059	2.28685	2.76143	1.25755	2.19588	0.0281002	0.126945
A2m	98.6515	2.76032	0.806664	3.4219	0.000621855	0.00539352
X4930432J09Rik	1.016	2.75895	1.72997	1.5948	0.110758	0.346535
Adh6b	1.53772	2.75771	1.33798	2.0611	0.0392936	0.163733
Gm5449	0.961008	2.75586	1.53424	1.79624	0.072457	0.257475
Gm45104	1083.69	2.74947	0.182306	15.0816	2.14e-51	1.13e-48
Gm18595	0.58196	2.74667	2.16122	1.27089	0.203769	0.509872
Gm14471	0.960652	2.74597	1.73474	1.58293	0.113438	0.35197
Gm29125	2.80888	2.739	1.17233	2.33637	0.019472	0.095477
Gm47815	2.20345	2.73888	1.14374	2.39466	0.0166356	0.0844429
Traj41	1.00574	2.73745	1.45352	1.88332	0.0596568	0.224152
X4933439N14Rik	0.571532	2.73379	1.85503	1.47372	0.140557	0.403637
Igkv8.16	1.56459	2.73258	1.59307	1.7153	0.0862905	0.291468
Cacng1	1.49731	2.73025	1.65086	1.65383	0.0981612	0.319207
Gm11516	0.589552	2.72632	2.61478	1.04266	0.297107	0.630812
Gm12524	0.589552	2.72632	2.61478	1.04266	0.297107	0.630812
Ptx4	0.576158	2.72612	3.08781	0.882866	0.377309	0.714379
Chil4	0.570846	2.72476	2.13094	1.27866	0.201015	0.505299
Gm43908	0.587495	2.7218	2.61651	1.04024	0.298229	0.631913
Gm49701	0.587495	2.7218	2.61651	1.04024	0.298229	0.631913
Gm6034	40.2944	2.71789	0.350959	7.7442	9.62e-15	5.91e-13
Gm34481	7.22704	2.71399	0.670922	4.04517	5.23e-05	0.000617207
Gm55947	0.588866	2.71398	2.19057	1.23894	0.215369	0.527339
Gm37591	0.56819	2.71035	2.60215	1.04158	0.297607	0.631466
Gm805	0.58851	2.70995	2.22356	1.21874	0.222942	0.53824
Cyp21a1	119.922	2.70625	0.228425	11.8474	2.22e-32	5.13e-30
Khdc1b	0.560418	2.70239	2.17297	1.24364	0.213631	0.524732
Gm48790	0.917335	2.70223	1.71859	1.57235	0.115869	0.357252
Gm16041	0.562389	2.69836	2.6692	1.01092	0.312053	0.647312
Gm9644	0.562389	2.69836	2.6692	1.01092	0.312053	0.647312
Gm8231	0.562389	2.69836	2.6692	1.01092	0.312053	0.647312
Gm7434	0.953729	2.69645	1.43108	1.8842	0.0595378	0.223868
Gm56384	1.48429	2.69418	1.50296	1.79259	0.0730393	0.258872
Btnl4	0.954987	2.69361	1.78008	1.51319	0.13023	0.385088
Gm45833	1.41533	2.69357	1.49704	1.79926	0.0719776	0.256382
Mir107	0.938615	2.69192	1.80568	1.4908	0.136014	0.395288
Gm48593	1.44429	2.6897	1.77545	1.51494	0.129787	0.384268
Gm45425	11.8113	2.68809	0.692311	3.88277	0.000103272	0.00111786
Gm43164	0.577397	2.68601	2.22915	1.20495	0.228223	0.54559
Gm47898	1.99403	2.68529	1.43956	1.86535	0.0621321	0.230458
Gm33936	1.44045	2.68507	1.32029	2.03371	0.0419813	0.171945
X4930583K01Rik	1.48234	2.68443	1.5577	1.72333	0.0848286	0.288308
Kctd19	0.925228	2.68408	1.73184	1.54984	0.121179	0.367519
Gm20445	2.89277	2.6795	0.976309	2.74452	0.00605999	0.0370939
Ghsr	0.9524	2.67667	1.59201	1.68131	0.092702	0.306316
Rpl28.ps3	0.921611	2.67448	1.80832	1.47898	0.139145	0.401086
Gm9991	0.564339	2.67213	2.68004	0.997046	0.318742	0.653831
Gm14581	0.919555	2.67164	1.80847	1.47729	0.139597	0.40186
Cabp7	1.46402	2.66818	1.25535	2.12544	0.0335496	0.145175
Gm55146	0.919656	2.66565	1.76236	1.51254	0.130397	0.385407
Gm29844	1.41155	2.66515	1.24965	2.13273	0.0329471	0.143248
Gm44236	0.563654	2.66384	2.23817	1.19019	0.233973	0.553184
Gm6291	0.565268	2.66332	2.20287	1.20902	0.226653	0.543663
Gm5091	0.565268	2.66332	2.20287	1.20902	0.226653	0.543663
Gm48682	0.562968	2.66166	2.20479	1.20722	0.227347	0.544533
X.191	0.562968	2.66166	2.20479	1.20722	0.227347	0.544533
Tbata	0.917	2.6597	1.78717	1.48822	0.136693	0.396478
Or8b55	0.562612	2.65619	2.204	1.20516	0.22814	0.545516
Vmn2r.ps105	0.562612	2.65619	2.204	1.20516	0.22814	0.545516
Gvin.ps1	3.38497	2.6552	0.908452	2.92277	0.00346933	0.0234005
Rbm46os	2.75884	2.64726	1.13877	2.32466	0.02009	0.0979077
Gm29290	0.554155	2.6456	2.64599	0.999853	0.317382	0.652439
Gm19792	2.03283	2.64402	1.48078	1.78556	0.0741708	0.261837
Prg2	1.39128	2.64386	1.47225	1.79579	0.0725272	0.25768
Gm48501	0.918635	2.6409	1.42537	1.85279	0.0639132	0.235627
D730045A05Rik	0.902948	2.6401	1.42888	1.84767	0.0646496	0.237596
Rpl21.ps14	0.55254	2.63934	2.24454	1.17589	0.239638	0.560128
Gm33570	0.896972	2.63791	1.55708	1.69414	0.0902385	0.300792
X4933432K03Rik	0.916335	2.63768	1.7488	1.50828	0.131482	0.387441
Ofcc1	0.53485	2.63469	2.63388	1.00031	0.317162	0.652191
Gm26812	0.53485	2.63469	2.63388	1.00031	0.317162	0.652191
Gm34240	0.53485	2.63469	2.63388	1.00031	0.317162	0.652191
X.178	0.91479	2.6264	1.77898	1.47635	0.139849	0.402446
Olah	0.552184	2.62577	1.92732	1.36239	0.173074	0.460801
Or10g9	0.552184	2.62577	1.92732	1.36239	0.173074	0.460801
Gm8084	0.945182	2.62576	1.81071	1.45013	0.147023	0.415913
Gm43549	0.551499	2.62439	1.92756	1.36151	0.173353	0.461207
X4930510E17Rik	0.905135	2.62254	1.78207	1.47163	0.141121	0.404759
NA..181	3.30901	2.61948	0.887636	2.95108	0.00316667	0.0216416
X4930570N18Rik	0.886874	2.61856	1.74262	1.50265	0.132928	0.389489
Spesp1	0.539127	2.61655	3.09261	0.846066	0.397516	0.731812
Or3a1	0.539127	2.61655	3.09261	0.846066	0.397516	0.731812
Gm15846	0.539127	2.61655	3.09261	0.846066	0.397516	0.731812
Gm12923	1.3848	2.61529	1.29997	2.01181	0.0442403	0.179319
Cyp4a12b	1.38231	2.61465	1.68906	1.54799	0.121624	0.368565
Hormad2	15.4344	2.61448	0.429584	6.08608	1.16e-09	3.4e-08
Zfp352	0.538441	2.6137	2.7049	0.966281	0.333904	0.670461
Igkv14.111	24.5734	2.61105	0.596536	4.37702	1.2e-05	0.000166562
Gm15877	0.53707	2.6103	2.66332	0.980094	0.32704	0.663163
Gm11604	0.920612	2.61008	1.65761	1.5746	0.115349	0.35605
Slc10a2	146.666	2.60927	0.306266	8.51964	1.6e-17	1.33e-15
Vwde	0.536385	2.60883	2.70695	0.963754	0.335169	0.671706
Nppc	1.87693	2.60841	1.49489	1.74489	0.0810038	0.278865
Gm12891	0.535699	2.60817	3.09299	0.843252	0.399087	0.733677
Mc4r	0.538771	2.60716	2.25254	1.15743	0.247097	0.569539
X4930478P22Rik	0.538771	2.60716	2.25254	1.15743	0.247097	0.569539
Gm39214	0.540385	2.60689	2.21672	1.17601	0.23959	0.560056
Rspo4	0.536714	2.6026	2.25383	1.15474	0.248195	0.57083
Or6c66b	0.538415	2.60102	2.21762	1.17289	0.240841	0.561541
Gm13348	0.538085	2.60089	1.93312	1.34543	0.178485	0.469688
Gm55287	0.538085	2.60089	1.93312	1.34543	0.178485	0.469688
Gpr50	0.537729	2.5995	2.21804	1.17198	0.241204	0.561829
Gm48815	0.537729	2.5995	2.21804	1.17198	0.241204	0.561829
Or6c70	2.13383	2.59838	1.21216	2.14359	0.032066	0.140107
Gm49780	3.29736	2.59821	0.917938	2.83048	0.0046478	0.0299098
Ip6k3	6.71536	2.59621	0.673806	3.85306	0.000116652	0.00124424
Tmem52b	0.51911	2.59432	2.71116	0.956902	0.338617	0.675088
Rps12.ps1	1.38874	2.5886	1.48477	1.74343	0.0812583	0.279353
Gm17834	156.691	2.58812	0.215796	11.9934	3.85e-33	9.73e-31
Gm27014	0.527328	2.58689	2.71608	0.952437	0.340875	0.678048
Gm56475	0.527328	2.58689	2.71608	0.952437	0.340875	0.678048
Epha8	0.528942	2.58625	2.25898	1.14487	0.252261	0.575933
Zbbx	0.525957	2.58285	2.22736	1.1596	0.246211	0.568386
Vmn1r.ps150	0.525957	2.58285	2.22736	1.1596	0.246211	0.568386
Them5	0.524586	2.5803	2.71891	0.949018	0.342611	0.679608
Gm6386	0.867168	2.57567	1.55011	1.66161	0.0965918	0.315493
Gm14505	0.526616	2.57425	2.2249	1.15702	0.247266	0.569654
Gm49399	0.526616	2.57425	2.2249	1.15702	0.247266	0.569654
X4930412B13Rik	4.6097	2.57203	1.07093	2.40167	0.0163204	0.0831638
Adam24	0.532151	2.56627	3.09493	0.829184	0.407	0.73978
Or14j3	0.532151	2.56627	3.09493	0.829184	0.407	0.73978
Gm15851	0.532151	2.56627	3.09493	0.829184	0.407	0.73978
Gm43846	0.532151	2.56627	3.09493	0.829184	0.407	0.73978
Tmem190	3.33565	2.56553	0.993947	2.58115	0.00984706	0.0552323
Gm13498	2.65456	2.56286	1.1304	2.26722	0.0233766	0.110135
Cela2a	0.517143	2.5594	2.72592	0.938913	0.347775	0.685023
Serpina1e	76.9135	2.55881	0.714237	3.58257	0.000340224	0.00320443
NA..221	0.515529	2.55804	2.68529	0.952613	0.340786	0.677981
Gh	0.514843	2.55742	2.23462	1.14446	0.252435	0.576054
Siah1.ps2	0.514843	2.55742	2.23462	1.14446	0.252435	0.576054
X.172	0.514843	2.55742	2.23462	1.14446	0.252435	0.576054
Gm35101	2.44066	2.55728	1.27208	2.01031	0.0443979	0.179759
Gm29326	1.36269	2.55593	1.96577	1.30021	0.193527	0.493261
Trpc5	0.514158	2.55588	2.23509	1.14352	0.252821	0.576511
Dsg1a	0.513472	2.55304	2.6875	0.949968	0.342129	0.679197
X4930403P22Rik	0.513472	2.55304	2.6875	0.949968	0.342129	0.679197
Vmn1r43	221.455	2.55224	0.268808	9.49465	2.21e-21	2.54e-19
Gm48168	0.513558	2.55206	2.73004	0.934807	0.349888	0.686802
X.635	0.865582	2.55132	1.82598	1.39723	0.162343	0.443002
Grm3	0.512873	2.55131	2.27	1.12392	0.261045	0.587348
X.732	0.885874	2.55103	1.81695	1.40402	0.160314	0.43987
Or4d10	0.510816	2.54532	2.73304	0.931317	0.35169	0.689157
Zscan4.ps3	0.510816	2.54532	2.73304	0.931317	0.35169	0.689157
Gm32442	8.94899	2.54494	0.585612	4.34577	1.39e-05	0.000189186
Or2t6	0.511831	2.54388	2.2353	1.13805	0.255101	0.57961
Msmp	1.35388	2.54149	1.4752	1.72281	0.0849236	0.288452
Gm43769	0.89073	2.53976	1.61071	1.57679	0.114844	0.354982
Gm3788	1.3274	2.53736	1.70927	1.48447	0.137685	0.398153
Bfsp2	0.50373	2.52873	2.69813	0.937216	0.348647	0.685772
Gm5073	0.50373	2.52873	2.69813	0.937216	0.348647	0.685772
Gm26628	0.50373	2.52873	2.69813	0.937216	0.348647	0.685772
NA..394	28.0231	2.52758	0.359109	7.03847	1.94e-12	8.77e-11
Gm6659	0.501074	2.52703	1.94901	1.29657	0.194779	0.49527
Gm13414	0.859074	2.52619	1.61802	1.56129	0.118457	0.362104
Gm7696	0.502359	2.52534	2.69967	0.935425	0.349569	0.686516
Npffr1	0.501759	2.52525	2.27772	1.10868	0.26757	0.596714
Gulo	3.2726	2.52351	0.887423	2.84363	0.00446023	0.0289066
Gm26777	0.493542	2.52233	3.09703	0.814435	0.415396	0.746653
Gm37557	0.493542	2.52233	3.09703	0.814435	0.415396	0.746653
Gm45865	1.37065	2.52028	1.37744	1.82969	0.0672962	0.244396
Clcnka	0.866559	2.52001	2.10061	1.19965	0.230274	0.548028
Mrgprb3	0.500718	2.51977	1.94785	1.29362	0.195798	0.497129
Klrb1	0.500718	2.51977	1.94785	1.29362	0.195798	0.497129
Gm9428	0.850779	2.51855	1.48393	1.69721	0.0896563	0.299633
Mucl1	1.8239	2.51721	1.33688	1.88291	0.0597129	0.224244
X5930409G06Rik	0.837298	2.51676	2.11716	1.18875	0.23454	0.553997
Gm48221	0.847913	2.51463	2.0695	1.21509	0.224332	0.540067
Gm16341	2.6132	2.5146	1.12138	2.24242	0.0249345	0.115748
Tktl1	8.07996	2.51159	0.617563	4.06694	4.76e-05	0.000566575
X2010308F09Rik	0.818652	2.51088	2.08676	1.20325	0.228881	0.546494
NA..177	0.816334	2.51084	2.08822	1.20238	0.229216	0.546912
Gm7266	0.837365	2.5106	1.66248	1.51016	0.131004	0.386666
Gm47697	0.807876	2.50963	1.79752	1.39616	0.162667	0.443416
Gm54753	0.83668	2.50857	1.62146	1.54711	0.121837	0.368902
NA..518	27.0547	2.50634	0.524916	4.77474	1.8e-06	3.01e-05
Rnu1b1	69.8912	2.50345	0.373361	6.70517	2.01e-11	7.82e-10
Gm43615	0.836324	2.50229	1.59094	1.57284	0.115757	0.356974
Ighv5.9.1	2.87879	2.50088	1.66141	1.50528	0.132253	0.388482
Gm50134	0.835832	2.50069	1.81364	1.37883	0.167949	0.45233
Gm42525	0.828846	2.49918	1.86088	1.34301	0.17927	0.470662
X2310081O03Rik	0.825237	2.49903	1.83167	1.36434	0.17246	0.459983
Klra4	8.53787	2.49843	0.699455	3.57197	0.000354303	0.00331769
Gm17241	0.48996	2.49768	2.25189	1.10915	0.267365	0.596461
Gm5246	0.48996	2.49768	2.25189	1.10915	0.267365	0.596461
A330087D11Rik	0.846476	2.49686	1.82111	1.37107	0.170354	0.45693
Lhx5	0.491245	2.4968	2.75538	0.906155	0.364854	0.702036
Prss44	0.491245	2.4968	2.75538	0.906155	0.364854	0.702036
Fads6	92.6971	2.49663	0.220938	11.3001	1.31e-29	2.56e-27
X.989	1.26219	2.49619	1.40624	1.77508	0.0758841	0.266141
Gm9237	3.0434	2.4953	0.897351	2.78074	0.00542345	0.0338854
A930018P22Rik	0.506939	2.49343	2.75396	0.905397	0.365255	0.702146
Vxn	0.506939	2.49343	2.75396	0.905397	0.365255	0.702146
Gm47157	0.506939	2.49343	2.75396	0.905397	0.365255	0.702146
Scgb2b6	0.827866	2.49251	1.62078	1.53785	0.124086	0.373781
Slc34a3	0.506253	2.49166	2.75471	0.904507	0.365727	0.702253
Mgat4e	0.506253	2.49166	2.75471	0.904507	0.365727	0.702253
Gm16553	0.506253	2.49166	2.75471	0.904507	0.365727	0.702253
Ccer2	0.506253	2.49166	2.75471	0.904507	0.365727	0.702253
Gm50039	0.506253	2.49166	2.75471	0.904507	0.365727	0.702253
Gm9805	0.489604	2.49149	2.25104	1.10681	0.268374	0.597705
Gm2147	1.28348	2.49125	1.322	1.88446	0.0595033	0.22379
X1700003C15Rik	0.487305	2.48983	2.25356	1.10484	0.269229	0.598866
Adcy1	128.486	2.4892	0.242165	10.2789	8.77e-25	1.3e-22
D030024E09Rik	1.29825	2.48838	1.6904	1.47207	0.141003	0.404528
Gm49929	0.486619	2.48822	2.25408	1.10387	0.269649	0.599301
Gm50313	0.48799	2.48655	2.71574	0.91561	0.359872	0.697246
Igkv4.53	10.8702	2.48616	0.926587	2.68313	NA	NA
X1700019N19Rik	0.824525	2.48561	1.59089	1.5624	0.118193	0.361501
X.1180	1.26524	2.48485	1.54506	1.60826	0.107778	0.34006
Gm5527	0.486949	2.48322	2.28754	1.08554	0.277683	0.609016
Gm45575	0.486949	2.48322	2.28754	1.08554	0.277683	0.609016
Lrrc39	0.824033	2.48232	1.82816	1.35782	0.17452	0.463112
H2bl1	0.485934	2.48133	2.71818	0.912862	0.361315	0.698664
Gm47369	0.485934	2.48133	2.71818	0.912862	0.361315	0.698664
Gm10635	0.796762	2.47967	2.08686	1.18823	0.234742	0.554244
Gm8734	1.31295	2.47846	1.42627	1.73772	0.08226	0.281618
X4933403L11Rik	1.27791	2.47811	1.52653	1.62336	0.104512	0.333116
Gm11249	2.4843	2.47736	1.04558	2.36936	0.0178187	0.0891123
Gm5200	0.841676	2.47732	1.86814	1.32609	0.18481	0.479466
Traj35	0.813767	2.4742	1.48392	1.66734	0.0954472	0.312674
Gucy2f	2.959	2.47407	0.963321	2.56828	0.0102205	0.0568547
Gal3st3	1.29913	2.47193	1.4438	1.7121	0.0868779	0.29291
H2.T.ps	130.465	2.47184	0.187455	13.1863	1.05e-39	3.84e-37
Gstm1	2015	2.47025	0.327583	7.54084	4.67e-14	2.66e-12
Gm45178	0.859583	2.46972	2.11485	1.1678	0.242887	0.564389
Hspb9	0.475506	2.46935	1.96087	1.25932	0.207916	0.516326
Gm31562	0.793769	2.4681	2.11627	1.16625	0.243514	0.565286
Ccdc126	240.045	2.46774	0.149171	16.5431	1.8e-61	1.26e-58
Gm45237	1.28583	2.46545	1.37008	1.79949	0.0719409	0.256325
Gm47889	0.794785	2.46507	2.17075	1.13559	0.25613	0.580753
X4930544G11Rik	0.480132	2.46489	3.09986	0.79516	0.42652	0.756634
Gm16198	0.480132	2.46489	3.09986	0.79516	0.42652	0.756634
Gm13404	0.480132	2.46489	3.09986	0.79516	0.42652	0.756634
Gm38335	0.480132	2.46489	3.09986	0.79516	0.42652	0.756634
Gm45861	0.480132	2.46489	3.09986	0.79516	0.42652	0.756634
Gm45778	0.480132	2.46489	3.09986	0.79516	0.42652	0.756634
Gm38260	1.92226	2.46378	1.25987	1.95559	0.0505135	0.198098
Sorbs2os	1.28871	2.4631	1.46609	1.68004	0.0929494	0.306892
Mug4.ps	0.476191	2.46305	2.26214	1.08881	0.276236	0.607335
Gm9985	1.23399	2.46302	1.70098	1.448	0.147617	0.41726
Defb19	0.49514	2.4623	2.76714	0.889837	0.373553	0.710389
Gm5550	0.49514	2.4623	2.76714	0.889837	0.373553	0.710389
X4933404K13Rik	0.49514	2.4623	2.76714	0.889837	0.373553	0.710389
Gm45262	0.806592	2.45779	1.61996	1.51719	0.12922	0.383341
Gm9913	5.39452	2.45693	0.71355	3.44325	0.000574772	0.00503263
X1810012K08Rik	2.51563	2.45647	1.07513	2.28482	0.0223235	0.106502
Gm15803	0.809907	2.45453	1.7821	1.37732	0.168413	0.453277
Pnma8b	111.015	2.45033	0.215948	11.3468	7.69e-30	1.54e-27
Snord3a	38.0764	2.44957	1.07909	2.27003	0.0232055	0.109517
Snord3a.1	38.0764	2.44957	1.07909	2.27003	0.0232055	0.109517
X4930578M07Rik	2.40854	2.44678	1.19334	2.05037	0.0403283	0.166818
Gm54751	1.79073	2.44425	1.24428	1.96439	0.0494853	0.195067
Gm47761	4.30178	2.44278	0.783861	3.11634	0.00183111	0.0136253
Gm9525	0.790169	2.44097	1.66415	1.46679	0.142433	0.407383
Gm15495	1.89867	2.44051	1.29465	1.88506	0.0594212	0.223558
Gm8598	1.23192	2.43984	1.62053	1.50558	0.132175	0.388425
Ighv1.53	18.8762	2.4353	0.626055	3.88991	0.00010028	0.00109087
Zfp683	3.16287	2.43463	0.934368	2.60564	0.00917018	0.0520759
A530010F05Rik	0.464392	2.43422	2.27174	1.07152	0.283934	0.616589
Pnoc	0.78727	2.43387	2.13	1.14266	0.253178	0.577
Gm14173	0.793838	2.43271	1.61878	1.5028	0.13289	0.389411
BC046251	0.466362	2.43047	2.78576	0.872463	0.382956	0.718866
Gm2824	0.466362	2.43047	2.78576	0.872463	0.382956	0.718866
X8030474K03Rik	0.481726	2.42848	2.75221	0.882375	0.377574	0.714437
Or8c18	0.481726	2.42848	2.75221	0.882375	0.377574	0.714437
Fbxw24	1.2441	2.42796	1.55924	1.55715	0.119435	0.364075
Gm17455	0.816081	2.42693	1.81834	1.33469	0.181977	0.475098
Gm8079	1.23465	2.42628	1.60072	1.51574	0.129585	0.38401
Mir804	0.826773	2.42625	2.11271	1.14841	0.2508	0.574074
Rgr	1.20319	2.42614	1.69903	1.42796	0.153305	0.427717
Bmp10	0.461736	2.42512	2.30859	1.05048	0.293498	0.627185
Ighv1.31	0.480355	2.42482	2.75385	0.880519	0.378578	0.714848
G630093K05Rik	0.480355	2.42482	2.75385	0.880519	0.378578	0.714848
Gm47154	0.48137	2.42403	2.78305	0.870997	0.383756	0.719504
Gm32184	0.48137	2.42403	2.78305	0.870997	0.383756	0.719504
X.13	0.48137	2.42403	2.78305	0.870997	0.383756	0.719504
X.934	0.48137	2.42403	2.78305	0.870997	0.383756	0.719504
Gm18945	4.2513	2.422	0.860461	2.81477	0.0048812	0.031089
Gm23444	26.9281	2.41937	1.88572	1.283	0.199493	0.503176
Magec2	0.462422	2.41821	2.74717	0.880256	0.378721	0.714853
Gm12312	2.31154	2.41648	1.09814	2.20051	0.0277704	0.125854
B3gnt4	0.775115	2.41638	1.62212	1.48965	0.136317	0.395878
Gm36640	1.2671	2.41604	1.68312	1.43545	0.15116	0.424037
Gm6171	0.461051	2.41458	2.74897	0.878359	0.379749	0.715699
Rcvrn	2.39629	2.41396	1.06368	2.26943	0.0232422	0.109641
Mmp1a	0.481041	2.41379	2.32273	1.0392	0.29871	0.632377
Gm6275	0.835386	2.41373	1.88013	1.28381	0.199208	0.502757
Gm48161	18.3195	2.41368	0.417903	5.77569	7.66e-09	1.97e-07
A530016L24Rik	3.77946	2.41071	1.1544	2.08827	0.0367733	0.155841
Gm1866	2.94013	2.40832	0.936938	2.57041	0.0101578	0.056584
Gm42755	1.25668	2.4039	1.74555	1.37716	0.168462	0.453365
Gm13293	2.40374	2.40048	1.06413	2.25582	0.0240818	0.112713
Dreh	1.74235	2.39798	1.20129	1.99618	0.0459141	0.184225
Tnfsf4	4.18666	2.39789	0.840849	2.85175	0.0043479	0.0283014
Gm7063	0.767605	2.3978	1.83537	1.30644	0.191403	0.489908
Gm15572	1.20293	2.39775	1.59022	1.50781	0.131604	0.387649
Gm28320	1.79209	2.39674	1.23969	1.93334	0.0531944	0.206151
Gm50168	0.449937	2.39544	2.31895	1.03299	0.30161	0.635975
Chrna4	0.801673	2.39413	1.89188	1.26548	0.2057	0.512837
Gm4208	0.452593	2.39283	2.76043	0.866834	0.386033	0.721499
NA..212	1.2149	2.39073	1.39516	1.71358	0.0866054	0.292261
Mir7213	1.7242	2.38978	1.22852	1.94526	0.0517439	0.201645
Gm48940	1.81651	2.38827	1.75281	1.36254	0.173028	0.460777
Gm18672	0.469927	2.38488	2.33142	1.02293	0.306342	0.641957
Gm46233	0.469927	2.38488	2.33142	1.02293	0.306342	0.641957
Gm7093	0.469927	2.38488	2.33142	1.02293	0.306342	0.641957
Nanog	1.25453	2.38375	1.49341	1.59618	0.110449	0.345897
Gm13006	0.469242	2.38312	2.33198	1.02193	0.306815	0.642169
Gm45316	1.61814	2.3818	1.70257	1.39894	0.16183	0.442264
Gm47923	0.781396	2.38092	1.77688	1.33994	0.180263	0.472411
Vmn1r40	0.751873	2.38036	1.79264	1.32786	0.184226	0.478623
Gm43618	1.24079	2.38034	1.56735	1.5187	0.128837	0.382511
Gm50390	1.72104	2.38025	1.33904	1.77758	0.0754721	0.265177
Col6a6	30.6138	2.37885	0.380138	6.25785	3.9e-10	1.24e-08
NA..77	226.456	2.37853	0.238533	9.97151	2.03e-23	2.72e-21
X2010309G21Rik	2.39601	2.3785	1.23954	1.91885	0.0550027	0.211438
Gm48886	0.750502	2.3782	1.79282	1.32651	0.18467	0.47928
Ighv10.1	9.63904	2.37751	0.809882	2.93562	0.00332879	0.0225526
Or7e178	1.71357	2.37631	1.23427	1.92527	0.0541955	0.209216
Gm17206	0.751865	2.37531	1.66463	1.42693	0.153599	0.428102
Gm47796	0.749902	2.37469	1.82619	1.30035	0.19348	0.493214
Gm45442	0.774127	2.3746	1.81311	1.30969	0.190302	0.488334
Rxfp3	0.75118	2.3743	1.66468	1.42628	0.153788	0.428338
Gm3555	2.85758	2.37269	1.04924	2.26133	0.0237386	0.111472
Gm45704	2.93503	2.37264	0.98214	2.41579	0.0157013	0.0805717
NA..61	2.72488	2.37257	1.34082	1.76949	0.0768113	0.26839
Gm9292	4.69585	2.37201	0.76172	3.11402	0.00184557	0.0137097
Vmn2r96	2.22664	2.36904	1.17489	2.01639	0.043759	0.177988
Gm7818	3.45739	2.36824	0.853044	2.77622	0.00549948	0.03425
Gm34829	1.21537	2.36608	1.54199	1.53443	0.124924	0.375206
X4933433G19Rik	1.7801	2.36539	1.34168	1.76301	0.0778991	0.271095
Stoml3	1.18962	2.36516	1.61183	1.46738	0.142273	0.407121
X4933405L10Rik	0.458128	2.3633	2.78155	0.849633	0.395529	0.730611
Gm43057	0.458128	2.3633	2.78155	0.849633	0.395529	0.730611
Gm36862	0.458128	2.3633	2.78155	0.849633	0.395529	0.730611
Gm36607	0.458128	2.3633	2.78155	0.849633	0.395529	0.730611
Gm26726	1.17756	2.36026	1.4056	1.67919	0.0931155	0.307125
Bglap2	0.779965	2.35998	1.68282	1.40239	0.160799	0.440644
Gm11578	0.787574	2.35974	1.67979	1.40478	0.160085	0.439432
Igkv14.100	5.88435	2.35749	1.22473	1.92491	0.0542409	0.209327
Gm11037	2.47349	2.35742	1.11582	2.11273	0.0346241	0.148709
Adad1	0.454457	2.35664	2.81814	0.836239	0.40302	0.736966
Gm34004	0.454457	2.35664	2.81814	0.836239	0.40302	0.736966
Gm56020	0.454457	2.35664	2.81814	0.836239	0.40302	0.736966
Gm6418	0.79873	2.35621	1.84189	1.27923	0.200815	0.505164
Gm13034	1.72027	2.35511	1.16388	2.0235	0.0430213	0.175439
Gm7470	0.438824	2.35361	2.77935	0.846822	0.397094	0.731438
Gm6858	0.438824	2.35361	2.77935	0.846822	0.397094	0.731438
X4930532I03Rik	0.438824	2.35361	2.77935	0.846822	0.397094	0.731438
Foxl3	0.796674	2.35276	1.84209	1.27722	0.201523	0.506072
Aplp1	205.043	2.35271	0.17875	13.162	1.45e-39	5.18e-37
Gm15520	1.68588	2.35223	1.41995	1.65656	0.0976087	0.317785
Gm43028	0.455828	2.35195	2.3438	1.00348	0.31563	0.651162
Gm6089	2.12598	2.35184	1.61596	1.45538	0.145564	0.413496
Gm15258	0.455143	2.35016	2.34439	1.00246	0.316121	0.651968
Gm44617	4.63509	2.34861	0.728835	3.22242	0.00127113	0.0100188
Gzmc	77.734	2.34734	0.861868	2.72355	0.00645844	0.0390526
Mir369	0.456158	2.34665	2.34251	1.00177	0.316455	0.652003
Lce6a	137.947	2.34649	0.205882	11.3972	4.32e-30	8.81e-28
A530095I07Rik	0.455472	2.34485	2.3431	1.00075	0.316948	0.652078
Mir466o	0.455472	2.34485	2.3431	1.00075	0.316948	0.652078
Zfp422.ps	0.455472	2.34485	2.3431	1.00075	0.316948	0.652078
Chrnd	0.436168	2.34399	2.82625	0.829362	0.406899	0.73978
Gm2314	0.436168	2.34399	2.82625	0.829362	0.406899	0.73978
X.74	0.436168	2.34399	2.82625	0.829362	0.406899	0.73978
Crnn	0.770155	2.34391	1.65401	1.4171	0.156453	0.433188
Sh2d1b2	4.68262	2.34341	1.07483	2.18027	0.0292373	0.130912
Sit1	1.71513	2.34055	1.13375	2.06443	0.038977	0.162703
Gm38604	2.24128	2.33888	1.08393	2.15777	0.0309456	0.136479
Cthrc1	90.0338	2.33776	0.332231	7.03655	1.97e-12	8.87e-11
Gm47561	0.762718	2.33693	1.89874	1.23078	0.218405	0.531288
Pcdh11x	35.988	2.33671	0.413238	5.65464	1.56e-08	3.82e-07
Gm5067	8.76174	2.33584	0.991423	2.35605	0.0184705	0.0916329
Mir3072	1.1656	2.33466	1.55887	1.49767	0.13422	0.391877
Gm31152	1.73442	2.33461	1.31161	1.77996	0.075082	0.264203
Gm41724	1.19935	2.33292	1.68914	1.38113	0.167238	0.451188
Gm15738	0.78556	2.33229	1.81061	1.28812	0.197704	0.50035
Pramel13	36.2561	2.3306	0.29085	8.01304	1.12e-15	7.53e-14
X.109	2.1129	2.32925	1.45148	1.60475	0.108549	0.341839
Gm7765	0.722963	2.32812	1.8434	1.26295	0.206607	0.514253
Gm37842	1.17905	2.32786	1.55196	1.49995	0.133626	0.390803
Gm17035	1.20768	2.32413	1.50422	1.54508	0.122327	0.370009
Mov10l1	0.444715	2.32207	2.35364	0.986589	0.323844	0.659329
Gm16415	0.444715	2.32207	2.35364	0.986589	0.323844	0.659329
Gm4059	0.444715	2.32207	2.35364	0.986589	0.323844	0.659329
Tnnt1	16.319	2.32168	0.43641	5.31995	1.04e-07	2.21e-06
Or5m11b	2.88203	2.32072	1.06185	2.18555	0.0288489	0.129562
Gm9850	3.97543	2.31983	0.826664	2.80625	0.00501217	0.0317264
Bpifb3	0.443344	2.31843	2.35488	0.984524	0.324858	0.660329
Gm44120	0.443344	2.31843	2.35488	0.984524	0.324858	0.660329
Gm13135	1.80787	2.31815	1.21745	1.90411	0.0568959	0.216813
Gm48504	1.18542	2.31721	1.4382	1.61119	0.107139	0.338665
Gm40849	0.444359	2.31481	2.35288	0.98382	0.325204	0.660869
Rnf224	2.35606	2.31354	1.10901	2.08614	0.0369657	0.156495
Gm43416	0.425054	2.31228	2.84269	0.813413	0.415981	0.746963
Gm50474	0.735146	2.31118	1.83239	1.26129	0.207203	0.515217
Gm18473	1.11955	2.31075	1.69185	1.36582	0.171996	0.459568
Klrg1	15.7491	2.30942	0.553627	4.17144	3.03e-05	0.000379096
Vmn1r42	31.002	2.30726	0.406121	5.68122	1.34e-08	3.3e-07
Gm29685	0.748818	2.3054	2.61047	0.883134	0.377164	0.714254
Snhg7os	1.15631	2.3052	1.44051	1.60027	0.109538	0.343965
I730028E13Rik	0.730581	2.30176	2.61222	0.881148	0.378238	0.714848
Gm47034	2.27531	2.29909	1.10522	2.08022	0.0375057	0.158068
Ptx3	11.0163	2.29893	0.558787	4.11414	3.89e-05	0.000473215
Smim32	0.752506	2.29823	2.19374	1.04763	0.294809	0.628777
Zfp981	42.7494	2.29741	0.369796	6.21264	5.21e-10	1.62e-08
Scgb2b17	194.537	2.29565	0.270282	8.49354	2e-17	1.65e-15
Gm55289	0.739805	2.29542	1.85782	1.23554	0.216629	0.529044
Ighv1.36	2.99948	2.29477	2.96761	0.773273	0.439361	0.767025
Slc47a1	1.67401	2.29433	1.24367	1.84481	0.0650655	0.238537
X9330121K16Rik	0.757362	2.29399	2.13984	1.07204	0.283704	0.616255
Gm9104	1.68981	2.2938	1.17524	1.95177	0.0509654	0.199561
Gm10601	0.431301	2.29378	3.109	0.737789	0.460643	0.783713
Gm15845	0.431301	2.29378	3.109	0.737789	0.460643	0.783713
Gm25369	0.431301	2.29378	3.109	0.737789	0.460643	0.783713
Gm37483	0.431301	2.29378	3.109	0.737789	0.460643	0.783713
Gm43091	0.431301	2.29378	3.109	0.737789	0.460643	0.783713
Gm43746	0.431301	2.29378	3.109	0.737789	0.460643	0.783713
Or4ae1.ps1	0.431301	2.29378	3.109	0.737789	0.460643	0.783713
Gm41031	0.431301	2.29378	3.109	0.737789	0.460643	0.783713
Vmn1r217	0.431301	2.29378	3.109	0.737789	0.460643	0.783713
Gm41504	0.431301	2.29378	3.109	0.737789	0.460643	0.783713
Tmprss15	0.749764	2.29307	2.19458	1.04488	0.296079	0.629753
Gm13790	0.732458	2.29192	1.86109	1.2315	0.218137	0.531061
Masp2	164.752	2.29188	0.896945	2.55521	0.0106123	0.0586634
Pira12	69.4566	2.29052	0.576276	3.97469	7.05e-05	0.000805054
Slain1os	0.432916	2.28985	2.36439	0.968471	0.332809	0.66926
Gm55252	0.432916	2.28985	2.36439	0.968471	0.332809	0.66926
Gm55327	0.432916	2.28985	2.36439	0.968471	0.332809	0.66926
Gm45675	0.73912	2.28947	1.65402	1.38418	0.166303	0.449587
Gm13311	0.42993	2.28873	2.82154	0.811166	0.417271	0.747925
Gm14582	0.42993	2.28873	2.82154	0.811166	0.417271	0.747925
Gm49407	0.42993	2.28873	2.82154	0.811166	0.417271	0.747925
Gm5230	0.42993	2.28873	2.82154	0.811166	0.417271	0.747925
Cldn9	1.19072	2.28833	1.40773	1.62555	0.104046	0.332247
Gm48035	2.17458	2.28716	1.01972	2.24294	0.0249007	0.115607
Gm13627	0.429245	2.28686	2.85383	0.80133	0.422941	0.753372
Gm4240	0.429245	2.28686	2.85383	0.80133	0.422941	0.753372
Gm28528	0.729802	2.28653	1.90557	1.19992	0.230172	0.547903
Gm36756	0.735093	2.28648	1.90261	1.20176	0.229456	0.547061
Gm270	0.731832	2.2857	2.1444	1.06589	0.286473	0.619445
Zg16	0.428559	2.28559	3.10946	0.735043	0.462314	0.784453
Wfdc16	0.428559	2.28559	3.10946	0.735043	0.462314	0.784453
NA..137	0.428559	2.28559	3.10946	0.735043	0.462314	0.784453
Gm4981	0.428559	2.28559	3.10946	0.735043	0.462314	0.784453
AA387200	0.428559	2.28559	3.10946	0.735043	0.462314	0.784453
Gm10292	0.428559	2.28559	3.10946	0.735043	0.462314	0.784453
Gm42759	0.428559	2.28559	3.10946	0.735043	0.462314	0.784453
Gm44241	0.428559	2.28559	3.10946	0.735043	0.462314	0.784453
Gm31698	0.428559	2.28559	3.10946	0.735043	0.462314	0.784453
X.254	0.428559	2.28559	3.10946	0.735043	0.462314	0.784453
X.1159	0.428559	2.28559	3.10946	0.735043	0.462314	0.784453
Gm8902	1.6628	2.28542	1.1928	1.91602	0.055363	0.212365
Galr2	2.1914	2.28433	1.03627	2.20436	0.0274989	0.124882
Rpl10.ps2	0.75248	2.28396	1.81598	1.2577	0.208501	0.517269
Gm4883	0.430946	2.28252	2.36595	0.964737	0.334676	0.67111
Gm26465	0.430946	2.28252	2.36595	0.964737	0.334676	0.67111
Gm7429	1.15507	2.28106	1.41127	1.61632	0.106025	0.336145
Psg25	81.3474	2.28043	0.356933	6.38895	1.67e-10	5.54e-09
Gm49330	11.7537	2.27954	0.492913	4.62462	3.75e-06	5.83e-05
Gm47437	3.79817	2.27682	0.990758	2.29806	0.0215581	0.103573
Folh1	10.7253	2.27469	0.667998	3.40523	0.000661076	0.00568377
Gm23137	0.725706	2.2742	1.90505	1.19377	0.232567	0.551448
Gm15349	1.12725	2.27409	1.72568	1.31779	0.187573	0.483761
Pnma8a	13.0224	2.27333	0.535552	4.24483	2.19e-05	0.000284054
Gm9520	0.720745	2.26704	1.68619	1.34447	0.178796	0.470091
Ighv1.15	1.60671	2.26488	1.41032	1.60593	0.108289	0.341248
Gm26915	0.411285	2.26448	3.11067	0.727972	0.466631	0.786895
Gm14496	0.411285	2.26448	3.11067	0.727972	0.466631	0.786895
Gm55483	0.411285	2.26448	3.11067	0.727972	0.466631	0.786895
Tex13d	0.745893	2.26356	1.67467	1.35165	0.176487	0.466336
Gm15310	0.71807	2.26001	1.65651	1.36432	0.172467	0.459983
Gnrhr	0.421117	2.25915	2.86542	0.788421	0.430451	0.759869
Nodal	0.421117	2.25915	2.86542	0.788421	0.430451	0.759869
Gm28240	0.421117	2.25915	2.86542	0.788421	0.430451	0.759869
Gm7457	0.739995	2.25871	1.64683	1.37155	0.170204	0.4567
Gapdh.ps16	0.419502	2.2577	2.86841	0.787091	0.431229	0.760222
Gm29201	0.419502	2.2577	2.86841	0.787091	0.431229	0.760222
Gm28441	0.419502	2.2577	2.86841	0.787091	0.431229	0.760222
Gm38428	0.419502	2.2577	2.86841	0.787091	0.431229	0.760222
Gm35281	0.419502	2.2577	2.86841	0.787091	0.431229	0.760222
Gm32312	2.24908	2.25642	1.06885	2.11106	0.0347668	0.149224
Cdh26	1.0954	2.25609	1.5967	1.41297	0.157664	0.435258
Gucy2e	0.418817	2.25526	2.37899	0.947993	0.343133	0.679974
Gm22456	0.418817	2.25526	2.37899	0.947993	0.343133	0.679974
C730027H18Rik.1	0.418817	2.25526	2.37899	0.947993	0.343133	0.679974
Gm12318	0.418131	2.25338	2.37969	0.946921	0.343679	0.680485
Gpr26	0.417446	2.25158	2.87159	0.784091	0.432987	0.761237
Gm37073	0.417446	2.25158	2.87159	0.784091	0.432987	0.761237
X2900064F13Rik	0.417446	2.25158	2.87159	0.784091	0.432987	0.761237
Gm42530	0.417446	2.25158	2.87159	0.784091	0.432987	0.761237
Gm45544	0.417446	2.25158	2.87159	0.784091	0.432987	0.761237
Gm19554	1.16413	2.2469	1.78125	1.26142	0.207158	0.515182
Fbxw15	0.705961	2.24658	1.86592	1.20401	0.228587	0.546069
X.252	0.731794	2.24412	1.89503	1.18422	0.236327	0.556077
Gm55240	0.712267	2.24329	1.86129	1.20524	0.228112	0.545516
Crybb2	0.713834	2.24048	2.19322	1.02155	0.306996	0.642256
Gm10522	1.08509	2.24046	1.59885	1.4013	0.161125	0.441106
Gm14861	0.72292	2.23798	2.22329	1.00661	0.314123	0.649426
Igkv3.2	9.06666	2.23652	0.795453	2.81163	0.00492912	0.0313153
Dgat2l6	10.5167	2.23643	0.952075	2.34901	0.0188235	0.092991
Gm39307	4.33668	2.23572	0.935419	2.39007	0.0168451	0.0852295
Cdh20	3.18632	2.2356	0.848067	2.63611	0.00838619	0.0483678
Gm42537	4.7647	2.23524	0.707823	3.1579	0.00158908	0.0121302
X4930471D02Rik	1.11297	2.23476	1.46643	1.52394	0.127523	0.380093
Gm7993	62.8144	2.23433	0.620223	3.60246	0.000315216	0.00299204
Gm13470	1.10845	2.23329	1.57166	1.42098	0.155324	0.431156
Gm16867	1.08862	2.23121	1.81909	1.22655	0.219992	0.533731
Gjd4	1.09371	2.2309	1.57485	1.41658	0.156605	0.433357
X.318	0.693813	2.23031	1.86907	1.19327	0.232762	0.551595
Gm44815	1.10452	2.22898	1.34158	1.66147	0.0966197	0.315553
Gm48805	10.196	2.22863	0.523173	4.25984	2.05e-05	0.000268177
Gm5510	1.07868	2.2285	1.4357	1.55221	0.120612	0.366459
E330023G01Rik	2.03455	2.22846	1.25627	1.77387	0.0760845	0.266573
Gm48700	1.12688	2.2264	1.63653	1.36043	0.173693	0.461625
Tmem182	3.26861	2.22574	0.863596	2.57729	0.00995772	0.0556819
Gm15816	2.80215	2.22468	1.02795	2.16419	0.0304494	0.134856
Ighg1	16.577	2.22437	0.522118	4.26029	2.04e-05	0.000267755
Gm54844	1.73605	2.22376	1.34777	1.64996	0.098952	0.320875
Pramel24	0.407703	2.22188	2.85561	0.778077	0.436524	0.764225
Gm14248	0.407703	2.22188	2.85561	0.778077	0.436524	0.764225
Gm26862	0.407703	2.22188	2.85561	0.778077	0.436524	0.764225
Gm7253	0.407018	2.22185	2.3913	0.929141	0.352816	0.690373
X2700080J24Rik	1.12549	2.22094	1.36777	1.62377	0.104424	0.33303
Gm4793	2.11577	2.21903	1.15545	1.92049	0.0547959	0.210816
Fcmr	9.95457	2.2189	0.571039	3.88572	0.000102026	0.00110655
Gm8731	1.11798	2.21623	1.52548	1.45281	0.146277	0.41473
X1700012C08Rik	0.407348	2.21601	2.38978	0.927285	0.353779	0.691353
NA..487	0.407348	2.21601	2.38978	0.927285	0.353779	0.691353
Or2n2.ps1	3.54593	2.21529	1.19449	1.85459	0.0636549	0.23486
Gm13257	0.405733	2.21429	2.88988	0.766222	0.443544	0.770038
Gm54672	0.405733	2.21429	2.88988	0.766222	0.443544	0.770038
Gm12265	0.405048	2.21423	2.39308	0.925265	0.354828	0.692432
Gm48675	0.405048	2.21423	2.39308	0.925265	0.354828	0.692432
Gm44268	0.404362	2.2123	2.39383	0.924169	0.355398	0.692952
Gm47179	9.44783	2.21204	0.544008	4.06619	4.78e-05	0.000567998
BB557941	2.71813	2.21046	1.14914	1.92358	0.0544075	0.209788
Gm19791	6.16056	2.20864	0.94073	2.34779	0.0188851	0.0932044
Lce1g	0.405377	2.20834	2.39156	0.92339	0.355804	0.693294
Gm25276	0.405377	2.20834	2.39156	0.92339	0.355804	0.693294
Gm53057	0.405377	2.20834	2.39156	0.92339	0.355804	0.693294
Gm49847	0.403677	2.20801	2.89325	0.763159	0.445369	0.771894
Mcpt2	2.1	2.20656	1.28691	1.71463	0.0864138	0.291783
Mir154	0.710938	2.20641	1.8534	1.19046	0.233864	0.553005
Sult1c1	0.404692	2.2064	2.3923	0.922292	0.356376	0.693911
Gm15251	0.404692	2.2064	2.3923	0.922292	0.356376	0.693911
Gdpd2	219.077	2.20633	0.257616	8.56438	1.09e-17	9.22e-16
Spata31d1b	1.59748	2.20423	1.28835	1.71089	0.0871015	0.293393
Gm10686	0.683378	2.20344	1.65913	1.32808	0.184153	0.47851
Gm19267	12.1655	2.20339	0.562383	3.91796	8.93e-05	0.000986146
X4930557K07Rik	0.686968	2.20253	1.86693	1.17976	0.238096	0.558481
Gm14824	0.681677	2.20247	1.8702	1.17767	0.23893	0.559277
Gm30097	1.09233	2.20188	1.57281	1.39996	0.161525	0.441686
Cyp2d67.ps	0.679707	2.1973	1.87046	1.17474	0.240099	0.560851
Gm16223	1.06336	2.19518	1.44215	1.52215	0.127971	0.38098
Lmx1a	1.63649	2.19359	1.2028	1.82374	0.0681915	0.246592
Gm11542	0.680036	2.19263	1.86922	1.17302	0.240789	0.56146
Lpo	125.072	2.19008	0.264595	8.27712	1.26e-16	9.51e-15
Cd209e	8.50536	2.18935	0.557803	3.92496	8.67e-05	0.000960473
Gm9889	2.00968	2.18811	1.11709	1.95875	0.0501417	0.196993
Gm16385	5.25577	2.18752	0.678831	3.22248	0.00127085	0.0100188
X4833419O12Rik	5.36609	2.18687	0.741968	2.94739	0.00320474	0.021855
Gm28117	1.53582	2.18659	1.22915	1.77894	0.07525	0.264624
Cntnap2	391.397	2.18598	0.106954	20.4384	7.61e-93	1.39e-89
Gm37767	1.56508	2.18564	1.28746	1.69764	0.0895765	0.299531
Klb	0.697022	2.1856	2.18924	0.998335	0.318117	0.653208
Or2aa1	0.395904	2.18506	2.9064	0.751808	0.452167	0.777383
Gm16006	0.395904	2.18506	2.9064	0.751808	0.452167	0.777383
X.486	1.07787	2.18447	1.59973	1.36553	0.172088	0.459636
Gm12306	0.66696	2.1844	1.66259	1.31385	0.188896	0.485763
Rbp2	3.07893	2.18338	0.957002	2.28148	0.0225199	0.107164
Prr19	0.395219	2.18293	2.90757	0.750774	0.452789	0.777682
I0C0044D17Rik	0.395219	2.18293	2.90757	0.750774	0.452789	0.777682
X4930547E08Rik	0.395219	2.18293	2.90757	0.750774	0.452789	0.777682
Gm37500	0.395219	2.18293	2.90757	0.750774	0.452789	0.777682
Gm20744	0.395219	2.18293	2.90757	0.750774	0.452789	0.777682
Mir379	0.393934	2.18199	2.40544	0.907106	0.364351	0.701703
Gm18970	0.393934	2.18199	2.40544	0.907106	0.364351	0.701703
Gm5251	0.393934	2.18199	2.40544	0.907106	0.364351	0.701703
Gm49075	0.393934	2.18199	2.40544	0.907106	0.364351	0.701703
Zfp996	0.700424	2.18199	2.20772	0.988345	0.322984	0.658373
Rps2.ps11	1.53158	2.1807	1.39573	1.56241	0.118192	0.361501
Gm13313	0.69187	2.17875	1.85855	1.17229	0.241082	0.561797
X1700003N22Rik	1.03669	2.17659	1.48651	1.46422	0.143133	0.408655
Gm16518	1.45749	2.17423	1.49133	1.45792	0.144863	0.411977
Gm33016	0.393578	2.17398	2.40465	0.904073	0.365956	0.702489
C630004L07Rik	1.02954	2.16853	1.53226	1.41525	0.156996	0.433958
Trim71	9.40135	2.16557	1.43966	1.50422	0.132526	0.3889
Rgs7bp	240.158	2.16543	0.189743	11.4125	3.62e-30	7.49e-28
Mbd1	6492.07	2.16485	0.0583486	37.1019	2.62e-301	8.6e-297
Gm17322	11.8235	2.16328	0.523984	4.12852	3.65e-05	0.000448381
Mxra8os	1.06925	2.15712	1.60709	1.34225	0.179515	0.471134
Usp50	2.20274	2.15419	1.19962	1.79573	0.0725372	0.25768
Gm8778	1.47357	2.15384	1.25987	1.70958	0.0873445	0.29388
X2410003L11Rik	3.61195	2.15328	0.858702	2.50759	0.0121556	0.0656372
Gm7932	3.70635	2.15268	0.82941	2.59544	0.00944707	0.0534266
Gm37049	1.01739	2.15184	1.64636	1.30703	0.191202	0.48961
Gm4760	0.655509	2.15072	1.87502	1.14704	0.251366	0.574849
Il17b	1.63901	2.14904	1.26497	1.69888	0.0893418	0.299007
Gm15551	0.688228	2.14873	1.9308	1.11287	0.265762	0.594297
Lcn4	0.382135	2.14716	2.41936	0.887492	0.374814	0.711798
Ttll9	0.382135	2.14716	2.41936	0.887492	0.374814	0.711798
Gm9553	0.382135	2.14716	2.41936	0.887492	0.374814	0.711798
Gm40460	0.382135	2.14716	2.41936	0.887492	0.374814	0.711798
Fbxw26	1.48792	2.14675	1.47018	1.4602	0.144236	0.410896
X.759	2.0592	2.14615	1.14619	1.87242	0.061148	0.22794
Gm50015	2.03554	2.14606	1.14109	1.8807	0.0600123	0.225085
Terb2	2.73342	2.146	1.0487	2.04634	0.0407232	0.16807
Sp7	0.384105	2.14553	3.1178	0.688154	0.491356	0.805323
Gm13848	0.384105	2.14553	3.1178	0.688154	0.491356	0.805323
Gm11716	0.384105	2.14553	3.1178	0.688154	0.491356	0.805323
Gm22177	0.384105	2.14553	3.1178	0.688154	0.491356	0.805323
NA..546	0.384105	2.14553	3.1178	0.688154	0.491356	0.805323
Gm35909	0.384105	2.14553	3.1178	0.688154	0.491356	0.805323
Gm48953	0.384105	2.14553	3.1178	0.688154	0.491356	0.805323
Vmn2r.ps108	0.384105	2.14553	3.1178	0.688154	0.491356	0.805323
Gm15894	0.38145	2.14516	2.4202	0.886356	0.375426	0.712389
Mmp12	99.5555	2.14479	0.510524	4.20115	2.66e-05	0.00033854
X.1123	34.7775	2.14446	0.86134	2.48968	NA	NA
Gm20476	1.4845	2.14249	1.34688	1.59071	0.111675	0.348343
Tbx19	0.399114	2.14071	3.1181	0.686543	0.492371	0.805747
Mt4	0.399114	2.14071	3.1181	0.686543	0.492371	0.805747
Ccnb3	0.399114	2.14071	3.1181	0.686543	0.492371	0.805747
Gm23814	0.399114	2.14071	3.1181	0.686543	0.492371	0.805747
Atp5l.ps1	0.399114	2.14071	3.1181	0.686543	0.492371	0.805747
Gm4910	0.399114	2.14071	3.1181	0.686543	0.492371	0.805747
Gm13039	0.399114	2.14071	3.1181	0.686543	0.492371	0.805747
Rpl30.ps2	0.399114	2.14071	3.1181	0.686543	0.492371	0.805747
Gm20443	0.399114	2.14071	3.1181	0.686543	0.492371	0.805747
Gm20515	0.399114	2.14071	3.1181	0.686543	0.492371	0.805747
Trav12.1	0.399114	2.14071	3.1181	0.686543	0.492371	0.805747
Gm37041	0.399114	2.14071	3.1181	0.686543	0.492371	0.805747
Gm37504	0.399114	2.14071	3.1181	0.686543	0.492371	0.805747
Gm40692	0.399114	2.14071	3.1181	0.686543	0.492371	0.805747
Gm22288	0.399114	2.14071	3.1181	0.686543	0.492371	0.805747
X.402	0.399114	2.14071	3.1181	0.686543	0.492371	0.805747
Gm55970	0.399114	2.14071	3.1181	0.686543	0.492371	0.805747
Pira2	29.7224	2.13897	0.356955	5.99226	2.07e-09	5.84e-08
Gm53024	0.674795	2.13889	2.19761	0.973278	0.330415	0.666511
Vmn1r46	0.673181	2.13862	2.19876	0.972651	0.330727	0.666813
Gm55936	1.62996	2.13806	1.18961	1.79729	0.0722904	0.257022
Gm9293	0.379479	2.13717	2.42225	0.882309	0.37761	0.714437
Ldha.ps3	0.379479	2.13717	2.42225	0.882309	0.37761	0.714437
Gm38534	1.43424	2.13679	1.36356	1.56706	0.1171	0.359463
Igf1os	0.673571	2.13588	1.85977	1.14847	0.250775	0.574074
Gvin.ps5	1.60374	2.13578	1.29698	1.64674	0.0996124	0.322252
Gm44175	4.80208	2.13562	0.815215	2.6197	0.00880072	0.0503233
DQ267102	1.03186	2.13554	1.56593	1.36375	0.172647	0.460241
Gm6475	30.7054	2.13543	0.281672	7.58127	3.42e-14	1.98e-12
Gbx2	2.54531	2.1349	1.27675	1.67213	0.0944986	0.310478
Gm10132	1.05238	2.1337	2.14217	0.996045	0.319228	0.654433
X.366	1.05205	2.13247	1.83027	1.16512	0.243972	0.565847
Gm2716	0.380165	2.13205	2.9023	0.734605	0.46258	0.784453
Gm48742	0.380165	2.13205	2.9023	0.734605	0.46258	0.784453
D730002M21Rik	0.380165	2.13205	2.9023	0.734605	0.46258	0.784453
Trbd1	0.664688	2.13035	1.86418	1.14278	0.253131	0.576969
Gm7411	0.642077	2.12971	1.87908	1.13338	0.257056	0.581635
Dgkeos	0.648337	2.12903	2.23871	0.951004	0.341602	0.678742
Ttll8	0.663317	2.12784	1.86448	1.14125	0.253766	0.577816
Gm5455	0.378794	2.12766	2.90481	0.73246	0.463888	0.785205
Gm37648	0.378794	2.12766	2.90481	0.73246	0.463888	0.785205
Gm6218	0.378794	2.12766	2.90481	0.73246	0.463888	0.785205
Gm41492	0.378794	2.12766	2.90481	0.73246	0.463888	0.785205
Gm55200	0.378794	2.12766	2.90481	0.73246	0.463888	0.785205
Gm15829	0.379809	2.12521	2.93338	0.724494	0.468762	0.788789
X1700065J11Rik	0.379809	2.12521	2.93338	0.724494	0.468762	0.788789
Gm35883	0.379809	2.12521	2.93338	0.724494	0.468762	0.788789
Aox4	6.42471	2.12362	0.684417	3.10282	0.00191687	0.0141544
Pgk1.ps1	0.695106	2.12334	1.88971	1.12363	0.261171	0.587554
Dmp1	1.08523	2.12156	1.86205	1.13937	0.254549	0.57893
Gm15770	0.672139	2.11953	1.93462	1.09558	0.273263	0.603611
Gm7392	0.69475	2.11873	1.9211	1.10287	0.270084	0.599634
Gm3883	1.44958	2.11749	1.3584	1.55881	0.119041	0.36325
X.816	1.06814	2.11509	1.62649	1.3004	0.193464	0.493214
Gm43154	144.856	2.11417	0.252047	8.38797	4.95e-17	3.93e-15
Dntt	1.89842	2.11021	1.46661	1.43883	0.150198	0.42224
Or10a49	0.659801	2.10834	1.86218	1.13219	0.257555	0.582246
Gm36997	2.50445	2.10712	0.952556	2.21207	0.026962	0.123021
Gm44993	0.652203	2.10683	1.86686	1.12854	0.259091	0.584671
Gm22380	1.44124	2.10564	1.25973	1.67151	0.0946211	0.310787
Gm15691	2.11499	2.10562	1.04012	2.02441	0.0429283	0.17519
Gm7030	18.431	2.10556	0.362777	5.80399	6.48e-09	1.68e-07
Scgb2b20	40.1556	2.10481	0.414518	5.07774	3.82e-07	7.38e-06
Mir1188	4.17784	2.10365	0.887435	2.37049	0.0177647	0.0888967
Gm15575	0.368366	2.10348	2.43633	0.863383	0.387927	0.723444
Gm48434	0.368366	2.10348	2.43633	0.863383	0.387927	0.723444
Gm49607	1.04482	2.10221	1.45675	1.44308	0.148997	0.419978
Gm18867	1.36154	2.1019	2.00363	1.04905	0.294157	0.627917
Gm19309	0.36768	2.10143	2.43723	0.86222	0.388566	0.724183
Gm48647	0.36768	2.10143	2.43723	0.86222	0.388566	0.724183
Ighv1.20	1.66956	2.101	1.55481	1.35129	0.176604	0.466569
Cfap107	0.370336	2.10095	2.9521	0.71168	0.476663	0.79479
Mir6335	0.370336	2.10095	2.9521	0.71168	0.476663	0.79479
X.150	1.44966	2.10053	1.59192	1.3195	0.187004	0.482785
X2410017I17Rik	3.50466	2.10004	0.827345	2.53828	0.0111398	0.060948
Gm1673	6.40431	2.09957	0.654537	3.20771	0.00133795	0.0104516
Tcp11x2	1.03613	2.09955	1.90701	1.10096	0.270913	0.600744
Gm19437	5.41415	2.09832	0.68154	3.0788	0.00207836	0.0151932
Vmn2r15	0.689534	2.09827	1.88753	1.11165	0.266288	0.595043
Mir134	0.627622	2.09826	1.92841	1.08807	0.276562	0.607501
Scgb2b26	1.08355	2.09795	2.0789	1.00916	0.312897	0.648118
Gm10113	1.57	2.09777	1.58266	1.32548	0.185013	0.479795
Dnah9	13.9574	2.09756	0.677511	3.09598	0.00196162	0.0144427
Gm44226	0.668636	2.0967	1.93237	1.08504	0.277902	0.60917
Gdpd4	1.01387	2.09437	1.65308	1.26695	0.205171	0.511952
Gm29261	1.41764	2.09399	1.70605	1.22739	0.219676	0.533234
Stmn4	4.96426	2.09317	0.707374	2.95908	0.00308562	0.0211847
Gm43388	1.95513	2.09105	1.43898	1.45315	0.146182	0.414498
Gm37015	3.64636	2.09096	0.875829	2.38741	0.0169675	0.0857039
X4921528I07Rik	1.05956	2.09074	1.79963	1.16176	0.245334	0.567545
AA414992	0.650918	2.08983	2.1774	0.959784	0.337164	0.673795
Gm47795	0.660696	2.08954	1.72235	1.21319	0.225057	0.541142
Gm36913	0.628308	2.0892	2.19743	0.95075	0.341732	0.678815
Rec114	0.683307	2.08875	1.7115	1.22042	0.222304	0.537103
Gm56394	1.01844	2.08769	1.78991	1.16637	0.243465	0.565213
Mettl24	14.8382	2.08757	0.430082	4.85389	1.21e-06	2.09e-05
Zfp42	0.626937	2.08635	2.19806	0.949177	0.34253	0.679559
Shox2	1.00302	2.08513	1.59478	1.30747	0.191052	0.48951
Grin2a	6.32529	2.08508	0.665129	3.13485	0.0017194	0.0129525
Igkv12.41	3.72996	2.08506	1.12834	1.8479	0.0646171	0.237529
Ang.ps1	0.647545	2.08257	2.25065	0.925319	0.3548	0.692432
Gm2505	0.647545	2.08257	2.25065	0.925319	0.3548	0.692432
Igfbpl1	1.04094	2.08248	1.80027	1.15676	0.247369	0.569766
Nkx3.2	2.51316	2.08073	0.968008	2.1495	0.0315952	0.138543
BC051142	18.0833	2.07804	0.523989	3.96582	7.31e-05	0.000830603
Gm37146	0.672193	2.07744	1.89356	1.09711	0.272595	0.602847
Gm43124	1.02551	2.0774	1.69415	1.22622	0.220114	0.533943
Gm45669	0.624118	2.07675	1.92579	1.07839	0.28086	0.613215
Gm49207	0.648897	2.07671	1.90829	1.08825	0.276483	0.607501
X.634	0.671508	2.07609	1.89369	1.09632	0.272939	0.603323
Gm49370	0.645912	2.07608	1.94226	1.0689	0.285115	0.617918
Lilra6	35.45	2.07326	0.349736	5.92808	3.06e-09	8.34e-08
Gm8416	1.03411	2.07036	1.6251	1.27399	0.202666	0.508224
Gm4973	1.57874	2.06962	1.24497	1.66238	0.0964366	0.315206
Gm56486	0.983013	2.06713	1.65576	1.24844	0.211868	0.52231
Gm48905	27.792	2.0647	0.350238	5.89515	3.74e-09	1.01e-07
Trav13.2	1.59213	2.06293	1.31146	1.573	0.115718	0.356921
Gm37323	1.46949	2.0621	1.32989	1.55058	0.121002	0.367171
Vmn2r20	0.654537	2.06138	1.71974	1.19866	0.230662	0.548711
Ighv5.9	3.34524	2.05946	1.21819	1.6906	0.0909141	0.302237
Gm44240	1.00645	2.05582	1.8574	1.10683	0.268368	0.597705
Serpina3m	13.1423	2.05567	0.432622	4.75165	2.02e-06	3.34e-05
X.1122	0.970529	2.05397	1.48649	1.38176	0.167045	0.450926
Drc7	0.356567	2.05364	2.94767	0.696698	0.485992	0.802109
Gm15693	0.356567	2.05364	2.94767	0.696698	0.485992	0.802109
Tdpoz8	0.356567	2.05364	2.94767	0.696698	0.485992	0.802109
Gm55628	0.356567	2.05364	2.94767	0.696698	0.485992	0.802109
Gm5321	0.373901	2.05277	2.97086	0.690968	0.489586	0.804676
Gm12041	0.373901	2.05277	2.97086	0.690968	0.489586	0.804676
Gm5459	0.373901	2.05277	2.97086	0.690968	0.489586	0.804676
Gm20128	0.373901	2.05277	2.97086	0.690968	0.489586	0.804676
X4930428N03Rik	1.51597	2.05228	1.4565	1.40906	0.158819	0.437161
CJ186046Rik	0.634113	2.05178	1.94493	1.05494	0.291453	0.624784
Ppp2r2c	60.2829	2.05063	0.311216	6.58911	4.42e-11	1.64e-09
Chrna9	0.373216	2.05042	2.97213	0.689882	0.490268	0.804912
Gm10092	0.373216	2.05042	2.97213	0.689882	0.490268	0.804912
Gm25007	0.373216	2.05042	2.97213	0.689882	0.490268	0.804912
Gm11759	0.373216	2.05042	2.97213	0.689882	0.490268	0.804912
Gm12256	0.373216	2.05042	2.97213	0.689882	0.490268	0.804912
Gm29543	0.373216	2.05042	2.97213	0.689882	0.490268	0.804912
Gm6236	0.373216	2.05042	2.97213	0.689882	0.490268	0.804912
Gm37856	0.373216	2.05042	2.97213	0.689882	0.490268	0.804912
Rpl7a.ps2	0.373216	2.05042	2.97213	0.689882	0.490268	0.804912
Gm47321	0.373216	2.05042	2.97213	0.689882	0.490268	0.804912
Gm55211	0.373216	2.05042	2.97213	0.689882	0.490268	0.804912
Gm48608	1.57684	2.04978	1.2449	1.64654	0.0996523	0.322349
Gm36981	0.968896	2.04907	1.79845	1.13935	0.254555	0.57893
X.910	1.04451	2.04886	1.81377	1.12961	0.258639	0.583905
Mir6983	0.992098	2.04881	1.45528	1.40785	0.159176	0.437705
Slc4a5	6.91305	2.04874	0.654849	3.12857	0.00175661	0.0131814
Gm44165	1.39173	2.04863	1.33711	1.53214	0.125488	0.376247
Or7g25	0.354596	2.04463	2.98271	0.685494	0.493032	0.805788
Gm2213	0.354596	2.04463	2.98271	0.685494	0.493032	0.805788
Gm32222	0.354596	2.04463	2.98271	0.685494	0.493032	0.805788
Lta	2.391	2.04449	1.01813	2.00808	0.0446343	0.180538
X.295	1.93877	2.04233	1.16491	1.7532	0.0795669	0.275267
Pmfbp1	0.353911	2.04231	2.98413	0.684391	0.493729	0.805961
Or8k24	0.353911	2.04231	2.98413	0.684391	0.493729	0.805961
Gm38024	0.353911	2.04231	2.98413	0.684391	0.493729	0.805961
X5330426L24Rik	0.353911	2.04231	2.98413	0.684391	0.493729	0.805961
Gm5779	1.00271	2.04229	2.0796	0.982059	0.326071	0.661934
Gm37070	1.36454	2.04022	1.56927	1.30011	0.193565	0.493261
Gm13234	0.635128	2.03935	1.72502	1.18222	0.237119	0.557332
Gm24784	1.36247	2.03917	1.33597	1.52635	0.126922	0.379111
Ighv1.26	15.4976	2.03675	0.530479	3.83945	0.000123308	0.00130488
Tnfrsf8	16.6111	2.0355	0.401855	5.06526	4.08e-07	7.84e-06
Gm12153	1.42948	2.03545	1.47436	1.38057	0.167412	0.451427
Gm16103	11.8037	2.03536	0.897261	2.26841	0.0233043	0.109825
Dio3	40.8208	2.03441	0.416871	4.88019	1.06e-06	1.86e-05
Gm11747	0.644681	2.03405	2.24343	0.906668	0.364583	0.701944
Gm7150	1.43008	2.0339	1.44034	1.4121	0.157921	0.435634
X.644	1.45726	2.03351	1.29397	1.57152	0.116061	0.357552
Ccdc88b	524.67	2.03231	0.161107	12.6147	1.75e-36	5.14e-34
Gm54783	1.02617	2.03222	1.65946	1.22463	0.220715	0.534722
Gm43666	1.40769	2.03184	1.39888	1.45248	0.146369	0.414779
Tex24	27.0592	2.03179	0.480676	4.22694	2.37e-05	0.000305424
Gm12402	0.620699	2.03085	2.22031	0.914669	0.360366	0.697675
Gm281	0.620699	2.03085	2.22031	0.914669	0.360366	0.697675
B430212C06Rik	0.619328	2.03009	2.69247	0.753989	0.450856	0.776448
Gm43884	0.619328	2.03009	2.69247	0.753989	0.450856	0.776448
X2310044K18Rik	0.621647	2.03008	2.68972	0.754756	0.450395	0.77598
Slc28a1	2.36535	2.03004	1.07591	1.88682	0.0591851	0.222848
Igkv5.45	0.648851	2.02998	2.65849	0.763582	0.445117	0.771706
Gm43101	0.642624	2.02951	2.24431	0.904291	0.365841	0.702309
Gm38031	0.957696	2.02942	2.09969	0.966531	0.333779	0.670461
Gm12888	65.4358	2.02834	0.361057	5.61777	1.93e-08	4.64e-07
NA..523	73.3572	2.02826	0.205173	9.88559	4.81e-23	6.22e-21
Slc12a1	0.625318	2.02799	1.91333	1.05993	0.289176	0.622218
X1700025H01Rik	0.625318	2.02799	1.91333	1.05993	0.289176	0.622218
X.579	0.64561	2.02773	1.89992	1.06727	0.285848	0.618663
Atp6v1g3	2.13964	2.02765	2.98799	0.678601	0.497391	0.808325
Gm14401	0.652522	2.02764	1.89533	1.06981	0.284707	0.617544
Srrm4os	0.952384	2.02502	1.76714	1.14593	0.251825	0.575309
Ighv1.54	4.32584	2.02361	0.869782	2.32657	0.0199883	0.0975134
NA..339	1.43785	2.02353	1.22192	1.65603	0.0977166	0.318029
Gm38277	0.955475	2.02346	1.84721	1.09542	0.273335	0.60371
X4933428P19Rik	1.38489	2.02213	1.22325	1.65308	0.0983144	0.319531
Asb17os	1.38539	2.02167	1.52503	1.32566	0.184952	0.479712
Gm536	2.8119	2.02073	0.919138	2.19851	0.027913	0.126308
Rps12.ps19	0.651238	2.01848	1.71253	1.17865	0.238536	0.559107
Gm12589	0.622044	2.01783	1.91404	1.05422	0.291781	0.625202
Gm4374	0.629654	2.01769	1.90873	1.05708	0.290473	0.62365
Rprml	0.650552	2.01724	1.71262	1.17787	0.23885	0.5592
Gm48449	0.643969	2.01605	1.89867	1.06182	0.288316	0.621192
Igkv6.25	5.03479	2.0138	0.814283	2.47309	0.013395	0.0709625
Gm54665	2.36052	2.01359	0.96758	2.08106	0.0374286	0.157864
Gm6286	1.37818	2.01314	1.8007	1.11798	0.263577	0.591138
Gm18734	0.945309	2.01276	1.59372	1.26294	0.206612	0.514253
Gm44379	4.492	2.01128	1.23691	1.62605	0.103938	0.332093
Gm13369	0.362102	2.01123	2.99323	0.671927	0.50163	0.811361
Gm47393	0.362102	2.01123	2.99323	0.671927	0.50163	0.811361
Gm48418	0.362102	2.01123	2.99323	0.671927	0.50163	0.811361
Gm5221	0.362102	2.01123	2.99323	0.671927	0.50163	0.811361
Zfp520.ps	0.362102	2.01123	2.99323	0.671927	0.50163	0.811361
Gm8482	0.613276	2.00894	2.26653	0.886352	0.375428	0.712389
Gm47903	0.633567	2.00889	2.24816	0.893571	0.371551	0.708532
C2cd6	0.64048	2.00887	2.24208	0.895985	0.370261	0.706746
Gm5138	1.91174	2.00771	1.10135	1.82295	0.0683105	0.246744
X4933433H22Rik	0.609586	2.0046	1.91916	1.04452	0.296246	0.629879
Fgg	0.342797	2.00357	3.00765	0.666158	0.50531	0.813885
Gm7153	0.342797	2.00357	3.00765	0.666158	0.50531	0.813885
Gm42821	0.342797	2.00357	3.00765	0.666158	0.50531	0.813885
Gm30717	0.342797	2.00357	3.00765	0.666158	0.50531	0.813885
Gm18807	0.342797	2.00357	3.00765	0.666158	0.50531	0.813885
Gm14461	3.83863	2.00338	0.848489	2.36112	0.01822	0.0906915
Gm47805	0.6089	2.00336	1.95168	1.02648	0.304665	0.639584
Gm12842	0.611219	2.00336	1.95003	1.02735	0.304256	0.639094
Gm50362	0.61651	2.00334	1.94628	1.02932	0.303331	0.638007
Ighv14.1	3.1161	2.00091	1.19568	1.67345	0.0942378	0.309776
Igkv9.120	13.4266	2.00013	0.553234	3.61535	0.000299941	0.00286444
Or2y1g	2.35369	1.99961	1.08845	1.83713	0.0661911	0.241558
Gm47171	5.27469	1.99887	0.742722	2.69128	0.00711785	0.0422314
Shisa8	1.35863	1.99882	1.19545	1.67203	0.0945194	0.310515
Mir149	0.977495	1.99574	1.81307	1.10075	0.271005	0.600785
X6720468P15Rik	0.976749	1.99552	1.75019	1.14017	0.254216	0.578518
Gm2065	1.41749	1.99546	1.40056	1.42475	0.154229	0.428988
Gm24803	0.612564	1.99313	1.91525	1.04066	0.298033	0.631675
Agtr1a	1898.69	1.9928	0.155103	12.8483	8.8e-38	2.78e-35
Spinkl	1023.7	1.99196	1.49333	1.33391	0.182235	0.475514
Gm37306	1.42412	1.98871	1.52381	1.30509	0.191862	0.490548
Cldn19	9.2487	1.98293	0.594622	3.33478	0.000853684	0.00708571
Ccdc13	3.23347	1.98198	1.03399	1.91684	0.0552587	0.212123
Hormad1	0.628681	1.98198	2.20269	0.8998	0.368227	0.704833
Gm49477	0.628681	1.98198	2.20269	0.8998	0.368227	0.704833
Gm7461	2.87415	1.98023	0.938254	2.11054	0.0348116	0.149358
Eno1b	955.76	1.97861	0.970026	2.03975	0.0413753	0.170142
Gm24667	0.61578	1.97748	2.70544	0.730928	0.464823	0.785905
Gm19798	0.618099	1.97738	2.70267	0.731639	0.464389	0.785476
Gm43883	0.626624	1.97737	2.20357	0.897348	0.369533	0.705973
Gm3776	0.638391	1.97647	2.679	0.737766	0.460657	0.783713
Atf7ip2	27.2544	1.97638	0.289796	6.81991	9.11e-12	3.73e-10
Gm18555	2.29225	1.97497	1.10603	1.78564	0.0741572	0.261818
Mir433	1.86863	1.97448	1.13793	1.73515	0.0827142	0.282819
Fam205a3	0.600435	1.97386	1.73022	1.14081	0.253948	0.578069
Ighv2.5	1.29697	1.97376	1.79263	1.10104	0.270878	0.600737
Gm37025	0.617741	1.97236	1.93908	1.01716	0.309076	0.644397
Lrrc3b	73.1788	1.97235	0.216141	9.12527	7.16e-20	7.35e-18
Gm48724	0.932827	1.9704	1.48836	1.32387	0.185545	0.48059
Gm16159	0.602055	1.96955	2.26978	0.867723	0.385546	0.720947
Cyp2d10	111.763	1.96881	0.200774	9.8061	1.06e-22	1.33e-20
Gm25854	0.596146	1.96778	1.73146	1.13649	0.255753	0.580461
Gm13351	1.36065	1.96748	1.57876	1.24622	0.212683	0.523534
Chrng	0.348689	1.96724	3.02092	0.651207	0.514913	0.820122
Mrgpra6	0.348689	1.96724	3.02092	0.651207	0.514913	0.820122
Usp17la	0.348689	1.96724	3.02092	0.651207	0.514913	0.820122
Rpl7a.ps5	0.348689	1.96724	3.02092	0.651207	0.514913	0.820122
Gm38339	0.348689	1.96724	3.02092	0.651207	0.514913	0.820122
Gm24753	0.348689	1.96724	3.02092	0.651207	0.514913	0.820122
B230110C06Rik	36.0405	1.967	0.274391	7.16861	7.58e-13	3.62e-11
Gm37166	17.4891	1.96443	1.12203	1.75079	0.0799822	0.276325
X1700123O12Rik	0.975992	1.96398	1.65836	1.18429	0.236299	0.556077
Gm28760	0.619086	1.96378	2.20792	0.889425	0.373775	0.710687
C730036E19Rik	0.625999	1.96375	2.20156	0.89198	0.372404	0.709242
Cpn1	14.7443	1.9625	0.457693	4.2878	1.8e-05	0.000239906
Chct1	0.347318	1.9623	3.02379	0.648952	0.51637	0.820369
Fam187a	0.347318	1.9623	3.02379	0.648952	0.51637	0.820369
Gm9836	0.347318	1.9623	3.02379	0.648952	0.51637	0.820369
Gm12408	0.347318	1.9623	3.02379	0.648952	0.51637	0.820369
Gm19541	0.347318	1.9623	3.02379	0.648952	0.51637	0.820369
Gm42926	0.347318	1.9623	3.02379	0.648952	0.51637	0.820369
Gm47238	0.347318	1.9623	3.02379	0.648952	0.51637	0.820369
Pla2g4d	1.8564	1.96216	1.17658	1.66769	0.0953781	0.312577
Kng1	4.93255	1.96204	0.812336	2.4153	0.0157222	0.0806536
Mir9.3hg	0.976757	1.96069	1.61768	1.21204	0.225498	0.541762
Gm43142	0.99867	1.96045	1.61328	1.21519	0.224293	0.540044
Gm47941	1.86041	1.96018	1.34518	1.45719	0.145064	0.412323
Gm867	0.912547	1.96014	1.60414	1.22193	0.221735	0.536487
Cpvl	0.348333	1.95954	3.02076	0.648692	0.516537	0.820369
Mucl3	0.348333	1.95954	3.02076	0.648692	0.516537	0.820369
Gm5697	0.348333	1.95954	3.02076	0.648692	0.516537	0.820369
Gm16305	0.348333	1.95954	3.02076	0.648692	0.516537	0.820369
Gm20091	0.348333	1.95954	3.02076	0.648692	0.516537	0.820369
Gm26654	0.348333	1.95954	3.02076	0.648692	0.516537	0.820369
Gm28989	0.348333	1.95954	3.02076	0.648692	0.516537	0.820369
Gm36816	0.348333	1.95954	3.02076	0.648692	0.516537	0.820369
Gm38699	12.482	1.95898	0.462107	4.23924	2.24e-05	0.000290535
NA..127	4.02815	1.95817	0.892663	2.19363	0.0282618	0.127535
Gm46496	1.38092	1.95779	1.66276	1.17744	0.239022	0.559318
Ighv2.6	1.42897	1.95727	1.66934	1.17248	0.241004	0.561729
X5330437M03Rik	0.947155	1.95715	1.51438	1.29238	0.196227	0.49779
Gm8459	0.997655	1.9556	1.47959	1.32172	0.186261	0.481776
Slc38a5	6.96474	1.95232	0.557663	3.50089	0.000463705	0.00417589
Gm6051	0.606628	1.95216	1.72242	1.13338	0.257055	0.581635
X1700094M23Rik	0.608598	1.9517	2.21487	0.881177	0.378222	0.714848
Gm31946	0.594613	1.95029	1.95118	0.999546	0.31753	0.652597
Gm18799	0.587003	1.95025	1.95686	0.996622	0.318948	0.653981
Gm10403	15.9101	1.95006	0.445893	4.37337	1.22e-05	0.000168808
X.1171	1.82759	1.94999	1.27075	1.53452	0.124903	0.375177
Pde6b	0.329028	1.94993	3.13084	0.622813	0.533407	0.830732
X1700030C14Rik	0.329028	1.94993	3.13084	0.622813	0.533407	0.830732
Spopfm3	0.329028	1.94993	3.13084	0.622813	0.533407	0.830732
Or1j17	0.329028	1.94993	3.13084	0.622813	0.533407	0.830732
Ovol3	0.329028	1.94993	3.13084	0.622813	0.533407	0.830732
Gm45058	0.329028	1.94993	3.13084	0.622813	0.533407	0.830732
Gm47105	0.329028	1.94993	3.13084	0.622813	0.533407	0.830732
Gm48054	0.329028	1.94993	3.13084	0.622813	0.533407	0.830732
Gm41318	0.329028	1.94993	3.13084	0.622813	0.533407	0.830732
C330011F03Rik	0.329028	1.94993	3.13084	0.622813	0.533407	0.830732
X9330154K18Rik	0.961637	1.94945	1.6476	1.18321	0.236726	0.556687
Pira13	12.3124	1.94788	0.448762	4.34056	1.42e-05	0.000193495
Klk14	0.607643	1.94644	1.72091	1.13105	0.258032	0.582964
Syndig1l	0.592642	1.94633	1.7292	1.12557	0.260349	0.586182
Gm37194	1.33521	1.94581	1.48017	1.31459	0.188649	0.485435
Gm47851	1.32309	1.94565	1.62021	1.20086	0.229804	0.547424
Psg18	3.61834	1.94414	0.76101	2.55469	0.0106282	0.0587414
Gm55646	0.919979	1.9418	2.09858	0.925292	0.354814	0.692432
Fer1l5	0.951821	1.93956	1.85189	1.04734	0.294942	0.628886
Capn11	94.0329	1.93576	1.27739	1.51541	0.12967	0.384184
Gm26646	0.953522	1.9355	1.70372	1.13604	0.255939	0.58055
H4c16	356	1.93281	0.173363	11.1489	7.25e-29	1.39e-26
Gm12296	0.896143	1.93245	1.79948	1.0739	0.282869	0.615378
NA..24	5.88746	1.9324	0.609525	3.17033	0.00152264	0.0117037
Wfdc6a	0.98037	1.93225	1.77022	1.09153	0.275038	0.605925
Gm8091	0.595514	1.93078	1.72442	1.11967	0.262853	0.589919
Gm15866	4.29078	1.93024	0.81935	2.35582	0.0184818	0.0916751
Gm6325	3.66209	1.92892	1.09332	1.76427	0.0776866	0.270471
Clec12a	184.441	1.9281	0.198961	9.69087	3.3e-22	4.01e-20
Il6	8.48168	1.92783	0.56346	3.42141	0.000622966	0.00540134
Prss53	126.931	1.92719	0.156168	12.3405	5.48e-35	1.51e-32
NA..210	1.30774	1.92702	1.35034	1.42706	0.153564	0.42804
Gm34066	0.5962	1.92684	1.91229	1.00761	0.313641	0.648794
Mir212	0.581199	1.92658	1.9236	1.00155	0.316563	0.652016
Gm11725	0.575908	1.92648	1.92769	0.999374	0.317614	0.652671
Nxpe4	411.089	1.92644	0.192696	9.99728	1.57e-23	2.11e-21
Rsph4a	1.3938	1.92582	1.70941	1.1266	0.259912	0.585692
Hba.a2	3.74357	1.92519	1.32732	1.45043	0.146938	0.415707
Gm47743	0.604397	1.92514	2.25856	0.852375	0.394006	0.729767
X4930486L24Rik	2.71314	1.92505	0.926193	2.07845	0.0376679	0.158527
BC037039	2.29071	1.92367	0.992506	1.9382	0.0525989	0.204398
Gm48783	2.68207	1.92355	1.01016	1.90419	0.056885	0.216797
Azgp1	2171.8	1.92215	0.129215	14.8756	4.75e-50	2.36e-47
Gm15651	1.52903	1.91935	1.66444	1.15315	0.248849	0.571771
Gm49490	6.46439	1.91869	0.673358	2.84944	0.00437961	0.0284796
Gm55922	1.37793	1.91827	1.2447	1.54115	0.12328	0.371932
Gm5931	1.37304	1.91825	1.35414	1.41658	0.156606	0.433357
Gm27046	1.3048	1.91613	1.52201	1.25895	0.208049	0.516498
Morc2b	0.962014	1.91474	1.53874	1.24436	0.213368	0.524394
Gm19243	0.573938	1.91453	2.24123	0.854231	0.392977	0.72895
Gm15238	0.571619	1.91449	2.2436	0.853311	0.393487	0.729355
Tnfsf18	20.7029	1.9141	0.502803	3.80686	0.000140743	0.00147017
X4930562C15Rik	0.917524	1.91393	1.83105	1.04526	0.295903	0.629695
Pglyrp3	18.2929	1.9135	0.458671	4.17184	3.02e-05	0.000378712
X.246	4.20453	1.91327	0.797823	2.39811	0.0164799	0.0838338
Gm9211	0.571263	1.91208	1.96121	0.974949	0.329586	0.665451
Gm24833	0.592173	1.91005	2.22195	0.859629	0.389994	0.72565
Cd209d	14.4062	1.90893	0.420527	4.53938	5.64e-06	8.45e-05
Zbtb8b	236.876	1.90787	0.167306	11.4035	4.02e-30	8.25e-28
Traj33	0.980607	1.90399	1.92107	0.99111	0.321632	0.657133
Igkv8.19	4.9301	1.90159	0.844781	2.25099	0.0243865	0.113892
Gm37100	4.63829	1.90159	0.802777	2.36877	0.0178476	0.089189
Pira2.ps1	2.13398	1.90101	1.11562	1.70399	0.0883826	0.296431
Traj42	1.36087	1.9005	1.21765	1.56079	0.118573	0.362327
Slc13a2os	0.584401	1.90046	1.94852	0.975334	0.329395	0.665351
X4930443O20Rik	0.584401	1.90046	1.94852	0.975334	0.329395	0.665351
Or1n2	0.56179	1.89989	1.96608	0.966334	0.333877	0.670461
Gm45095	0.590628	1.89918	1.94355	0.977167	0.328486	0.664866
Krtdap	1.94788	1.89909	1.31639	1.44265	0.14912	0.420146
Gm47640	0.583715	1.899	1.94874	0.974474	0.329821	0.665758
Gm21941	0.563424	1.89848	1.96448	0.966402	0.333843	0.670461
Gm12586	0.561105	1.89842	1.96633	0.965464	0.334313	0.670851
Gm37664	0.561105	1.89842	1.96633	0.965464	0.334313	0.670851
Serpina3e.ps	0.592887	1.89777	2.29272	0.827735	0.407821	0.740368
Gm2860	0.592887	1.89777	2.29272	0.827735	0.407821	0.740368
Gm50238	1.37794	1.89704	1.37042	1.38428	0.166274	0.449582
Gm30524	2.59277	1.89638	0.897588	2.11275	0.0346224	0.148709
Gm11945	0.582431	1.89525	1.91585	0.989249	0.322542	0.657998
Gm52991	0.582431	1.89525	1.91585	0.989249	0.322542	0.657998
Gm5454	0.612493	1.89502	2.27382	0.833409	0.404614	0.738056
Csta1	96.4525	1.89416	0.252206	7.51037	5.9e-14	3.32e-12
Lmo3	11.2556	1.89376	1.46859	1.28951	0.197222	0.499548
Gm50045	0.929924	1.8937	2.16763	0.873626	0.382322	0.718231
Padi6	0.927268	1.8931	1.50517	1.25773	0.20849	0.517269
Gm31621	7.56959	1.89277	0.580165	3.26247	0.00110444	0.00886689
Gm28792	0.587972	1.89256	1.91102	0.990342	0.322007	0.657544
Gm11693	0.593284	1.89173	2.69942	0.700789	0.483435	0.800454
Gm18669	0.563761	1.89127	2.7381	0.690725	0.489738	0.804887
Gm9932	0.898464	1.89109	1.84089	1.02727	0.304295	0.639134
Gm41495	1.36632	1.88956	1.56494	1.20743	0.227267	0.544496
Gm19936	1.36246	1.88885	1.38768	1.36115	0.173465	0.461281
Mir6918	1.27176	1.88866	1.38333	1.36529	0.17216	0.459636
Fbxw18	2.96458	1.88857	0.898631	2.10161	0.0355879	0.151993
Glt8d2	57.6275	1.88777	0.241749	7.80879	5.77e-15	3.63e-13
Gm7443	0.91801	1.88771	1.85411	1.01812	0.308619	0.643811
Gm13230	3.61321	1.8877	1.0563	1.78709	0.0739232	0.261132
Gm15655	2.20016	1.88593	1.03478	1.82255	0.068372	0.246912
Gm48667	24.2921	1.8857	0.523665	3.60096	0.000317042	0.00300591
Igkv6.23	8.68875	1.88562	0.752233	2.5067	0.0121863	0.0657382
Gm3764	1.35934	1.88376	1.32984	1.41653	0.156619	0.433358
Prss52	0.323476	1.88375	3.13497	0.600882	0.547918	0.837053
Acsbg2	0.323476	1.88375	3.13497	0.600882	0.547918	0.837053
Zp1	0.323476	1.88375	3.13497	0.600882	0.547918	0.837053
Nudt16l2	0.323476	1.88375	3.13497	0.600882	0.547918	0.837053
Aqp6	0.323476	1.88375	3.13497	0.600882	0.547918	0.837053
Mei4	0.323476	1.88375	3.13497	0.600882	0.547918	0.837053
Ugt3a2	0.323476	1.88375	3.13497	0.600882	0.547918	0.837053
Zfp534	0.323476	1.88375	3.13497	0.600882	0.547918	0.837053
Slc22a27	0.323476	1.88375	3.13497	0.600882	0.547918	0.837053
Dppa2	0.323476	1.88375	3.13497	0.600882	0.547918	0.837053
Gm6821	0.323476	1.88375	3.13497	0.600882	0.547918	0.837053
Gm2897	0.323476	1.88375	3.13497	0.600882	0.547918	0.837053
Gm15223	0.323476	1.88375	3.13497	0.600882	0.547918	0.837053
Gm11697	0.323476	1.88375	3.13497	0.600882	0.547918	0.837053
Gm13791	0.323476	1.88375	3.13497	0.600882	0.547918	0.837053
Or2y11	0.323476	1.88375	3.13497	0.600882	0.547918	0.837053
NA..351	0.323476	1.88375	3.13497	0.600882	0.547918	0.837053
Gm6098	0.323476	1.88375	3.13497	0.600882	0.547918	0.837053
Or5d39	0.323476	1.88375	3.13497	0.600882	0.547918	0.837053
Gm37119	0.323476	1.88375	3.13497	0.600882	0.547918	0.837053
X4930447C11Rik	0.323476	1.88375	3.13497	0.600882	0.547918	0.837053
Gm44947	0.323476	1.88375	3.13497	0.600882	0.547918	0.837053
X2410039M03Rik	0.323476	1.88375	3.13497	0.600882	0.547918	0.837053
Rps2.ps3	0.323476	1.88375	3.13497	0.600882	0.547918	0.837053
Gm48411	0.323476	1.88375	3.13497	0.600882	0.547918	0.837053
Gm2270	0.323476	1.88375	3.13497	0.600882	0.547918	0.837053
Gm41253	0.323476	1.88375	3.13497	0.600882	0.547918	0.837053
Gm35576	0.323476	1.88375	3.13497	0.600882	0.547918	0.837053
Gm34967	0.323476	1.88375	3.13497	0.600882	0.547918	0.837053
Gm56074	0.323476	1.88375	3.13497	0.600882	0.547918	0.837053
Gm13749	3.93873	1.88339	0.780873	2.4119	0.0158695	0.0812951
Gm16133	4.90826	1.88324	0.655095	2.87476	0.00404339	0.0267002
Slc5a11	0.886987	1.8831	1.7144	1.0984	0.272031	0.602032
Cyp2d12	0.885616	1.88241	1.5135	1.24375	0.213593	0.524732
Gm20442	1.76538	1.88239	1.23268	1.52707	0.126745	0.378907
Ankk1	0.322791	1.88125	3.07959	0.610874	0.541283	0.834927
Prdm14	0.322791	1.88125	3.07959	0.610874	0.541283	0.834927
Rpl27a.ps2	0.322791	1.88125	3.07959	0.610874	0.541283	0.834927
Gm24527	0.322791	1.88125	3.07959	0.610874	0.541283	0.834927
Gm14875	0.322791	1.88125	3.07959	0.610874	0.541283	0.834927
Gm14740	0.322791	1.88125	3.07959	0.610874	0.541283	0.834927
Vmn2r67	0.322791	1.88125	3.07959	0.610874	0.541283	0.834927
Gm29462	0.322791	1.88125	3.07959	0.610874	0.541283	0.834927
Gm37322	0.322791	1.88125	3.07959	0.610874	0.541283	0.834927
D730003K21Rik	0.322791	1.88125	3.07959	0.610874	0.541283	0.834927
Gm18762	0.322791	1.88125	3.07959	0.610874	0.541283	0.834927
Smim9	0.322105	1.87899	3.08129	0.609809	0.541989	0.835127
Gm26100	0.322105	1.87899	3.08129	0.609809	0.541989	0.835127
Semp2l1	0.322105	1.87899	3.08129	0.609809	0.541989	0.835127
Gm37779	0.322105	1.87899	3.08129	0.609809	0.541989	0.835127
Gm5364	0.322105	1.87899	3.08129	0.609809	0.541989	0.835127
X4930422I22Rik	0.322105	1.87899	3.08129	0.609809	0.541989	0.835127
Gm8700	0.322105	1.87899	3.08129	0.609809	0.541989	0.835127
Gm55026	0.322105	1.87899	3.08129	0.609809	0.541989	0.835127
Gm54555	0.322105	1.87899	3.08129	0.609809	0.541989	0.835127
X.614	0.891922	1.87828	1.51103	1.24305	0.213849	0.525021
Gm5937	0.908556	1.87772	1.40685	1.3347	0.181974	0.475098
Ins2	0.32142	1.87694	3.13536	0.598637	0.549415	0.837053
Fkbp6	0.32142	1.87694	3.13536	0.598637	0.549415	0.837053
Iqcf1	0.32142	1.87694	3.13536	0.598637	0.549415	0.837053
Vmn2r121	0.32142	1.87694	3.13536	0.598637	0.549415	0.837053
Igkv12.38	0.32142	1.87694	3.13536	0.598637	0.549415	0.837053
Gm11362	0.32142	1.87694	3.13536	0.598637	0.549415	0.837053
Gm8089	0.32142	1.87694	3.13536	0.598637	0.549415	0.837053
Gm11915	0.32142	1.87694	3.13536	0.598637	0.549415	0.837053
Gm23955	0.32142	1.87694	3.13536	0.598637	0.549415	0.837053
Gm17100	0.32142	1.87694	3.13536	0.598637	0.549415	0.837053
Gm4567	0.32142	1.87694	3.13536	0.598637	0.549415	0.837053
Or11g7	0.32142	1.87694	3.13536	0.598637	0.549415	0.837053
Platr30	0.32142	1.87694	3.13536	0.598637	0.549415	0.837053
Gm28501	0.32142	1.87694	3.13536	0.598637	0.549415	0.837053
Gm29337	0.32142	1.87694	3.13536	0.598637	0.549415	0.837053
Gm29483	0.32142	1.87694	3.13536	0.598637	0.549415	0.837053
Gm37892	0.32142	1.87694	3.13536	0.598637	0.549415	0.837053
Gm43183	0.32142	1.87694	3.13536	0.598637	0.549415	0.837053
Gm42853	0.32142	1.87694	3.13536	0.598637	0.549415	0.837053
Gm42888	0.32142	1.87694	3.13536	0.598637	0.549415	0.837053
Or5q1.ps1	0.32142	1.87694	3.13536	0.598637	0.549415	0.837053
Gm39078	0.32142	1.87694	3.13536	0.598637	0.549415	0.837053
Gm47596	0.32142	1.87694	3.13536	0.598637	0.549415	0.837053
Gm34654	0.32142	1.87694	3.13536	0.598637	0.549415	0.837053
Gm41071	0.32142	1.87694	3.13536	0.598637	0.549415	0.837053
Gm30251	0.32142	1.87694	3.13536	0.598637	0.549415	0.837053
Gm25326	0.32142	1.87694	3.13536	0.598637	0.549415	0.837053
X.114	0.32142	1.87694	3.13536	0.598637	0.549415	0.837053
X.892	0.32142	1.87694	3.13536	0.598637	0.549415	0.837053
Gm55251	0.32142	1.87694	3.13536	0.598637	0.549415	0.837053
Gm12816	0.88526	1.87692	1.41137	1.32986	0.183566	0.477489
Rps19.ps4	1.34393	1.87514	1.3118	1.42944	0.152877	0.426879
Gm11468	1.86652	1.87487	1.41514	1.32486	0.185216	0.479952
Or2z8	1.31426	1.8736	1.31007	1.43015	0.152674	0.426629
Gm5733	2.61514	1.87329	0.932944	2.00793	0.0446505	0.180559
Kcnd3os	1.39621	1.87314	1.30279	1.4378	0.150491	0.422812
X2210417A02Rik	4.35936	1.87172	0.772859	2.42181	0.0154433	0.0794959
Hp	327.612	1.87142	0.222844	8.39789	4.55e-17	3.64e-15
Cpb1	0.325091	1.86969	3.07188	0.608647	0.542758	0.83555
Irgc1	0.325091	1.86969	3.07188	0.608647	0.542758	0.83555
S100a11.ps	0.325091	1.86969	3.07188	0.608647	0.542758	0.83555
Rpl13.ps5	0.325091	1.86969	3.07188	0.608647	0.542758	0.83555
Gm14466	0.325091	1.86969	3.07188	0.608647	0.542758	0.83555
Gm2467	0.325091	1.86969	3.07188	0.608647	0.542758	0.83555
Gm43332	0.325091	1.86969	3.07188	0.608647	0.542758	0.83555
Gm10268	0.569946	1.86821	1.91976	0.973145	0.330481	0.66652
Gm45819	0.581088	1.86799	2.29843	0.812726	0.416375	0.747351
Igkv3.12	5.0915	1.86785	1.16808	1.59908	0.109803	0.344499
Mtmr7	60.3981	1.86765	0.324907	5.74825	9.02e-09	2.29e-07
X.492	0.894794	1.86764	1.50788	1.23859	0.215498	0.527497
Gm16072	3.68045	1.86751	0.909095	2.05425	0.0399514	0.165718
Gm5539	1.28963	1.86719	1.51479	1.23264	0.217711	0.530384
Aunip	11.4431	1.86693	0.425886	4.38363	1.17e-05	0.000162239
Cyp2d34.ps	0.608292	1.86666	2.27217	0.821532	0.411343	0.743519
Gm4316	53.4447	1.86665	0.915419	2.03912	0.0414376	0.170334
Gm15893	0.882093	1.86629	1.54756	1.20596	0.227834	0.545102
Gm5546	3.99801	1.86365	0.838186	2.22343	0.0261869	0.120438
C230034O21Rik	0.874832	1.86289	1.48692	1.25285	0.210262	0.519929
Grm4	2.70225	1.86164	1.06326	1.75087	0.0799677	0.276304
Gm55073	3.02507	1.86141	1.14573	1.62465	0.104237	0.332595
Lipm	1.87021	1.86094	1.31595	1.41414	0.157321	0.434582
Gm8532	1.24919	1.86054	1.30973	1.42056	0.155445	0.431381
Unc45bos	2.22544	1.86046	1.09929	1.69242	0.0905661	0.301477
Psg23	7.24185	1.86028	0.798564	2.32953	0.0198307	0.0969608
Gm12511	1.40049	1.8593	1.43128	1.29904	0.193929	0.493732
Dok5	1.31077	1.85913	1.23893	1.50059	0.133461	0.390493
Cdh15	5.13823	1.85799	1.10856	1.67604	0.0937299	0.308477
Gm5923	1.99464	1.8578	1.63673	1.13507	0.256347	0.580772
Cpz	24.2585	1.85735	0.413872	4.48774	7.2e-06	0.000105233
Spink8	199.316	1.85693	1.02812	1.80614	0.0708961	0.253629
Gm56404	0.852853	1.85351	2.1183	0.874999	0.381574	0.717611
Gm5507	3.88359	1.85237	0.757214	2.44629	0.0144335	0.0752528
Oprk1	1.40446	1.8516	1.31342	1.40975	0.158614	0.43678
Olfr1421.ps1	0.872506	1.85063	1.66635	1.11059	0.266744	0.595521
Gm7466	0.894431	1.84969	1.65854	1.11525	0.264741	0.592619
C030010L15Rik	2.65656	1.84835	0.882302	2.09492	0.0361785	0.15382
Nlrp9b	2.96053	1.84812	0.928102	1.99129	0.0464491	0.185868
Gm54867	39.469	1.84649	1.15219	1.60259	0.109026	0.342749
Col3a1	19294.5	1.84548	0.326384	5.65431	1.56e-08	3.83e-07
Kcna4	6.51843	1.84523	0.682444	2.70386	0.00685394	0.0409914
Gm15373	3.98391	1.84515	0.885888	2.08283	0.0372669	0.157384
X9030612E09Rik	1.22227	1.84478	1.51029	1.22148	0.221906	0.536743
Gm49343	1.25842	1.84442	1.27624	1.4452	0.148402	0.418876
Zfp600	2.2701	1.84434	1.01148	1.82341	0.0682418	0.246641
Gm13397	0.575218	1.84414	2.27096	0.812053	0.416761	0.747635
Gm4129	1.8474	1.84401	1.22493	1.50541	0.13222	0.388451
Gm25790	0.568305	1.84397	2.27804	0.809457	0.418252	0.748853
Or6f2	0.311677	1.84368	3.10765	0.593272	0.552999	0.83876
Dsg1b	0.311677	1.84368	3.10765	0.593272	0.552999	0.83876
Pwwp4d	0.311677	1.84368	3.10765	0.593272	0.552999	0.83876
Gm15596	0.311677	1.84368	3.10765	0.593272	0.552999	0.83876
Gm12732	0.311677	1.84368	3.10765	0.593272	0.552999	0.83876
X1700047A11Rik	0.311677	1.84368	3.10765	0.593272	0.552999	0.83876
Vmn2r104	0.311677	1.84368	3.10765	0.593272	0.552999	0.83876
Gm28322	0.311677	1.84368	3.10765	0.593272	0.552999	0.83876
Gm7369	0.311677	1.84368	3.10765	0.593272	0.552999	0.83876
Gm48193	0.311677	1.84368	3.10765	0.593272	0.552999	0.83876
Gm9736	0.311677	1.84368	3.10765	0.593272	0.552999	0.83876
Gm6554	0.311677	1.84368	3.10765	0.593272	0.552999	0.83876
Gm36346	0.311677	1.84368	3.10765	0.593272	0.552999	0.83876
Gm49697	0.311677	1.84368	3.10765	0.593272	0.552999	0.83876
Gm50187	0.311677	1.84368	3.10765	0.593272	0.552999	0.83876
Gm44258	2.63152	1.84364	0.936816	1.96799	0.0490694	0.19387
Tnmd	6.98798	1.84354	0.773522	2.38331	0.0171579	0.0864394
Muc3a	15.2462	1.84352	0.751303	2.45376	0.0141372	0.0739902
Tmem196	1.69875	1.84348	1.10917	1.66204	0.0965047	0.315376
BC001981	2.5635	1.84194	0.889826	2.06999	0.0384529	0.161088
Amer3	1.68734	1.83923	1.32628	1.38676	0.165516	0.448309
Il11ra2	0.310306	1.83906	3.11124	0.5911	0.554453	0.839706
Gm7721	0.310306	1.83906	3.11124	0.5911	0.554453	0.839706
Gm45895	0.310306	1.83906	3.11124	0.5911	0.554453	0.839706
Gm47099	0.310306	1.83906	3.11124	0.5911	0.554453	0.839706
Gm47728	0.310306	1.83906	3.11124	0.5911	0.554453	0.839706
Gm49787	0.310306	1.83906	3.11124	0.5911	0.554453	0.839706
X.1291	0.310306	1.83906	3.11124	0.5911	0.554453	0.839706
Asb18	2.63881	1.8382	0.89812	2.04672	0.0406858	0.167964
Gm7117	0.916419	1.83765	1.61058	1.14098	0.253876	0.57801
Ighv1.52	1.62872	1.83762	1.54138	1.19219	0.233186	0.552196
Gm10723	0.565356	1.83657	2.27626	0.806836	0.419761	0.750026
Csl	1.74469	1.83626	1.30605	1.40596	0.159736	0.438655
Gm4735	375.53	1.83616	0.802409	2.28831	0.0221197	0.105712
Slmapos2	0.594879	1.83526	2.24635	0.816997	0.41393	0.745505
Gm47647	0.563984	1.83311	2.27696	0.805066	0.420781	0.751114
Cym	0.566303	1.833	2.27456	0.805874	0.420316	0.750625
Gm29050	0.535885	1.83298	1.97415	0.928492	0.353152	0.690787
Gm36551	4.29957	1.83183	0.751641	2.43711	0.0148051	0.0768123
Gm5879	2.87464	1.8318	0.897942	2.03999	0.0413509	0.170105
Gm15886	2.59364	1.83137	0.983625	1.86186	0.0626231	0.231793
Eif4a3l1	0.567318	1.83093	2.30518	0.79427	0.427038	0.757059
Gm38832	0.567318	1.83093	2.30518	0.79427	0.427038	0.757059
Gm26724	0.881113	1.83081	1.65868	1.10377	0.269692	0.599333
A930006L05Rik	0.572609	1.83069	2.29976	0.796033	0.426013	0.756349
Mir7676.1	1.72179	1.83042	1.09291	1.6748	0.0939728	0.309121
Gm13777	3.03253	1.82996	0.953807	1.91859	0.0550367	0.211544
Gm38249	0.558833	1.82933	2.23917	0.816968	0.413946	0.745505
Slc24a4	1.25008	1.82887	1.34106	1.36375	0.172645	0.460241
Gm49595	0.543832	1.82876	2.25544	0.810822	0.417468	0.748127
Slc17a4	0.536222	1.82846	2.26392	0.807653	0.419291	0.749735
Gm49249	3.01753	1.828	0.97002	1.8845	0.0594972	0.22379
Gm43969	3.21495	1.82787	0.989752	1.8468	0.0647763	0.23787
NA..237	3.91385	1.82518	0.925812	1.97144	0.0486735	0.19263
X2310034O05Rik	0.921004	1.82502	1.67625	1.08875	0.276264	0.607335
H2ac23	52.3923	1.82485	0.271093	6.73145	1.68e-11	6.65e-10
Gm10032	29.5602	1.82459	0.31264	5.83607	5.34e-09	1.4e-07
Klf8	192.648	1.82444	0.202734	8.99919	2.27e-19	2.23e-17
X.414	5.51641	1.82357	0.693241	2.63049	0.00852611	0.0490113
X.1172	3.99588	1.82352	0.740386	2.46293	0.0137807	0.0725751
Serpinb9b	22.5038	1.82286	0.504417	3.61379	0.000301756	0.0028801
Gm54819	567.738	1.82122	0.362811	5.01974	5.17e-07	9.77e-06
Gm10435	0.854574	1.82108	1.65337	1.10143	0.270708	0.600579
Gm9574	0.566989	1.81955	1.99104	0.913869	0.360786	0.698152
Ankub1	0.566989	1.81955	1.99104	0.913869	0.360786	0.698152
Mir19b.1	0.849882	1.81905	1.79169	1.01527	0.309979	0.645379
Gm54563	0.92327	1.81884	1.83739	0.9899	0.322223	0.657751
Gm28730	2.16717	1.81689	1.06477	1.70638	0.0879377	0.295412
X2310008N11Rik	8.74987	1.81614	0.498378	3.6441	0.000268326	0.0025892
Gm42047	567.346	1.81453	0.143175	12.6735	8.3e-37	2.52e-34
Gm14486	0.888495	1.81415	1.80602	1.0045	0.315136	0.650508
Zfp791	569.747	1.81351	0.184672	9.82013	9.22e-23	1.17e-20
Pld5	2.87568	1.8117	1.01607	1.78304	0.0745793	0.262884
X.935	0.844907	1.81138	1.8699	0.968706	0.332692	0.66926
Mir8106	1.75809	1.81063	1.20071	1.50797	0.131563	0.387586
Gm13486	1.43395	1.80978	1.59015	1.13812	0.255071	0.57961
Gm8835	2.13836	1.80748	0.962961	1.877	0.060518	0.226468
Fndc3c1	1.2884	1.80721	1.59258	1.13477	0.256473	0.580799
Gm49474	0.899288	1.80533	1.67907	1.0752	0.282285	0.614896
X.460	34.309	1.80532	0.252457	7.15101	8.61e-13	4.1e-11
D130058E05Rik	3.72611	1.80418	0.788453	2.28826	0.0221225	0.105712
Chil3	5.82166	1.80412	0.819572	2.2013	0.0277149	0.125637
X.1121	0.864669	1.80357	1.64569	1.09594	0.273107	0.603516
Oaz2.ps	0.835502	1.80322	1.79453	1.00484	0.314973	0.650425
F13b	0.299878	1.80272	3.13932	0.574241	0.565805	0.84595
Slc32a1	0.299878	1.80272	3.13932	0.574241	0.565805	0.84595
Or13p10	0.299878	1.80272	3.13932	0.574241	0.565805	0.84595
Or4b1b	0.299878	1.80272	3.13932	0.574241	0.565805	0.84595
Gm15713	0.299878	1.80272	3.13932	0.574241	0.565805	0.84595
Vmn2r31	0.299878	1.80272	3.13932	0.574241	0.565805	0.84595
Scgb1b10	0.299878	1.80272	3.13932	0.574241	0.565805	0.84595
Gm6717	0.299878	1.80272	3.13932	0.574241	0.565805	0.84595
Gm48223	0.299878	1.80272	3.13932	0.574241	0.565805	0.84595
Gm55436	0.299878	1.80272	3.13932	0.574241	0.565805	0.84595
Gm54369	1.28511	1.8009	1.32871	1.35538	0.175296	0.464387
Fam163b	0.299193	1.80035	3.13982	0.573392	0.566379	0.84595
Tex21	0.299193	1.80035	3.13982	0.573392	0.566379	0.84595
Prss29	0.299193	1.80035	3.13982	0.573392	0.566379	0.84595
D530049I02Rik	0.299193	1.80035	3.13982	0.573392	0.566379	0.84595
Gm43401	0.299193	1.80035	3.13982	0.573392	0.566379	0.84595
Gm42912	0.299193	1.80035	3.13982	0.573392	0.566379	0.84595
Gm19990	0.299193	1.80035	3.13982	0.573392	0.566379	0.84595
Gm47721	0.299193	1.80035	3.13982	0.573392	0.566379	0.84595
X.504	0.299193	1.80035	3.13982	0.573392	0.566379	0.84595
Col10a1	59.413	1.79986	0.675079	2.66614	0.00767277	0.0448995
Gm48037	0.880367	1.79774	1.8057	0.995594	0.319448	0.654637
Gm49959	1.32517	1.79761	1.36901	1.31308	0.189157	0.486235
Myocos	0.85057	1.79612	1.50468	1.19369	0.232599	0.551483
X4833418N17Rik	0.878484	1.79598	1.81955	0.987048	0.323619	0.659116
Guca2a	2.05026	1.79562	1.23849	1.44984	0.147102	0.416102
X2410004P03Rik	0.297908	1.79398	3.14021	0.571294	0.5678	0.84595
X2210418O10Rik	0.297908	1.79398	3.14021	0.571294	0.5678	0.84595
Gm7857	0.297908	1.79398	3.14021	0.571294	0.5678	0.84595
Gm11527	0.297908	1.79398	3.14021	0.571294	0.5678	0.84595
Gm13613	0.297908	1.79398	3.14021	0.571294	0.5678	0.84595
Gm16326	0.297908	1.79398	3.14021	0.571294	0.5678	0.84595
Gm10772	0.297908	1.79398	3.14021	0.571294	0.5678	0.84595
Mir6369	0.297908	1.79398	3.14021	0.571294	0.5678	0.84595
Gm46123	0.297908	1.79398	3.14021	0.571294	0.5678	0.84595
NA..540	0.297908	1.79398	3.14021	0.571294	0.5678	0.84595
Gm4632	0.297908	1.79398	3.14021	0.571294	0.5678	0.84595
Gm55112	0.297908	1.79398	3.14021	0.571294	0.5678	0.84595
Gm55324	0.297908	1.79398	3.14021	0.571294	0.5678	0.84595
Gm43216	0.561166	1.79241	1.99042	0.900516	0.367846	0.704623
Traj50	0.58308	1.79139	1.9734	0.907766	0.364002	0.701456
Gm6743	0.560481	1.79079	1.99065	0.8996	0.368333	0.704833
Gm23805	0.845628	1.78967	1.66215	1.07672	0.281605	0.614254
Cxcr5	8.11777	1.7893	0.681849	2.62418	0.00868569	0.0497609
Etv2	0.296537	1.7892	3.14049	0.56972	0.568868	0.84632
Usp17ld	0.296537	1.7892	3.14049	0.56972	0.568868	0.84632
Gm23323	0.296537	1.7892	3.14049	0.56972	0.568868	0.84632
Gm14524	0.296537	1.7892	3.14049	0.56972	0.568868	0.84632
Ighv6.5	0.296537	1.7892	3.14049	0.56972	0.568868	0.84632
X1700109G14Rik	0.296537	1.7892	3.14049	0.56972	0.568868	0.84632
Gm567	0.296537	1.7892	3.14049	0.56972	0.568868	0.84632
Gm34411	0.296537	1.7892	3.14049	0.56972	0.568868	0.84632
Gm48073	0.296537	1.7892	3.14049	0.56972	0.568868	0.84632
Gm42772	1.82804	1.78814	1.30397	1.3713	0.170281	0.456808
X4930557B06Rik	1.27295	1.78731	1.41313	1.26479	0.205948	0.5133
Gtf2a1l	1.6807	1.78607	1.34023	1.33266	0.182644	0.475957
Spin2g	4.89897	1.78486	0.721726	2.47304	0.0133967	0.0709625
Gm14086	1.70899	1.78482	1.07225	1.66455	0.0960021	0.314098
Ighv1.42	2.38263	1.78465	1.69858	1.05067	0.293409	0.627054
Pira1	32.3939	1.78411	0.443299	4.02462	5.71e-05	0.000667655
Zfp575	3.36439	1.78381	0.787956	2.26384	0.023584	0.110905
Gm15387	0.54932	1.78324	2.28631	0.779963	0.435413	0.763174
X1700057G04Rik	0.827992	1.78318	1.94191	0.918264	0.358481	0.696015
Trgv6	1.6199	1.78	1.20889	1.47242	0.140907	0.404393
Axdnd1	5.94328	1.77799	0.593611	2.99522	0.00274249	0.0191939
Cyp21a2.ps	2.91217	1.77704	0.972434	1.82742	0.0676373	0.245392
X.398	0.562754	1.77552	2.29863	0.772428	0.439861	0.767432
Btf3.ps5	0.544076	1.77501	2.28661	0.776263	0.437593	0.765168
Gm10406	0.544076	1.77501	2.28661	0.776263	0.437593	0.765168
Mir5615.1	0.544076	1.77501	2.28661	0.776263	0.437593	0.765168
Gm49173	0.549367	1.77483	2.28082	0.778156	0.436477	0.764225
Map3k19	3.34679	1.7736	0.78489	2.25968	0.0238412	0.111884
X4930474H06Rik	1.73533	1.77294	1.13522	1.56175	0.118346	0.361834
Gm12596	8.27321	1.77219	0.582023	3.04488	0.00232771	0.0167514
Gm43025	0.560697	1.77019	2.29976	0.769727	0.441462	0.76857
Apol11a	4.13202	1.76939	0.693804	2.55027	0.010764	0.059312
X6530401F13Rik	1.63387	1.76881	1.49222	1.18536	0.235876	0.555518
Gm15077	1.27063	1.7677	1.53008	1.1553	0.247967	0.57074
Myh7b	1.61864	1.76695	1.21484	1.45447	0.145817	0.413891
Gm43647	1.27012	1.76623	1.27013	1.39059	0.164349	0.446472
A930017M01Rik	4.71676	1.76609	0.845416	2.08902	0.0367063	0.155637
Ighv1.22	4.25163	1.76578	0.940717	1.87706	0.0605096	0.226468
Gm32591	62.4908	1.76568	0.264026	6.68753	2.27e-11	8.73e-10
Camkv	5.15102	1.76548	1.01569	1.73822	0.0821725	0.281487
Gm15782	1.65308	1.76391	1.44829	1.21793	0.223252	0.538533
Gm13827	0.539458	1.76387	2.00234	0.880904	0.37837	0.714848
Gypa	0.541776	1.76379	2.0004	0.881719	0.377929	0.714653
Gm17660	0.547067	1.7636	1.99601	0.883565	0.376931	0.714085
Gm5206	0.546382	1.76197	1.99626	0.882637	0.377432	0.714437
Gm43263	2.01211	1.76194	1.15264	1.52862	0.12636	0.378239
Itm2a	38.0236	1.7619	0.359388	4.90248	9.46e-07	1.69e-05
Gm14815	1.19678	1.76161	1.37374	1.28235	0.199721	0.503587
Adam12	133.422	1.76086	0.310101	5.67834	1.36e-08	3.35e-07
Gm20597	1.60443	1.76083	1.19479	1.47376	0.140546	0.403637
Igkv1.99	0.817706	1.76083	2.11751	0.831556	0.405659	0.739059
Adgre4	18.5924	1.76078	0.364981	4.82431	1.4e-06	2.4e-05
Gm19334	2.21833	1.76075	0.986906	1.78411	0.0744054	0.26244
Csmd3	0.288079	1.76074	3.14222	0.560348	0.575242	0.848198
Rnf7l	0.288079	1.76074	3.14222	0.560348	0.575242	0.848198
Or52e19b	0.288079	1.76074	3.14222	0.560348	0.575242	0.848198
Gm22249	0.288079	1.76074	3.14222	0.560348	0.575242	0.848198
Gm11472	0.288079	1.76074	3.14222	0.560348	0.575242	0.848198
Gm14563	0.288079	1.76074	3.14222	0.560348	0.575242	0.848198
Rpl7a.ps12	0.288079	1.76074	3.14222	0.560348	0.575242	0.848198
Gm14170	0.288079	1.76074	3.14222	0.560348	0.575242	0.848198
Dthd1	0.288079	1.76074	3.14222	0.560348	0.575242	0.848198
Trav15.1.dv6.1	0.288079	1.76074	3.14222	0.560348	0.575242	0.848198
Gm12626	0.288079	1.76074	3.14222	0.560348	0.575242	0.848198
Or2g7	0.288079	1.76074	3.14222	0.560348	0.575242	0.848198
Mir133a.1hg	0.288079	1.76074	3.14222	0.560348	0.575242	0.848198
Gm6679	0.288079	1.76074	3.14222	0.560348	0.575242	0.848198
X2810404M03Rik	0.288079	1.76074	3.14222	0.560348	0.575242	0.848198
Gm6606	0.288079	1.76074	3.14222	0.560348	0.575242	0.848198
X1700012J22Rik	0.288079	1.76074	3.14222	0.560348	0.575242	0.848198
Gm42875	0.288079	1.76074	3.14222	0.560348	0.575242	0.848198
Gm9831	0.288079	1.76074	3.14222	0.560348	0.575242	0.848198
Gm32051	0.288079	1.76074	3.14222	0.560348	0.575242	0.848198
Gm19649	0.288079	1.76074	3.14222	0.560348	0.575242	0.848198
Gm34312	0.288079	1.76074	3.14222	0.560348	0.575242	0.848198
Gm45674	0.288079	1.76074	3.14222	0.560348	0.575242	0.848198
Or4a68	0.288079	1.76074	3.14222	0.560348	0.575242	0.848198
C030006N10Rik	0.288079	1.76074	3.14222	0.560348	0.575242	0.848198
Gm48166	0.288079	1.76074	3.14222	0.560348	0.575242	0.848198
Gm18605	0.288079	1.76074	3.14222	0.560348	0.575242	0.848198
Gm49504	0.288079	1.76074	3.14222	0.560348	0.575242	0.848198
Gm4701	0.288079	1.76074	3.14222	0.560348	0.575242	0.848198
Gm50222	0.288079	1.76074	3.14222	0.560348	0.575242	0.848198
Gm19312	0.288079	1.76074	3.14222	0.560348	0.575242	0.848198
X.467	0.288079	1.76074	3.14222	0.560348	0.575242	0.848198
Gm55842	0.288079	1.76074	3.14222	0.560348	0.575242	0.848198
X9930038B18Rik	2.17554	1.76034	1.19666	1.47105	0.141278	0.405172
Ttc23l	1.57464	1.75951	1.21294	1.45062	0.146884	0.415629
Gm44806	0.862079	1.759	1.53867	1.1432	0.252957	0.576649
Mir1193	1.64839	1.759	1.53091	1.14899	0.250562	0.573975
X.307	2.59759	1.75869	1.04407	1.68446	0.0920929	0.304953
Gm37273	9.64507	1.75864	0.464703	3.78445	0.00015405	0.00158797
Gm6433	0.886258	1.75737	1.80712	0.972472	0.330816	0.66691
Gm15940	3.19649	1.75683	1.02273	1.71779	0.0858349	0.290496
Gm7239	0.542106	1.7566	1.99912	0.878684	0.379572	0.715581
Nr5a2	8.35203	1.75646	0.510335	3.44178	0.000577901	0.00505689
Gm38403	2.50926	1.75505	1.27563	1.37583	0.168875	0.454261
Gm6705	0.54142	1.75496	1.99938	0.877752	0.380078	0.716001
Gm54697	0.843705	1.75445	1.85703	0.944762	0.34478	0.681497
Klra8	10.7206	1.75359	0.5363	3.26979	0.00107629	0.00866413
Gpr83	187.938	1.75307	0.264127	6.63721	3.2e-11	1.21e-09
Ceacam20	6.12207	1.75156	0.623354	2.80989	0.00495586	0.0314548
Gm37847	0.862296	1.74944	1.67931	1.04176	0.297524	0.631411
H19	19.9997	1.7493	0.411482	4.25121	2.13e-05	0.000276849
Gm36899	3.15666	1.7483	0.89066	1.96293	0.0496545	0.19557
Kcnk16	2.38656	1.74727	1.07814	1.62064	0.105095	0.33426
Gm12017	1.31035	1.74664	1.2519	1.39519	0.162959	0.44387
Gm48182	1.20012	1.74644	1.45333	1.20168	0.229486	0.547061
Timp1	183.175	1.74506	0.372642	4.68294	2.83e-06	4.51e-05
X2410004I01Rik	0.832611	1.74504	1.65703	1.05311	0.29229	0.625802
B230112G18Rik	1.71936	1.74479	1.21462	1.43649	0.150863	0.42353
Gm47727	3.85278	1.74474	0.919003	1.89851	0.0576288	0.21864
Nxpe5	92.95	1.74388	0.241045	7.23467	4.67e-13	2.33e-11
Gm42814	1.23051	1.74333	1.58007	1.10332	0.269887	0.599562
Itln1	0.859621	1.74332	1.67912	1.03823	0.299161	0.632806
Sst	0.86194	1.74327	1.67829	1.03872	0.298935	0.632572
Gm31508	26.0001	1.74219	0.400432	4.35078	1.36e-05	0.000185147
NA..86	1.29428	1.74097	1.41105	1.23381	0.217274	0.529586
X1700007F19Rik	0.842843	1.7401	1.89683	0.917369	0.358949	0.69619
Gm14877	0.862955	1.73925	1.67762	1.03674	0.299858	0.633745
Gldn	13.2438	1.73652	0.608418	2.85416	0.00431505	0.0281322
Cfap276	0.550955	1.73579	1.98757	0.873322	0.382487	0.718397
Fam184b	12.4951	1.73498	0.518263	3.34769	0.000814892	0.00681191
Gm36745	2.80715	1.73459	0.904641	1.91744	0.0551823	0.211955
Gm15991	4.89373	1.7345	0.656784	2.6409	0.00826873	0.0478668
Gm10774	0.549583	1.73251	1.98806	0.871458	0.383504	0.719504
Cdh9	1.59238	1.73217	1.2862	1.34673	0.178068	0.468929
Gm43021	0.877015	1.73029	1.71186	1.01076	0.312129	0.647312
X2900092C05Rik	0.297552	1.72985	3.13657	0.551509	0.581284	0.851388
Serpina10	0.297552	1.72985	3.13657	0.551509	0.581284	0.851388
Gm15966	0.297552	1.72985	3.13657	0.551509	0.581284	0.851388
Gm36976	0.297552	1.72985	3.13657	0.551509	0.581284	0.851388
Gm44581	0.297552	1.72985	3.13657	0.551509	0.581284	0.851388
Gm19164	0.297552	1.72985	3.13657	0.551509	0.581284	0.851388
Gm6551	0.297552	1.72985	3.13657	0.551509	0.581284	0.851388
X.220	0.297552	1.72985	3.13657	0.551509	0.581284	0.851388
Gm6540	1.91111	1.72872	1.16999	1.47755	0.139528	0.401768
Gm37004	1.79747	1.72827	1.74206	0.992087	0.321155	0.65662
Mug2	2.39	1.72681	1.28486	1.34397	0.178957	0.470291
Grin2b	2.02665	1.72672	1.19284	1.44756	0.147739	0.417327
Gm38081	0.550599	1.72669	1.98648	0.869221	0.384726	0.720583
NA..483	0.835496	1.72527	1.56386	1.10321	0.269936	0.599562
Gm20475	4.12116	1.72524	0.956403	1.80389	0.0712488	0.254585
Smtnl1	0.824665	1.72457	1.87903	0.917799	0.358724	0.696131
Klra9	3.13265	1.72456	0.933399	1.84761	0.0646586	0.237602
X2310065F04Rik	0.836821	1.72274	2.23377	0.771223	0.440574	0.767943
Gm20519	1.59114	1.72259	1.17221	1.46953	0.14169	0.406001
X.454	2.00532	1.72195	1.46259	1.17733	0.239064	0.559334
X.165	1.68969	1.7214	1.37545	1.25152	0.210746	0.52044
Prss38	0.823361	1.71926	1.93159	0.890074	0.373426	0.710349
Scara5	905.291	1.71895	0.110207	15.5975	7.57e-55	4.44e-52
Or8b54	2.88035	1.71718	0.982154	1.74838	0.0803977	0.27744
Ighv1.7	7.15212	1.71652	0.649205	2.64404	0.00819231	0.0475081
Gm47885	1.2111	1.71647	1.38647	1.23802	0.21571	0.527779
Tesl1	0.514931	1.71553	2.79624	0.613516	0.539535	0.834266
Gm7571	0.514931	1.71553	2.79624	0.613516	0.539535	0.834266
X.818	0.514931	1.71553	2.79624	0.613516	0.539535	0.834266
X4930505A04Rik	0.517249	1.71552	2.79267	0.614292	0.539022	0.834177
X.909	0.517249	1.71552	2.79267	0.614292	0.539022	0.834177
Gm55527	0.517249	1.71552	2.79267	0.614292	0.539022	0.834177
Fancd2os	0.52254	1.71548	2.78463	0.616055	0.537859	0.833596
Gm28867	0.537541	1.71538	2.76241	0.620971	0.534619	0.831343
Or5a21	0.537541	1.71538	2.76241	0.620971	0.534619	0.831343
Gm47425	0.537541	1.71538	2.76241	0.620971	0.534619	0.831343
X4933430L12Rik	0.544454	1.71533	2.75246	0.623199	0.533154	0.830732
Lor	4.19783	1.71483	0.698936	2.45349	0.0141479	0.0740108
C1ql2	0.813102	1.71405	1.95159	0.878287	0.379788	0.715699
Gm12834	0.856803	1.71314	1.45096	1.18069	0.237724	0.558063
X2600014E21Rik	5.89575	1.71253	0.681229	2.51388	0.011941	0.0647014
Scgb2b12	8.98483	1.71183	0.748332	2.28752	0.0221652	0.10587
Gm12866	10.7025	1.71131	0.479668	3.56769	0.000360145	0.00336312
Gm20760	0.823697	1.71109	1.68505	1.01546	0.309888	0.645249
Vmn1r234	0.514245	1.71077	2.34007	0.731079	0.464731	0.785802
Gm33424	0.516564	1.71075	2.33733	0.731924	0.464215	0.785333
Gm18942	0.521855	1.7107	2.33116	0.73384	0.463046	0.784851
Tenm1	8.61477	1.71055	0.548436	3.11896	0.00181492	0.0135322
Cyp4f14	0.543768	1.71048	2.30634	0.741641	0.458305	0.782548
Or10aa3	0.543768	1.71048	2.30634	0.741641	0.458305	0.782548
Gm14774	0.543768	1.71048	2.30634	0.741641	0.458305	0.782548
Asz1	2.07803	1.70961	1.14664	1.49098	0.135967	0.395222
Gm37028	0.515878	1.70864	2.30513	0.741233	0.458552	0.782604
Gm50490	0.515878	1.70864	2.30513	0.741233	0.458552	0.782604
Gm56299	0.521169	1.70858	2.29891	0.743215	0.457352	0.781419
Gm32492	0.817458	1.70848	1.5409	1.10876	0.267535	0.596714
Or2y17	0.27431	1.70846	3.14548	0.543147	0.587028	0.853445
Traj40	0.27431	1.70846	3.14548	0.543147	0.587028	0.853445
[truncated: 30,894 more rows]

## Sheet: Castrated.NPp53TvsNPp53_DESeq
Supplementary file 2. Gene expression in NPp53T compared to NPp53 prostates (castrated)
	baseMean	log2FoldChange	lfcSE	stat	pvalue	padj
Fbxw19	179.479	11.0657	0.919727	12.0315	2.42641e-33	4.29235e-31
Otol1	335.473	10.8113	1.10856	9.75255	1.79893e-22	1.66487e-20
Mug2	224.912	10.2338	1.13172	9.04265	1.52922e-19	1.09578e-17
Gm11100	325.886	10.2193	0.855639	11.9434	7.02611e-33	1.1992e-30
X.739	77.3691	9.85055	0.950202	10.3668	3.511e-25	3.84682e-23
Khdc1a	602.147	9.52121	0.527242	18.0585	6.76024e-73	5.10248e-70
Gm35933	118.363	9.3043	0.922473	10.0863	6.35462e-24	6.46211e-22
Gm26806	46.847	9.12374	0.961196	9.49208	2.26479e-21	1.89001e-19
Stfa1	66.8432	9.05835	0.924834	9.79458	1.18796e-22	1.12393e-20
Fbxw16	39.6391	8.88313	0.932821	9.52287	1.68464e-21	1.41982e-19
Khdc1c	30.3733	8.49859	0.953153	8.91629	4.82168e-19	3.28852e-17
Gm16329	27.2717	8.34308	0.989732	8.42963	3.46758e-17	1.98946e-15
NA..311	26.8086	8.31761	1.0182	8.16893	3.11134e-16	1.66158e-14
Gm46426	21.0533	7.97246	1.24764	6.39006	1.65823e-10	4.89331e-09
Zfp998	20.5031	7.93523	1.02938	7.70873	1.27076e-14	5.89636e-13
Gm46427	17.6859	7.71811	0.986506	7.82368	5.13015e-15	2.49278e-13
Gm7896	22.8242	7.50523	1.23318	6.0861	1.15696e-09	3.01814e-08
Gm48360	14.5305	7.42986	0.993985	7.47482	7.73096e-14	3.28228e-12
Or13c25	42.3289	7.26535	0.874316	8.30975	9.59016e-17	5.30504e-15
Vmn2r2	12.7995	7.25484	1.02985	7.04459	1.86011e-12	6.85234e-11
Ptchd3	10.3702	6.95387	1.01462	6.85369	7.19708e-12	2.46669e-10
Gm14139	31.9926	6.85425	0.903875	7.58318	3.37176e-14	1.48153e-12
Gm48412	9.17258	6.7709	0.986468	6.86378	6.70605e-12	2.30771e-10
Gm7298	9.06437	6.75432	1.00522	6.71927	1.82636e-11	6.0284e-10
Gm48246	8.54371	6.67113	2.35011	2.83865	0.00453053	0.0303749
Mug4.ps	8.51541	6.66184	1.04108	6.39898	1.56413e-10	4.63576e-09
Vmn2r.ps106	8.32408	6.62494	1.04206	6.35755	2.05001e-10	5.93089e-09
Gm48351	7.9988	6.56894	1.00958	6.50663	7.68543e-11	2.38389e-09
Gm13841	160.343	6.55427	0.643517	10.1851	2.31199e-24	2.40143e-22
Gm40988	7.50334	6.48979	1.01148	6.41611	1.398e-10	4.18795e-09
Gm40987	7.23973	6.43588	1.01748	6.32529	2.52756e-10	7.21416e-09
Gm26754	7.22657	6.42943	1.12579	5.71104	1.12288e-08	2.53883e-07
Gm18996	7.03794	6.38964	1.03094	6.19786	5.72349e-10	1.56394e-08
X.102	6.90517	6.36332	1.05894	6.00913	1.86517e-09	4.73471e-08
Gm49540	49.7518	6.2676	0.580335	10.8	3.44324e-27	4.19174e-25
Gm48244	6.3617	6.24218	1.10716	5.63802	1.72018e-08	3.78898e-07
Mug1	1854.87	6.21221	0.41298	15.0424	3.87336e-51	1.56618e-48
NA..455	6.23208	6.20892	1.11236	5.58173	2.38138e-08	5.12895e-07
Zfp640	6.21163	6.20356	1.07971	5.74556	9.16163e-09	2.09404e-07
Gm48643	6.13668	6.19438	1.02882	6.02089	1.7346e-09	4.4231e-08
Gm10769	9.14803	6.16461	1.04317	5.90949	3.43165e-09	8.31356e-08
AAdacl4fm3	9.01073	6.15281	1.02711	5.99043	2.09283e-09	5.25373e-08
Igkv3.10	19.6322	6.12837	1.39488	4.39348	1.11549e-05	0.000152896
Or13c9	40.9101	5.97765	0.580928	10.2898	7.83251e-25	8.39215e-23
Gm44186	248.673	5.96395	0.248243	24.0247	1.53644e-127	3.72752e-124
Them5	5.01397	5.89987	1.10155	5.35597	8.51006e-08	1.68049e-06
Gm32312	4.9045	5.86896	1.09482	5.36068	8.29085e-08	1.64198e-06
Mcpt2	7.38961	5.86584	1.08274	5.41761	6.04011e-08	1.22042e-06
Gm8334	7.1431	5.81842	1.18425	4.91315	8.96238e-07	1.519e-05
Bglap2	20.2628	5.77139	0.807937	7.14337	9.10701e-13	3.49514e-11
Gm20472	6.68067	5.71408	1.03917	5.49871	3.82575e-08	8.031e-07
X1500012K07Rik	6.5461	5.68637	1.01059	5.62677	1.83612e-08	4.03128e-07
Ighv1.12	14.1987	5.65288	1.73796	3.25259	0.00114357	0.00942523
Gm40653	46.5029	5.63944	0.49683	11.3509	7.34401e-30	1.09403e-27
Gzmf	13.6006	5.60108	0.903908	6.19651	5.77272e-10	1.57486e-08
Gm10323	3.94986	5.56261	1.224	4.54461	5.5037e-06	8.00571e-05
Aadacl4fm5	3.84697	5.52616	1.13282	4.87824	1.07035e-06	1.7812e-05
Ren1	12.8897	5.51542	0.996852	5.53284	3.1509e-08	6.6846e-07
Gm48240	5.74594	5.49669	1.05185	5.22571	1.73487e-07	3.30668e-06
Gm8210	166.565	5.47616	0.408264	13.4133	5.05627e-41	1.30103e-38
Gzmd	8.27413	5.42801	1.10583	4.90853	9.17635e-07	1.55062e-05
Gm45558	32.3568	5.4266	0.599908	9.04571	1.48691e-19	1.06998e-17
Gm48168	3.53662	5.40196	1.36349	3.96185	7.43701e-05	0.000849069
Gm1110	3.37542	5.32252	1.1606	4.58601	4.51799e-06	6.68352e-05
Ighv1.50	5.09469	5.3139	1.15124	4.6158	3.91588e-06	5.87209e-05
BC023719	48.0477	5.29581	0.44205	11.9801	4.5172e-33	7.82789e-31
Skint2	11.0149	5.29388	0.916007	5.7793	7.50124e-09	1.73911e-07
Krtap5.5	3.25353	5.28131	1.14606	4.60825	4.06077e-06	6.0626e-05
Gm30146	3.24653	5.27872	1.15663	4.5639	5.02129e-06	7.35543e-05
Gm46338	3.21926	5.25806	1.12436	4.6765	2.91814e-06	4.47268e-05
Tcfl5	117.025	5.24131	0.945606	5.5428	2.97671e-08	6.33088e-07
Gm49399	3.11612	5.20523	1.27788	4.07335	4.63424e-05	0.000553452
Sult6b1	4.65377	5.18133	1.04992	4.93497	8.01621e-07	1.36888e-05
Gzmg	3.03734	5.17403	1.31406	3.93745	8.23538e-05	0.000928359
Gm48170	6.96804	5.17143	1.01152	5.11252	3.17883e-07	5.82671e-06
Rxfp3	3.02084	5.16625	1.20257	4.29602	1.73893e-05	0.000228837
C330022B21Rik	30.1934	5.13651	1.23589	4.15613	3.23688e-05	0.000398769
Ang2	4.39369	5.09247	1.05844	4.8113	1.49951e-06	2.42766e-05
Gm18622	4.31961	5.06328	1.0661	4.74933	2.04094e-06	3.21823e-05
Zfp345	68.2435	5.03827	0.345192	14.5956	2.9973e-48	1.09466e-45
Psg28	2.72974	5.0271	1.40351	3.58181	0.000341227	0.00325647
Tdg.ps2	54.5465	4.99959	0.393662	12.7002	5.89663e-37	1.27566e-34
NA..140	2.67193	4.99094	1.19263	4.18483	2.85378e-05	0.000355571
Gm7889	2.66123	4.9866	1.26777	3.93336	8.37661e-05	0.000943654
Gm21909	11.5001	4.91632	0.79547	6.18039	6.3942e-10	1.72893e-08
Gm34759	5.85252	4.91038	1.05927	4.63562	3.55864e-06	5.37674e-05
Gm55622	3.89966	4.90813	1.2123	4.0486	5.15249e-05	0.000610197
Cfap53	189.337	4.87488	0.281296	17.3301	2.78887e-67	1.82162e-64
Gm48221	2.43825	4.87039	1.43324	3.39816	0.000678416	0.00597727
Gm51440	2.39257	4.84052	1.24636	3.88372	0.000102871	0.00113184
Tgm6	3.68488	4.83707	1.13313	4.26876	1.96563e-05	0.0002556
Bcl2l15	368.058	4.83612	0.212869	22.7188	2.92023e-114	6.61238e-111
Bglap3	2320.08	4.82961	0.132915	36.336	4.37218e-289	2.97002e-285
Ighv1.56	5.40965	4.79284	3.20022	1.49766	NA	NA
Igkv2.116	2.30717	4.777	1.58108	3.02135	0.00251647	0.0184445
Gm48136	2.28865	4.77673	1.24032	3.8512	0.00011754	0.00127101
Gm46313	2.21517	4.72561	1.21982	3.87403	0.000107049	0.00117363
Rnase13	3.36372	4.70105	1.15713	4.06269	4.85099e-05	0.000577714
Gm47437	5.0329	4.68302	1.05054	4.45771	8.28406e-06	0.000116702
Rps3a2	328.163	4.68239	0.148909	31.4445	4.99002e-217	2.82477e-213
Gm40847	2.13344	4.66669	1.20214	3.88199	0.000103604	0.00113918
Gm48530	19.3405	4.65456	0.582076	7.99648	1.28028e-15	6.53906e-14
Gm36235	4.77799	4.61728	3.20108	1.44241	NA	NA
X.1299	14.038	4.60857	1.56994	2.9355	0.00333011	0.0233837
Gm47386	2.01106	4.58479	1.25276	3.65976	0.00025245	0.00248163
Mas1	3.10632	4.5766	1.17294	3.90181	9.54772e-05	0.00105838
Cd1d2	24.9564	4.56418	0.497533	9.17361	4.5742e-20	3.41456e-18
Naalad2	1220.59	4.55518	0.224216	20.316	9.27758e-92	1.05038e-88
Gm8700	1.9769	4.54541	1.64461	2.76383	0.00571273	0.0370221
Gm45086	6.65073	4.52254	0.961439	4.70394	2.55194e-06	3.94343e-05
Gm52996	1.92676	4.52017	1.48267	3.04867	0.00229858	0.0170834
NA..368	269.531	4.47108	0.185768	24.0681	5.39715e-128	1.41011e-124
Gm15966	1.86888	4.46762	1.34303	3.32653	0.000879358	0.00751003
Gm9259	1.80733	4.4417	1.50882	2.94382	0.00324194	0.0228496
Gm7762	1.82226	4.43848	1.33873	3.31543	0.000915024	0.00777597
Col10a1	135.199	4.43111	0.686799	6.45183	1.10504e-10	3.34517e-09
Gm2203	1.8008	4.425	1.31446	3.36641	0.000761547	0.00662211
Gm34680	1.78508	4.41519	1.29222	3.41675	0.000633735	0.00563364
Gm40348	2.79712	4.41429	1.14812	3.8448	0.000120649	0.00129895
Rbp2	2.70943	4.37977	1.15806	3.78199	0.000155578	0.001623
Tnn	35.4262	4.37416	1.42688	3.06553	NA	NA
Igkv2.109	39.5507	4.36804	0.918573	4.75524	1.98209e-06	3.1327e-05
H2.Bl	33.7217	4.36225	0.415644	10.4952	9.09175e-26	1.05035e-23
Platr7	2.69021	4.35884	1.19747	3.64004	0.000272595	0.00266055
X.293	2.62489	4.34912	1.2461	3.49018	0.000482688	0.00443095
H2.Q3	2.62668	4.33117	1.16527	3.71689	0.000201689	0.00203758
Ighv1.63	15.8829	4.3202	1.39506	3.09678	NA	NA
Gm44921	1.65427	4.30974	1.37606	3.13193	0.00173659	0.0134573
Psg21	1.6517	4.30814	1.36346	3.15971	0.00157927	0.0124166
Gm40989	1.65933	4.29748	1.5331	2.80314	0.00506082	0.0335593
NA..496	5.69607	4.29306	1.07163	4.0061	6.17292e-05	0.000717042
Serpina1e	9.47182	4.27687	0.825636	5.18009	2.21777e-07	4.15022e-06
Gm4425	35.2707	4.25353	0.477498	8.90796	5.19785e-19	3.50984e-17
Or8b101	1.58109	4.23905	1.34394	3.15419	0.00160946	0.0126131
Ighv1.84	2.46686	4.23856	1.37583	3.08072	0.00206499	0.0155688
Vmn1r40	1.57649	4.23505	1.64632	2.57244	0.0100984	0.058984
NA..501	1.56794	4.22973	1.34275	3.15006	0.00163238	0.0127458
Gm25007	1.55019	4.21647	1.4168	2.97605	0.00291992	0.0208966
Gm18348	6.9438	4.21563	1.10961	3.79919	0.000145171	0.00152702
Cyp21a1	357.012	4.20109	0.17074	24.6051	1.11264e-133	3.14924e-130
Gm17771	3.60714	4.16889	1.10335	3.77841	0.000157835	0.00164292
Gm17834	2.36989	4.16715	1.19188	3.49628	0.000471797	0.00434624
Ighv3.5	1.50833	4.16629	1.59888	2.60575	0.00916721	0.0546626
Gm5690	2.32905	4.15456	1.19014	3.4908	0.000481572	0.00442298
Gm12874	1.48758	4.14934	1.66061	2.49868	0.0124658	0.0696954
Cyp2d12	1.47347	4.13722	1.37905	3.00005	0.00269938	0.0195949
Gm14127	8.60616	4.13626	0.757906	5.45749	4.82923e-08	9.92887e-07
Spin2e	1.44987	4.11683	1.63297	2.52107	0.0117	0.066309
Skiv2l.ps1	13.4817	4.10471	0.598539	6.85789	6.98872e-12	2.40255e-10
Gm48667	19.99	4.10164	0.506863	8.0922	5.8595e-16	3.07601e-14
Gm32442	21.7445	4.10052	0.473047	8.66831	4.38571e-18	2.76365e-16
Brinp3	10.1144	4.09767	1.02216	4.00883	6.1021e-05	0.000710273
Gm11771	200.073	4.09625	0.213778	19.1612	7.80481e-82	6.97606e-79
Ighv5.9.1	6.65465	4.09367	1.2033	3.40205	NA	NA
Synpr	18.3282	4.08723	0.556554	7.34382	2.07585e-13	8.49472e-12
Nipsnap3a	11.657	4.08054	0.658583	6.19594	5.7937e-10	1.57805e-08
Gm7993	43.6767	4.04412	0.354238	11.4164	3.46371e-30	5.20553e-28
Gm45965	1.38296	4.04355	1.45358	2.78178	0.00540614	0.0354843
Rps7.ps3	152.838	4.03998	0.182643	22.1196	2.04958e-108	4.35088e-105
NA..509	1.35678	4.02399	2.43221	1.65446	0.0980349	0.330104
Gm15105	1.33727	3.97999	1.45267	2.73977	0.00614823	0.0393114
Gm22817	1.32249	3.96921	2.45798	1.61483	0.106348	0.348947
Gm6325	1.31868	3.96714	1.63644	2.42425	0.01534	0.08231
Or51s1	1.29065	3.93883	1.38326	2.84751	0.0044063	0.0296444
X7530428D23Rik	2.00975	3.91962	1.21459	3.22712	0.00125041	0.0101945
Ceacam13	25.1606	3.90381	0.423064	9.22745	2.77139e-20	2.11055e-18
Atf7ip2	11.8075	3.90256	0.619513	6.29941	2.98788e-10	8.42185e-09
NA..164	80.6711	3.9012	0.25246	15.4527	7.23185e-54	3.27506e-51
Gm48185	1.23601	3.89215	1.42449	2.73231	0.00628912	0.0400243
Gzme	2.99644	3.89181	1.1072	3.51499	0.000439769	0.00408219
X4933433N18Rik	1.24538	3.8781	1.67711	2.31237	0.0207573	0.104479
Gm10637	1.961	3.87548	1.29132	3.00118	0.00268934	0.0195304
Pnliprp2	39.7712	3.84268	0.422328	9.09879	9.13422e-20	6.65759e-18
Slc13a5	2.90951	3.84236	1.13921	3.37283	0.000744003	0.00648615
Gm35507	1.2073	3.83916	1.56692	2.45014	0.0142802	0.0778284
Gm47034	1.88419	3.83814	1.23966	3.09611	0.00196079	0.0149256
Ighv1.61	1.91635	3.82951	1.49046	2.56936	0.0101888	0.0593691
Gm4152	1.17813	3.81064	1.66607	2.28721	0.0221838	0.109944
E330021D16Rik	2.84789	3.81028	1.41108	2.70026	0.00692844	0.0432821
Ighv14.1	6.8226	3.80806	0.907948	4.19414	2.73911e-05	0.000342919
Gm48485	4.11993	3.78581	1.00966	3.7496	0.000177118	0.00181966
NA..22	55.6051	3.78393	0.658929	5.74255	9.32634e-09	2.13026e-07
Gm47815	1.84264	3.77646	1.25962	2.99809	0.00271673	0.0197082
Mir665	1.1391	3.77262	1.45412	2.59444	0.0094744	0.0560917
Gm28382	2.68343	3.73768	1.40542	2.65946	0.00782652	0.0478438
Cdh12	9.09992	3.71544	0.786666	4.72302	2.32368e-06	3.61327e-05
X.414	22.1062	3.70831	0.429836	8.62728	6.28292e-18	3.90127e-16
Gm9237	3.92168	3.70221	1.0117	3.65939	0.000252814	0.00248318
Vmn2r.ps98	1.08624	3.68699	1.48531	2.48231	0.0130532	0.0724314
Itln1	2.6171	3.68622	1.15213	3.19947	0.00137679	0.0110498
AU018091	6.42419	3.68597	0.807643	4.56387	5.022e-06	7.35543e-05
Gm49076	1.08325	3.68359	1.49995	2.4558	0.0140571	0.0767972
X5330439A09Rik	1.07392	3.67588	1.58176	2.32392	0.0201299	0.101864
Igkv1.122	11.7402	3.65115	1.47181	2.48072	0.0131117	0.0726966
NA..194	1.04977	3.64979	1.45292	2.51204	0.0120036	0.0676795
X2310008N11Rik	1.67854	3.6483	1.27051	2.87153	0.00408496	0.0277992
Ighv1.74	9.72332	3.6446	1.35414	2.69144	NA	NA
X4930547E08Rik	1.04434	3.64327	1.58245	2.3023	0.0213184	0.106718
Nyx	88.3808	3.64066	0.284393	12.8015	1.60834e-37	3.59391e-35
Vmn1r.ps151	1.03919	3.63838	1.49977	2.42596	0.0152681	0.0820021
Vmn1r46	2.52956	3.62891	1.17313	3.09337	0.00197899	0.0150238
Gm15261	2.55725	3.6225	1.23652	2.92959	0.00339407	0.0237641
Cnga3	1.02389	3.62203	1.52362	2.37725	0.0174423	0.090989
Btf3l4b	61.0134	3.61446	0.263889	13.6969	1.05954e-42	2.94977e-40
NA..178	1.61158	3.61067	1.39039	2.59688	0.00940754	0.0557849
Gm18999	1.01331	3.60981	1.55583	2.32018	0.020331	0.102774
Gm47385	2.53094	3.60881	1.18087	3.05605	0.00224276	0.0166978
Gm8216	1.00817	3.60184	1.64436	2.19042	0.0284935	0.133634
Igkv6.17	15.6651	3.60111	0.804129	4.47827	NA	NA
Ucma	1.00315	3.59511	1.71252	2.09931	0.0357897	0.15936
Gm55400	1.63525	3.58822	1.27665	2.81065	0.00494421	0.0328829
Ighv1.78	41.322	3.58577	1.13638	3.15544	0.00160257	0.0125678
Gm43891	1.01467	3.58326	1.82176	1.96692	0.0491924	0.202187
Vmn2r.ps105	1.00965	3.57703	1.79506	1.99271	0.0462932	0.193282
Acmsd	2.45837	3.57449	1.22892	2.90864	0.00363001	0.0251773
Adm2	7.22098	3.57178	0.747266	4.7798	1.75468e-06	2.80328e-05
Mrgpra1	0.999906	3.56479	1.73664	2.0527	0.040102	0.173556
Ighv1.59	13.4634	3.56386	1.18448	3.00879	0.00262292	0.0191216
Tnfrsf17	1.57145	3.54909	1.31344	2.70214	0.00688942	0.0431017
Gm44241	0.981195	3.53898	1.57842	2.2421	0.0249548	0.120311
Gm8909	64.8865	3.52168	0.264173	13.331	1.52906e-40	3.81871e-38
Psg23	0.963859	3.52041	1.60205	2.19744	0.0279887	0.13174
Gm55110	0.955433	3.50992	1.54714	2.26865	0.0232899	0.113983
Gm47384	0.952861	3.50685	1.49936	2.33891	0.0193403	0.0986775
X1700022A22Rik	1.53761	3.50639	1.34421	2.60852	0.00909356	0.0543103
Gm48171	0.947719	3.50069	1.54729	2.26247	0.0236685	0.115548
Mrgprb11.ps	0.93971	3.49159	1.53229	2.27867	0.0226867	0.111804
Ighv8.4	0.937679	3.48683	2.10958	1.65285	0.0983605	0.330577
Rps3a3	1235.43	3.48113	0.0868297	40.0914	0	0
Stk32b	13.5432	3.4725	0.634501	5.47281	4.42952e-08	9.1849e-07
Gm47173	0.924528	3.47116	1.80826	1.91962	0.0549064	0.219606
Sptssb	60.7691	3.46645	0.549013	6.31396	2.71986e-10	7.70475e-09
Slco1b2	1.4804	3.4626	1.28534	2.69392	0.00706163	0.0439524
Gm38428	2.26367	3.45135	1.28496	2.68596	0.00723211	0.0448164
X.189	3.32615	3.44765	1.13132	3.04747	0.00230779	0.0171406
Mir1946b	0.905817	3.44618	1.80279	1.91159	0.0559293	0.222545
X4833418N17Rik	1.47742	3.44548	1.50211	2.29376	0.0218042	0.108557
Sv2b	326.244	3.44057	0.159499	21.571	3.36176e-103	5.70912e-100
Gm39459	2.24782	3.43109	1.27624	2.68843	0.00717897	0.0445358
H2.T3	4.34603	3.42423	0.887861	3.85672	0.00011492	0.00124784
Gm15560	0.89536	3.42362	2.65503	1.28948	0.19723	0.511875
Gm40881	1.47167	3.4182	1.41597	2.41403	0.015777	0.0840835
Cyp4a32	0.899587	3.41367	2.15081	1.58716	0.112477	0.361812
Igkv6.32	47.2951	3.40043	0.952498	3.57001	0.000356966	0.00338928
X4732490B19Rik	107.252	3.38209	0.27302	12.3877	3.04658e-35	6.12291e-33
Tnfrsf8	80.1098	3.37712	0.236063	14.306	2.00641e-46	6.55267e-44
Gm48223	0.87669	3.37424	1.58036	2.13511	0.032752	0.148839
Gm49498	0.87669	3.37424	1.58036	2.13511	0.032752	0.148839
Ighv9.2	0.867363	3.36831	2.25027	1.49684	0.134434	0.405094
Ptpn22	1018.97	3.35847	0.109426	30.6917	7.33833e-207	3.56066e-203
Mmp3	141.596	3.35244	0.386011	8.68484	3.79285e-18	2.41697e-16
Gm29439	1.39496	3.3518	1.35132	2.4804	0.0131237	0.072751
Or8b40	0.853794	3.34631	1.62989	2.05309	0.0400641	0.17345
Gm12897	0.853377	3.34482	1.54846	2.1601	0.030765	0.141917
Vmn1r43	47.6469	3.3425	0.269722	12.3924	2.87381e-35	5.81006e-33
Igkv10.95	0.848357	3.33934	1.84409	1.81083	0.0701677	0.261751
Gm34779	0.843632	3.33287	1.86854	1.78368	0.0744764	0.273469
Fbxw22	1.3725	3.33166	1.33298	2.49941	0.0124399	0.0695738
Ighv2.2	23.0199	3.32834	1.00476	3.31256	0.000924464	0.00783769
Gm48608	3.95538	3.31515	0.956787	3.46488	0.000530472	0.00482267
Csta2	0.829646	3.31223	1.79405	1.84623	0.0648581	0.247573
Dmbt1	4418.17	3.3086	0.432389	7.65189	1.98044e-14	8.94489e-13
Gm15472	78.4068	3.29684	0.232981	14.1507	1.84867e-45	5.76056e-43
Ralyl	28.5173	3.29497	0.455686	7.23079	4.80201e-13	1.88992e-11
Cyp4a30.ps	0.816618	3.29009	2.27227	1.44793	0.147637	0.43043
Prss2	140.768	3.28642	0.273871	11.9999	3.5579e-33	6.22907e-31
Gm4817	1.29957	3.25831	1.62174	2.00914	0.0445221	0.18763
Igkv3.4	7.86639	3.25691	0.767489	4.24358	2.19979e-05	0.000282693
Gm48455	1.32136	3.25687	1.43227	2.27392	0.0229705	0.112875
AK157302	21.2991	3.25581	0.607222	5.3618	8.23948e-08	1.63371e-06
Gpbar1	2.00413	3.25197	1.25489	2.59143	0.00955781	0.0564969
Ddi1	0.78559	3.24191	2.19123	1.47949	0.139008	0.414414
Pglyrp3	46.464	3.24147	0.290046	11.1757	5.36295e-29	7.46527e-27
Gm7748	0.78994	3.22039	1.90123	1.69385	0.0902936	0.311875
Gm9519	0.787786	3.21719	1.88714	1.7048	0.088232	0.30719
Pinlyp	1.26069	3.21535	1.33799	2.40313	0.0162554	0.0860282
Mir431	0.787368	3.21179	1.71151	1.87658	0.0605754	0.235702
Gm20392	1.26034	3.20094	1.50442	2.12769	0.0333626	0.150815
Gm48544	0.770032	3.19141	1.96404	1.62492	0.104179	0.344006
Gm34907	6.59866	3.19058	0.718138	4.44284	8.87775e-06	0.000124292
Gm45184	0.769615	3.189	1.85447	1.71963	0.0855002	0.300529
Efna3	97.336	3.18445	0.62247	5.11583	3.12363e-07	5.72862e-06
Gm15520	0.766626	3.18089	1.66769	1.90736	0.0564736	0.223923
Gm54796	0.761484	3.17583	1.89427	1.67654	0.0936316	0.320036
Gm43065	139.327	3.17295	0.174206	18.2137	4.01652e-74	3.17258e-71
Igkv9.129	1.86208	3.16639	1.73586	1.8241	0.0681368	0.256031
Ighv1.62	1.90166	3.16636	1.21551	2.60497	0.00918835	0.0547239
Gm36569	0.753893	3.16246	1.63558	1.93354	0.0531698	0.214555
Gm7162	4.63867	3.16072	0.826005	3.82651	0.000129972	0.00138516
Gm13180	1.22039	3.16017	1.5213	2.07729	0.037775	0.166109
Tdrd1	1.88975	3.15834	1.2203	2.58816	0.00964894	0.0568969
Gm31126	0.748873	3.15714	1.89823	1.6632	0.0962731	0.326111
Tff1	0.748455	3.15597	1.91329	1.64949	0.0990468	0.332325
Gm16327	0.748333	3.15582	2.23636	1.41114	0.158203	0.449846
Gm43409	0.746719	3.15424	1.97163	1.59981	0.10964	0.355914
Gm16242	0.745884	3.15109	1.67083	1.88594	0.0593028	0.232053
BC048671	0.744148	3.15002	2.25991	1.39387	0.163357	0.458107
Gm26128	0.744148	3.15002	2.25991	1.39387	0.163357	0.458107
NA..518	28.3514	3.14729	0.347954	9.04514	1.49473e-19	1.07333e-17
Hmga1b	115.951	3.14659	0.182861	17.2075	2.33155e-66	1.43984e-63
Gbx2	2.78199	3.1444	1.14259	2.75198	0.00592353	0.0381263
Gm20560	1.22063	3.12887	1.45519	2.15015	0.0315432	0.144623
Trav15.2.dv6.2	1.19751	3.12315	1.91499	1.63089	0.102913	0.341384
Or1e16	0.725559	3.11999	1.90556	1.63731	0.101566	0.33837
X.530	0.725559	3.11999	1.90556	1.63731	0.101566	0.33837
Gm14409	0.719999	3.113	1.67517	1.85831	0.0631243	0.242968
X.960	0.717551	3.10389	2.27482	1.36446	0.172424	0.472822
Gm44234	2.69464	3.10356	1.05656	2.93743	0.00330942	0.0232577
Gm6291	14.1413	3.10309	0.507241	6.11759	9.49983e-10	2.50514e-08
Gm15682	1.19342	3.10028	1.44636	2.14351	0.0320721	0.146435
X9430018G01Rik	0.712408	3.09889	1.87118	1.65612	0.0976974	0.329326
NA..181	3.65176	3.09197	1.0063	3.0726	0.00212201	0.0159562
X9630001P10Rik	1.81472	3.09144	1.23671	2.49973	0.0124289	0.0695237
Mmp10	6.10099	3.08328	0.767212	4.01881	5.8493e-05	0.000683189
Gm48012	0.704277	3.08288	1.98679	1.55169	0.120737	0.378933
Igkv4.60	0.701828	3.08055	1.92881	1.59712	0.110238	0.35724
Ighv8.12	14.0845	3.07758	0.560012	5.49557	3.89461e-08	8.15037e-07
Gfra3	51.8421	3.07733	0.381956	8.05676	7.83413e-16	4.06239e-14
Skint5	0.699257	3.07645	1.91439	1.60702	0.10805	0.352861
Igkv4.86	13.8392	3.07479	0.772077	3.98249	6.81969e-05	0.000784657
Cdcp3	1517.46	3.07217	0.627425	4.89647	9.75744e-07	1.64065e-05
Gm2390	0.696686	3.07175	1.93063	1.59106	0.111596	0.360334
Crisp1	8.30212	3.07135	1.45033	2.11769	0.0342017	0.15376
Ighv1.53	62.2627	3.07079	0.860468	3.56874	0.000358695	0.00340025
X2210017I01Rik	1.77006	3.0633	1.39547	2.19518	0.0281504	0.132373
NA..401	1.13275	3.05212	1.61877	1.88546	0.059368	0.232228
Tbx20	24.0188	3.0433	0.510423	5.9623	2.48711e-09	6.17055e-08
Tmem213	19.7376	3.04054	0.539516	5.63568	1.74373e-08	3.83836e-07
Cyp1a1	4.27377	3.03674	1.0089	3.00995	0.00261287	0.0190647
Gm10330	3.46889	3.03661	1.09647	2.76945	0.00561513	0.036501
Cfap161	1.72217	3.0312	1.36806	2.21569	0.0267127	0.127052
Cyp21a2.ps	7.76682	3.02862	0.621824	4.87055	1.1129e-06	1.8412e-05
Smlr1	0.678392	3.02687	2.8383	1.06644	0.286226	0.627285
Gm5303	1.75325	3.02542	1.2687	2.38466	0.0170949	0.0896032
Cd209e	5.16052	3.01862	0.893853	3.37709	0.000732577	0.00640298
Igkv12.89	3.38218	3.0138	0.932765	3.23104	0.00123341	0.0100801
Lhx9	2.4992	3.01319	1.20977	2.49072	0.0127483	0.071123
Gm19792	4.136	3.01061	0.882873	3.41001	0.000649606	0.00575029
Igkv4.57	33.313	3.01051	0.748773	4.02059	5.80515e-05	0.000678815
Gm35940	1.10501	2.99883	1.87292	1.60116	0.109342	0.355228
X4930588A03Rik	0.677722	2.99823	1.96455	1.52617	0.126967	0.391081
Traj56	1.13197	2.99615	1.6281	1.84028	0.065727	0.249803
Or1j8	1.13197	2.99615	1.6281	1.84028	0.065727	0.249803
Gm9292	4.93322	2.99537	0.822651	3.64112	0.00027145	0.00265165
Gm16096	2.53883	2.99215	1.19036	2.51365	0.0119488	0.0674601
Gm6197	0.67013	2.98537	1.96763	1.51724	0.129205	0.395214
Gm5596	0.669713	2.98398	1.96766	1.51651	0.12939	0.395482
Gm7416	1.09018	2.97189	1.56733	1.89614	0.0579412	0.228462
D7Ertd128e	1.68821	2.96913	1.24941	2.37643	0.0174811	0.0911212
X4833419O12Rik	4.94193	2.96774	0.79787	3.71958	0.000199554	0.00201842
Gm28836	4.12879	2.96652	0.975307	3.04163	0.00235304	0.0174195
Gm15481	0.656562	2.96005	1.97291	1.50035	0.133523	0.403409
Ccn5	114.944	2.95852	0.253122	11.6881	1.4659e-31	2.37092e-29
Gm11597	0.656979	2.95815	1.72914	1.71076	0.0871249	0.304733
Prelid2	260.15	2.95694	0.205934	14.3586	9.40595e-47	3.10168e-44
Gm16172	0.654408	2.95629	1.93588	1.5271	0.126736	0.390578
Gm3508	2.47042	2.95524	1.13665	2.59996	0.00932341	0.0553618
D030024E09Rik	1.09149	2.95422	1.4309	2.06459	0.0389616	0.17005
Gml2	0.65142	2.95274	2.32119	1.27208	0.203345	0.520271
X.5	1.08431	2.94981	1.63145	1.80809	0.0705925	0.263047
Vmn2r.ps103	0.649388	2.94835	1.97617	1.49195	0.135713	0.407464
Slc9c1	2.4604	2.94827	1.07143	2.7517	0.00592863	0.0381315
Ighv11.2	14.3495	2.94738	1.06128	2.7772	0.00548301	0.0358687
AF357425	0.648971	2.94693	1.97622	1.4912	0.13591	0.407897
Gm19716	1.08779	2.945	1.84197	1.59883	0.109859	0.356387
Igkv5.48	44.3788	2.94383	0.964862	3.05104	NA	NA
Gm37681	0.646817	2.94214	1.76529	1.66666	0.0955822	0.324387
Gm31577	0.646817	2.94214	1.76529	1.66666	0.0955822	0.324387
X3110009M11Rik	1.07875	2.94086	1.40467	2.09364	0.0362925	0.161155
Gm4764	0.6464	2.94032	1.73166	1.69798	0.0895123	0.30998
Gm47507	1.06172	2.93829	1.4338	2.0493	0.0404324	0.174501
Gm27825	0.639226	2.9305	2.34347	1.2505	0.211118	0.531432
Gm50227	0.638808	2.92885	1.98072	1.47868	0.139225	0.414987
X1700071M16Rik	0.638391	2.92787	2.3444	1.24888	0.211711	0.532136
Ighv1.4	6.43143	2.92568	0.826321	3.54061	0.00039921	0.00374046
NA..547	1.06233	2.92467	1.84778	1.5828	0.113467	0.363645
Spata32	1.65934	2.92428	1.33742	2.18651	0.0287784	0.134692
Gm12872	0.636237	2.92391	1.73439	1.68584	0.0918257	0.315706
NA..356	0.633249	2.91765	1.94463	1.50036	0.133521	0.403409
Iqcj	0.631095	2.91417	1.98407	1.46878	0.141891	0.419803
Gm55315	0.631095	2.91417	1.98407	1.46878	0.141891	0.419803
Gm10961	1.05216	2.90887	1.88923	1.53971	0.123631	0.384431
Gm3830	0.628106	2.90701	2.3518	1.23608	0.21643	0.538735
Gm26639	0.626075	2.90567	1.98654	1.46268	0.143555	0.422736
Ccdc194	3.19642	2.90409	0.947904	3.06369	0.00218624	0.0163523
X4833427F10Rik	3.90229	2.90254	0.878639	3.30345	0.000955043	0.00806916
Or2t6	0.620515	2.89629	1.77266	1.63387	0.102286	0.34007
Gm2102	1.03872	2.88978	1.46705	1.96979	0.0488622	0.201042
Gm48319	3.17189	2.8881	0.979324	2.94908	0.00318724	0.0225155
Lmx1a	1.03615	2.88616	1.48736	1.94045	0.0523246	0.212102
Gm8077	0.615495	2.88572	1.99147	1.44904	0.147326	0.429853
Gm32618	74.1325	2.88385	0.219681	13.1274	2.2925e-39	5.48343e-37
Gm23118	0.612924	2.8812	1.95407	1.47446	0.140357	0.416826
Ighv1.22	9.43596	2.87964	0.835257	3.44761	0.000565563	0.00510344
Gm16415	0.610352	2.87572	1.99391	1.44225	0.149232	0.433626
X4933427J07Rik	0.610352	2.87572	1.99391	1.44225	0.149232	0.433626
Gm7696	0.610352	2.87572	1.99391	1.44225	0.149232	0.433626
Gm52989	0.610352	2.87572	1.99391	1.44225	0.149232	0.433626
Gm10701	0.609935	2.87423	1.99397	1.44146	0.149454	0.434013
Gm28050	0.609935	2.87423	1.99397	1.44146	0.149454	0.434013
Nppc	2.36464	2.86566	1.15987	2.47066	0.0134862	0.0743286
Gm15083	0.604915	2.86475	2.04854	1.39843	0.161983	0.455638
Igkv19.93	19.8619	2.86418	0.568015	5.04243	4.5966e-07	8.2127e-06
NA..77	51.3044	2.8532	0.373705	7.63489	2.26006e-14	1.01404e-12
Gm8463	0.597201	2.84936	2.05254	1.38821	0.165073	0.460926
Igkv10.96	116.291	2.84807	0.671966	4.23841	2.25108e-05	0.00028852
Ecrg4	27.1202	2.84734	0.537697	5.29543	1.18735e-07	2.30315e-06
Mmp13	98.465	2.84412	0.245616	11.5796	5.23119e-31	8.26407e-29
Ly6f	2.24307	2.84405	1.15712	2.45786	0.0139767	0.0765676
Igkv4.78	0.596906	2.83991	2.93814	0.966568	0.33376	0.678609
Gm44607	0.59463	2.83866	2.43325	1.16661	0.243368	0.575627
Igkv14.126	20.1588	2.8362	0.458186	6.19006	6.01421e-10	1.63549e-08
Svopl	33.4206	2.83341	0.31803	8.90923	5.1387e-19	3.47681e-17
X4930444P10Rik	0.998702	2.82637	1.65791	1.70477	0.0882364	0.30719
H2.T.ps	311.731	2.82621	0.133821	21.1193	5.28201e-99	8.54302e-96
Gm38407	3.78956	2.81924	0.905231	3.11439	0.00184326	0.014174
Aunip	4.44151	2.81072	0.879881	3.19443	0.00140105	0.0112161
Igkv8.24	23.3023	2.80627	0.504573	5.56168	2.67192e-08	5.70765e-07
Gm2676	0.581479	2.80511	2.95728	0.948544	0.342852	0.68759
Gm48046	1.0026	2.80392	1.50615	1.86165	0.0626528	0.241599
Sprr1b	1.54591	2.80347	1.30272	2.15201	0.0313963	0.144144
Gm38167	0.590971	2.79784	2.45224	1.14093	0.253898	0.588284
Gm7562	0.977125	2.79754	1.65883	1.68645	0.0917082	0.315452
Gm7069	1.51954	2.79215	1.27372	2.19212	0.0283707	0.133222
Gm50410	3.73913	2.7889	0.88535	3.15006	0.00163239	0.0127458
Gm36694	0.985861	2.77864	1.4653	1.89629	0.0579215	0.228411
Gm14927	1.51853	2.77719	1.37182	2.02446	0.0429224	0.18221
X.521	0.580391	2.77452	2.46128	1.12727	0.259629	0.596029
Igkv14.130	1.49969	2.76593	1.49445	1.8508	0.0641981	0.245807
Ighv6.6	51.4768	2.76547	0.705287	3.92106	8.81601e-05	0.000986284
Ighv7.3	37.5127	2.75948	0.436727	6.31854	2.64046e-10	7.4986e-09
Ocstamp	6.66477	2.75796	0.683573	4.03463	5.46895e-05	0.000642299
Igkv4.72	21.2311	2.75685	0.492583	5.59673	2.18438e-08	4.73166e-07
Lhx2	0.955956	2.75253	1.4944	1.8419	0.0654902	0.249118
Pou5f1.rs6	0.958541	2.75152	1.46624	1.87658	0.0605753	0.235702
Gm4654	1.47721	2.7485	1.3539	2.03006	0.0423503	0.180398
Trav10	0.951847	2.74801	1.67802	1.63765	0.101495	0.338234
Gm48886	0.570229	2.74619	2.09118	1.31323	0.189107	0.500127
Gm18432	0.949276	2.74598	1.5078	1.82118	0.0685791	0.257124
Clec2g	128.76	2.74316	0.290024	9.4584	3.12693e-21	2.55919e-19
Vmn1r75	9.38778	2.74084	0.61144	4.48259	7.3741e-06	0.000104883
Gm54388	0.567657	2.7406	2.09265	1.30963	0.19032	0.501918
Or8b41	364.254	2.73311	0.156352	17.4804	2.01901e-68	1.37151e-65
X4930579D07Rik	5.12702	2.73181	0.800746	3.41158	0.000645879	0.00572476
Fndc3c1	1.49307	2.73178	1.47936	1.8466	0.0648046	0.24747
B230209E15Rik	2.93986	2.73145	1.17178	2.33102	0.0197523	0.100316
Gm12859	0.560484	2.73143	2.47938	1.10166	0.270609	0.608934
Gm37855	0.560484	2.73143	2.47938	1.10166	0.270609	0.608934
Gm8900	0.939816	2.72895	1.67826	1.62606	0.103938	0.34348
Gm10723	0.920335	2.72658	1.49882	1.81914	0.0688897	0.257947
Gm12455	0.560066	2.72468	2.06084	1.32212	0.186127	0.495128
NA..482	0.560066	2.72468	2.06084	1.32212	0.186127	0.495128
Ighv1.15	21.1609	2.7218	0.937993	2.90172	0.00371116	0.0256807
Htr4	22.8356	2.72138	0.352603	7.71796	1.18203e-14	5.49968e-13
Gm45104	1207.38	2.72006	0.673536	4.03847	5.38003e-05	0.000633609
Ighe	0.557078	2.71797	2.09919	1.29477	0.195399	0.509577
Gm31983	0.557078	2.71797	2.09919	1.29477	0.195399	0.509577
Ighv3.8	14.0888	2.71781	1.30171	2.08787	0.0368092	0.163066
Gm48095	0.554506	2.71602	2.43701	1.11449	0.265069	0.602305
Mbd1	6503.57	2.71461	0.0503216	53.9453	0	0
Gm9269	10.6183	2.71277	0.511975	5.29863	1.16673e-07	2.26576e-06
Igkv3.12	16.5184	2.71167	1.00896	2.68758	0.00719718	0.0446162
Gm4962	0.924634	2.71126	1.61032	1.68367	0.0922447	0.31657
Gm11576	0.550321	2.71075	3.01011	0.90055	0.367827	0.710302
Alkal1	1.45792	2.70496	1.52461	1.7742	0.0760303	0.277376
Gm48247	0.549904	2.70415	2.1036	1.28549	0.198621	0.513828
Fmo4	9.83576	2.70404	0.544398	4.96702	6.79901e-07	1.17821e-05
Foxh1	0.549486	2.70205	2.06715	1.30714	0.191166	0.503175
Gm5244	0.549486	2.70205	2.06715	1.30714	0.191166	0.503175
Gm48792	0.549486	2.70205	2.06715	1.30714	0.191166	0.503175
Ighv1.58	2.82831	2.69925	1.28758	2.09638	0.0360489	0.160262
Gm10775	0.546915	2.69341	1.83623	1.46681	0.142427	0.420619
Gm48647	0.546915	2.69341	1.83623	1.46681	0.142427	0.420619
Ighv1.52	10.9837	2.69151	0.838282	3.21074	0.00132392	0.0106988
Gm47404	2.82998	2.69149	1.01302	2.6569	0.00788628	0.0481412
Gm5924	0.544344	2.69068	2.07027	1.29967	0.193713	0.507051
Gm37944	0.539324	2.68088	2.07363	1.29284	0.196066	0.510144
Gm5600	0.538907	2.68078	2.452	1.0933	0.274261	0.613187
Traj51	0.538907	2.68078	2.452	1.0933	0.274261	0.613187
Trav17	0.538907	2.68078	2.452	1.0933	0.274261	0.613187
Igkv6.13	4.85818	2.67837	1.08053	2.47876	0.0131839	0.073016
Gm9314	1.43203	2.67597	1.35544	1.97424	0.0483546	0.199413
Gm4631	0.536335	2.67339	2.07544	1.28811	0.197709	0.512454
Gm47259	0.536335	2.67339	2.07544	1.28811	0.197709	0.512454
Igkv4.63	11.0326	2.67213	0.627697	4.25704	2.07149e-05	0.000268028
Chst13	6.18145	2.67025	0.776463	3.439	0.000583873	0.00525471
Msmb	0.534182	2.66937	2.07696	1.28523	0.198711	0.513828
Gm45410	0.534182	2.66937	2.07696	1.28523	0.198711	0.513828
Gm7422	0.534182	2.66937	2.07696	1.28523	0.198711	0.513828
Fndc9	0.533764	2.66762	2.07707	1.28432	0.19903	0.514183
Traj42	1.42228	2.6676	1.43712	1.85622	0.0634225	0.243819
Gm6729.1	0.531193	2.66236	2.45961	1.08243	0.27906	0.619558
Mcpt1	0.915414	2.65941	1.93657	1.37325	0.169673	0.46876
X.288	0.529162	2.65912	2.46192	1.0801	0.280099	0.620383
Trav3.3	0.528744	2.65768	2.11735	1.25519	0.209409	0.529249
Gm43615	0.528744	2.65768	2.11735	1.25519	0.209409	0.529249
Gm53057	0.528744	2.65768	2.11735	1.25519	0.209409	0.529249
Gm5087	11.6919	2.65545	0.476366	5.57439	2.48397e-08	5.32964e-07
Gm6944	0.915832	2.65368	1.69851	1.56235	0.118205	0.373542
X4930505K14Rik	0.52659	2.65356	2.11893	1.25231	0.210456	0.530474
Gm30938	26.8382	2.65138	0.48564	5.45956	4.77318e-08	9.82552e-07
Gm35019	36.4033	2.6475	0.277374	9.54489	1.36256e-21	1.16656e-19
Msx3	0.523602	2.64705	1.84638	1.43365	0.151673	0.437445
P3r3urf	0.523602	2.64705	1.84638	1.43365	0.151673	0.437445
Gm17782	0.523602	2.64705	1.84638	1.43365	0.151673	0.437445
Ccdc88b	1353.44	2.64691	0.0966024	27.4001	2.73751e-165	9.29796e-162
Gm12586	0.524019	2.6467	2.46715	1.07277	0.283372	0.624173
Gm6141	1.39805	2.64429	1.35176	1.95618	0.0504436	0.206027
D030068K23Rik	1.40406	2.64428	1.35078	1.95759	0.0502777	0.205497
Gm13261	2.78623	2.64367	1.02107	2.58912	0.00962227	0.0567889
Gm11760	0.52103	2.64002	2.12258	1.24378	0.213581	0.534887
Gm37317	0.52103	2.64002	2.12258	1.24378	0.213581	0.534887
Or8c16	185.046	2.63845	0.173768	15.1837	4.53157e-52	1.90018e-49
Gm12729	0.518582	2.63389	2.47286	1.06512	0.286821	0.62782
Vmn1r180	0.518582	2.63389	2.47286	1.06512	0.286821	0.62782
Gm56410	0.518582	2.63389	2.47286	1.06512	0.286821	0.62782
Zfp534	0.516011	2.63013	2.08928	1.25887	0.208078	0.5273
Gm6806	0.516011	2.63013	2.08928	1.25887	0.208078	0.5273
Cyp11b1	1.37988	2.62893	1.35045	1.94671	0.05157	0.209644
Kank4	342.045	2.62821	0.120204	21.8646	5.64129e-106	1.06448e-102
Gm18806	0.515593	2.62804	2.12647	1.23587	0.216508	0.538849
X.512	1.3604	2.62472	1.37709	1.90599	0.0566513	0.224444
Gm26726	0.513439	2.62422	2.09106	1.25497	0.209489	0.529295
X.104	0.513439	2.62422	2.09106	1.25497	0.209489	0.529295
BC051019	2.04903	2.62347	1.21755	2.15471	0.0311844	0.143462
Gm12876	0.902099	2.62267	1.65143	1.58812	0.112259	0.361611
Gm5724	0.513022	2.62242	2.0912	1.25403	0.209831	0.529577
Gm11295	0.510868	2.61494	2.48105	1.05396	0.291899	0.63391
X4930518P08Rik	0.510868	2.61494	2.48105	1.05396	0.291899	0.63391
Lix1	295.919	2.6142	0.202716	12.8959	4.74789e-38	1.10453e-35
X.171	7.34498	2.61369	0.695509	3.75796	0.000171304	0.00176688
Gm54380	0.884927	2.60872	1.65508	1.57619	0.114983	0.367083
Gm18764	0.891937	2.60866	1.65217	1.57893	0.114352	0.365605
Gm8878	0.887513	2.60805	1.68606	1.54683	0.121903	0.38097
Gm29514	0.508002	2.60792	2.53258	1.02975	0.303129	0.647117
Gm44075	0.508002	2.60792	2.53258	1.02975	0.303129	0.647117
Or51a6	0.507879	2.60657	2.53255	1.02923	0.303373	0.647253
Igkv8.34	0.505431	2.60576	2.13404	1.22104	0.22207	0.546446
Psg26	4.60123	2.60313	0.960622	2.70984	0.00673153	0.0423573
E130116L18Rik	0.502859	2.60031	2.09871	1.239	0.215344	0.537489
Gm11218	0.502859	2.60031	2.09871	1.239	0.215344	0.537489
X.795	0.502859	2.60031	2.09871	1.239	0.215344	0.537489
Gm14486	1.34941	2.59794	1.41091	1.84132	0.0655751	0.249329
Gm5527	0.862335	2.59644	1.69413	1.53261	0.125372	0.387715
Vmn1r42	4.05024	2.59391	0.839832	3.0886	0.00201101	0.0152193
Gm26581	2.62236	2.59381	1.31204	1.97692	0.0480503	0.19858
Gm56486	0.500288	2.59366	2.13787	1.2132	0.225054	0.550748
Gm10389	0.872194	2.58978	1.57421	1.64513	0.0999422	0.334305
Vmn1r55	0.872194	2.58978	1.57421	1.64513	0.0999422	0.334305
Rbm46	21.0709	2.58962	0.349696	7.40536	1.30793e-13	5.43078e-12
Gm47974	0.871359	2.58852	1.68843	1.5331	0.125252	0.387414
Grin2a	7.00621	2.58661	0.879969	2.93943	0.00328813	0.0231272
C330024D21Rik	1.36876	2.58482	1.67375	1.54433	0.122509	0.382095
Gm14487	0.867545	2.58428	1.65654	1.56005	0.118747	0.374663
Usp9y	0.497717	2.58202	2.54468	1.01467	0.310261	0.655842
Tsks	0.864602	2.58139	1.94731	1.32561	0.184967	0.493358
Fbxw15	0.849307	2.57812	1.70963	1.508	0.131555	0.399595
Or11i1	0.497422	2.57743	3.08988	0.834152	0.404195	0.741596
Prl2c3	0.497422	2.57743	3.08988	0.834152	0.404195	0.741596
Vmn2r90	0.497422	2.57743	3.08988	0.834152	0.404195	0.741596
Gm18260	0.497422	2.57743	3.08988	0.834152	0.404195	0.741596
Gm24863	0.497422	2.57743	3.08988	0.834152	0.404195	0.741596
X.773	0.497422	2.57743	3.08988	0.834152	0.404195	0.741596
Gm56386	0.497422	2.57743	3.08988	0.834152	0.404195	0.741596
Gm8373	0.862031	2.57683	1.75657	1.46697	0.142385	0.420605
Gm9988	0.494851	2.57517	2.54802	1.01066	0.312181	0.657454
Gm47183	0.494851	2.57517	2.54802	1.01066	0.312181	0.657454
Gm41144	0.494851	2.57517	2.54802	1.01066	0.312181	0.657454
Or8c17	64.6119	2.57446	0.223491	11.5193	1.05518e-30	1.63649e-28
Ighv4.1	25.2779	2.56469	1.05189	2.43817	0.0147617	0.0798631
Mmp12	693.732	2.56383	0.136684	18.7573	1.68667e-78	1.36399e-75
Gm16538	0.839022	2.56217	1.71071	1.49772	0.134205	0.404677
Sult1c1	0.851451	2.56082	1.70482	1.5021	0.133071	0.402435
Gm42427	5.67716	2.55998	1.08069	2.36885	0.0178434	0.0925837
Zim3	0.487137	2.5554	2.55699	0.999379	0.317611	0.663367
Gm46507	0.845891	2.55307	1.53473	1.66353	0.0962059	0.325948
Gm37306	0.847881	2.54502	1.68871	1.50708	0.13179	0.400021
Gm17853	0.484566	2.54283	3.11163	0.817203	0.413812	0.749301
Gm48974	0.484566	2.54283	3.11163	0.817203	0.413812	0.749301
Gm43826	1.32829	2.54183	1.48235	1.71473	0.0863947	0.302858
Gm36346	0.84531	2.54151	1.65586	1.53486	0.124818	0.386564
Gm56143	0.837058	2.54145	1.65955	1.53141	0.125668	0.388347
Gm17756	1.33279	2.53859	1.34605	1.88596	0.0593009	0.232053
Gm25494	0.834069	2.53855	1.53566	1.65307	0.0983169	0.330532
X6720483E21Rik	1.32663	2.5371	1.34657	1.88411	0.0595499	0.232832
Epha10	1.30497	2.53469	1.44098	1.759	0.078578	0.283564
Slc1a2	64.1591	2.53247	0.279346	9.0657	1.23804e-19	8.92782e-18
Gm11413	5.22943	2.53182	1.18677	2.13337	0.0328946	0.149287
Gm17798	77.0643	2.53059	0.22963	11.0203	3.0509e-28	4.03206e-26
Gm18371	38.8029	2.52988	0.269768	9.37796	6.72597e-21	5.38792e-19
Gm2990	1.31181	2.528	1.37389	1.84003	0.0657635	0.249858
Ighv1.69	14.1818	2.52574	0.485181	5.20577	1.93192e-07	3.65762e-06
Gm7439	1.29726	2.52465	1.33708	1.88818	0.0590023	0.231464
X.864	0.82606	2.52333	1.708	1.47736	0.139579	0.415569
X.826	0.821335	2.51655	1.70868	1.4728	0.140805	0.417753
Iglv2	54.5721	2.51616	0.746474	3.37073	0.000749701	0.00652913
Myh15	12.6781	2.51608	0.604939	4.15923	3.19318e-05	0.000393957
Serpina1b	0.820918	2.51521	1.70859	1.4721	0.140995	0.418134
Or8c14.ps1	78.6719	2.51155	0.210083	11.9551	6.10877e-33	1.05322e-30
Il24	0.805251	2.51101	1.76911	1.41936	0.155793	0.445155
X.1294	1.29776	2.51083	1.45641	1.72398	0.084711	0.298652
NA..529	0.807822	2.51083	2.02438	1.24029	0.214867	0.536891
Rbpjl	0.818347	2.50985	1.76265	1.42391	0.154474	0.44261
Gm37562	0.813327	2.50478	1.69578	1.47707	0.139658	0.415649
Gm38008	0.800109	2.5046	1.70176	1.47177	0.141082	0.41827
Tekt1	0.480907	2.50374	3.1317	0.799484	0.42401	0.757874
Gm47413	0.480907	2.50374	3.1317	0.799484	0.42401	0.757874
X.814	0.480907	2.50374	3.1317	0.799484	0.42401	0.757874
Igkv1.99	1.91703	2.50262	1.5691	1.59495	0.110724	0.358269
Fads6	344.713	2.50209	0.163682	15.2863	9.44016e-53	4.05867e-50
Gm25179	1.25704	2.50197	1.45488	1.71971	0.0854859	0.300515
Slc28a1	3.75454	2.50099	0.819687	3.05115	0.00227969	0.0169579
Gm5308	1.28915	2.49996	1.34329	1.86106	0.0627352	0.241807
Igkv8.27	19.4578	2.49613	0.553232	4.51191	6.42475e-06	9.25039e-05
Mfsd2a	73.6981	2.49052	0.254616	9.78149	1.3521e-22	1.27567e-20
Ighv14.2	15.6275	2.48979	0.517294	4.81311	1.48597e-06	2.41142e-05
Ighv5.17	37.331	2.48798	0.767565	3.2414	0.00118945	0.00974899
Gm48507	1.24132	2.48661	1.40134	1.77445	0.0759885	0.277313
Igkv12.41	10.8673	2.48346	0.793401	3.13015	0.0017472	0.0135302
Gm45783	0.804421	2.47672	1.93904	1.27729	0.2015	0.5175
Pramel13	22.8447	2.47592	0.37593	6.58612	4.51473e-11	1.42843e-09
Igkv4.70	7.29965	2.4714	0.708445	3.48848	0.00048577	0.00445804
Smr2	5.73859	2.47087	0.854269	2.89237	0.00382344	0.0262934
Or8c15	217.979	2.47	0.172929	14.2833	2.77937e-46	8.9906e-44
Fgg	0.470744	2.46874	2.59828	0.950143	0.342039	0.68698
Gm42556	0.470744	2.46874	2.59828	0.950143	0.342039	0.68698
Kng1	6.79838	2.46851	0.680835	3.62572	0.000288161	0.002798
Tnfsf4	6.11451	2.46075	0.637061	3.86265	0.000112162	0.0012222
Gm5155	3.59922	2.45898	1.1436	2.15021	0.0315388	0.144623
Gm7727	1.24312	2.45791	1.4025	1.75252	0.0796842	0.286399
Ighv1.62.2	1.27819	2.45743	1.7115	1.43584	0.151048	0.436483
Vmn2r26	1.25808	2.45457	1.64315	1.49382	0.135224	0.406486
Lrrc15	6.12952	2.44618	0.778904	3.14054	0.00168637	0.013107
Ly6g	10.4098	2.44522	0.52282	4.67699	2.91122e-06	4.46409e-05
Gm4478	1.2073	2.44323	1.7132	1.42612	0.153833	0.441588
Gm49251	0.460582	2.4412	2.57628	0.94757	0.343348	0.687998
Vmn1r12	0.460164	2.43979	2.61172	0.934169	0.350217	0.693714
Gm3892	0.460164	2.43979	2.61172	0.934169	0.350217	0.693714
X1700024J04Rik	1.26278	2.43934	1.5427	1.58121	0.11383	0.364413
Rgs4	1127.56	2.43646	0.353125	6.89971	5.2107e-12	1.81148e-10
Pcdh11x	104.752	2.43578	0.260701	9.34319	9.3471e-21	7.41763e-19
Igkv4.57.1	6.03979	2.4345	0.759584	3.20505	0.0013504	0.0108791
Gm48037	0.457593	2.43255	2.61506	0.93021	0.352262	0.696061
Mill1	8.39069	2.4272	0.567882	4.27414	1.91878e-05	0.000250274
Odaph	8.92711	2.4249	0.531317	4.56395	5.02e-06	7.35543e-05
Apol6	693.333	2.42479	0.308928	7.84903	4.19255e-15	2.04892e-13
Nat8	0.450419	2.41418	2.62482	0.919751	0.357703	0.70106
Ccl26	0.450419	2.41418	2.62482	0.919751	0.357703	0.70106
Gm31063	0.450419	2.41418	2.62482	0.919751	0.357703	0.70106
Gm11714	1.80711	2.41359	1.22517	1.97001	0.048837	0.200977
Bcat1	16.2465	2.40864	0.425706	5.65798	1.53166e-08	3.39131e-07
Gm13866	0.450002	2.40683	2.2161	1.08607	0.27745	0.617212
X.916	1.23957	2.40654	1.51724	1.58613	0.112711	0.362144
Gm5207	2.41744	2.40456	1.11337	2.15971	0.0307948	0.142016
Ighv10.1	17.2407	2.40089	0.409302	5.86582	4.46909e-09	1.07198e-07
Tuba3b	0.447431	2.3999	2.21847	1.08178	0.279349	0.619742
Gm11331	0.447431	2.3999	2.21847	1.08178	0.279349	0.619742
Gm31013	0.447431	2.3999	2.21847	1.08178	0.279349	0.619742
Gm30564	0.447431	2.3999	2.21847	1.08178	0.279349	0.619742
Gm47731	1.22079	2.39922	1.71461	1.39928	0.161731	0.455336
Gm7646	0.782454	2.39354	1.60289	1.49327	0.135367	0.406734
BC048559	11.3396	2.39134	0.528639	4.52358	6.08011e-06	8.7877e-05
Traj8	1.81067	2.39014	1.22314	1.9541	0.0506894	0.206841
X4933402N03Rik	0.440257	2.38848	3.20819	0.744495	0.456577	0.782739
Ighv2.7	0.440257	2.38848	3.20819	0.744495	0.456577	0.782739
X4930471G03Rik	0.440257	2.38848	3.20819	0.744495	0.456577	0.782739
Mir1193	0.78229	2.38799	1.78212	1.33997	0.180255	0.485801
Col6a6	24.8098	2.38496	0.349342	6.82701	8.67026e-12	2.95372e-10
Nat8f7	5.95814	2.38437	0.682803	3.49203	0.000479368	0.00440563
Krt42	2.29103	2.38416	1.0735	2.22091	0.0263569	0.125768
Ifnl2	1.77209	2.38397	1.26886	1.87883	0.0602681	0.234749
Gm23451	1.20335	2.38352	1.36583	1.74511	0.0809665	0.289781
Gm49835	0.439422	2.38206	2.60476	0.9145	0.360454	0.703801
Gm2474	0.43984	2.381	2.22586	1.0697	0.284754	0.625497
Pcdh15	9.36755	2.38054	0.520342	4.57495	4.76338e-06	7.01292e-05
Iglj2	13.5052	2.3785	0.549656	4.32725	1.50983e-05	0.000201657
Igkv14.100	13.0721	2.37805	0.633385	3.75452	0.000173675	0.00178788
Ighv1.42	4.71224	2.37671	0.834673	2.84748	0.00440673	0.0296444
X1700110I01Rik	0.772723	2.37623	1.70568	1.39313	0.163581	0.458343
Acsm5	1.2018	2.3742	1.7147	1.38461	0.166171	0.462481
Gm31138	0.437268	2.37397	2.22834	1.06535	0.286716	0.627751
Gm49479	0.437268	2.37397	2.22834	1.06535	0.286716	0.627751
Eif3s6.ps4	1.75808	2.37337	1.17553	2.01898	0.0434893	0.184225
Gm12055	0.76555	2.36817	2.04326	1.15901	0.246451	0.578483
Mrgprc7.ps	0.771293	2.3678	1.73739	1.36285	0.17293	0.473553
X3300005D01Rik	3.99782	2.36756	0.779401	3.03766	0.00238419	0.0175774
Nhlh2	0.43428	2.36709	2.61213	0.906189	0.364836	0.707411
Gm11693	0.43428	2.36709	2.61213	0.906189	0.364836	0.707411
X1700011B04Rik	0.43428	2.36709	2.61213	0.906189	0.364836	0.707411
Ighv1.73	0.43428	2.36709	2.61213	0.906189	0.364836	0.707411
Gm4120	0.43428	2.36709	2.61213	0.906189	0.364836	0.707411
X.643	0.43428	2.36709	2.61213	0.906189	0.364836	0.707411
X2410017I17Rik	8.19665	2.36598	0.534258	4.42854	9.48738e-06	0.00013158
Gm4839	0.765132	2.36346	1.60382	1.47364	0.140577	0.41726
Gm4951	353.566	2.36185	0.169726	13.9157	5.08893e-44	1.51619e-41
X9530036M11Rik	0.761712	2.36153	1.57652	1.49793	0.134151	0.404548
Gm22363	1.18859	2.36014	1.43146	1.64876	0.0991967	0.332553
Gm24564	1.68002	2.35799	1.22136	1.93063	0.0535284	0.215593
Gm16272	1.70357	2.35779	1.19321	1.976	0.0481543	0.19879
Pspn	0.429677	2.35577	2.65413	0.887586	0.374764	0.717
Gm19119	0.429677	2.35577	2.65413	0.887586	0.374764	0.717
Gm32679	0.429677	2.35577	2.65413	0.887586	0.374764	0.717
Gm18711	1.17861	2.35545	1.37473	1.71339	0.0866406	0.303501
A930104D05Rik	0.755327	2.35431	1.74275	1.35092	0.176722	0.479858
X.719	1.19392	2.3538	1.37177	1.71589	0.0861827	0.302365
Gm43154	4.57879	2.35325	0.762198	3.08745	0.00201884	0.0152683
Try4	0.42926	2.35261	2.23634	1.05199	0.292805	0.6347
Tprgl.ps1	0.42926	2.35261	2.23634	1.05199	0.292805	0.6347
Or12d15	0.42926	2.35261	2.23634	1.05199	0.292805	0.6347
X2610300M13Rik	0.42926	2.35261	2.23634	1.05199	0.292805	0.6347
Pwwp4b	0.752461	2.35036	1.99388	1.17879	0.238484	0.569326
Gm17740	0.752461	2.35036	1.99388	1.17879	0.238484	0.569326
Lrp8os3	1.1865	2.34858	1.56231	1.50327	0.13277	0.401794
Gm14159	0.427106	2.34815	2.65791	0.883457	0.376989	0.718947
Far2os2	0.427106	2.34815	2.65791	0.883457	0.376989	0.718947
Gm40460	0.427106	2.34815	2.65791	0.883457	0.376989	0.718947
Gm15050	1.71237	2.34536	1.19711	1.95918	0.0500918	0.204949
Cacng3	0.749396	2.34343	1.99456	1.17491	0.24003	0.571354
Gm44977	1.18979	2.34324	1.59717	1.46711	0.142345	0.420522
Ighv5.4	12.2839	2.34124	0.656904	3.56406	0.000365167	0.00345581
X4930404H11Rik	0.75557	2.3408	1.70651	1.37169	0.170161	0.469461
Gm42882	0.747318	2.34079	1.71082	1.36822	0.171242	0.471026
Gm11651	1.15629	2.3405	1.36412	1.71576	0.0862055	0.302405
Crygn	0.424117	2.33828	2.24157	1.04314	0.296882	0.639539
Mir377	0.424117	2.33828	2.24157	1.04314	0.296882	0.639539
Acss2os	0.424117	2.33828	2.24157	1.04314	0.296882	0.639539
A730085K08Rik	0.424117	2.33828	2.24157	1.04314	0.296882	0.639539
Igkv4.77	0.424117	2.33828	2.24157	1.04314	0.296882	0.639539
Gm42208	0.424117	2.33828	2.24157	1.04314	0.296882	0.639539
Gm44229	0.424117	2.33828	2.24157	1.04314	0.296882	0.639539
Or8c8	137.683	2.33818	0.188595	12.3979	2.68344e-35	5.45767e-33
Gm42789	1.73874	2.33818	1.22046	1.91582	0.0553876	0.220984
Gm10576	0.753417	2.33776	1.74025	1.34335	0.17916	0.483832
Gm6871	3.4453	2.3374	1.12397	2.07959	0.0375635	0.165458
Gm15452	1.17477	2.33659	1.37124	1.704	0.0883803	0.307439
Gm11491	0.744747	2.3362	1.74451	1.33917	0.180516	0.486141
Trbv14	0.743958	2.33354	1.9826	1.17701	0.239191	0.570114
Gm10481	1.13627	2.33176	1.49676	1.55787	0.119264	0.375596
Ccl19	4.01982	2.33133	0.85352	2.73143	0.00630598	0.0401241
Ighv1.23	0.750428	2.3307	1.99129	1.17044	0.241822	0.573888
Gm8724	0.728958	2.33065	2.0064	1.16161	0.245394	0.577278
Car1	0.726926	2.33018	1.75285	1.32937	0.183727	0.491322
Gm49249	2.94152	2.33008	1.00897	2.30937	0.0209233	0.105162
Prtn3	2.28067	2.32818	1.02222	2.27757	0.0227524	0.11203
Ighd1.1	1.16552	2.32633	1.46815	1.58453	0.113074	0.362658
NA..82	0.723938	2.32608	1.58477	1.46777	0.142166	0.420287
Dynlt2a3	0.723938	2.32608	1.58477	1.46777	0.142166	0.420287
Gm17136	0.738816	2.32567	1.74544	1.33243	0.182719	0.489861
Lce1c	1.15512	2.32501	1.44315	1.61107	0.107164	0.350794
Serpina7	0.419097	2.32482	2.6349	0.882316	0.377606	0.719458
Fbxw21	0.419097	2.32482	2.6349	0.882316	0.377606	0.719458
Gm12704	0.419097	2.32482	2.6349	0.882316	0.377606	0.719458
Gm6261	0.419097	2.32482	2.6349	0.882316	0.377606	0.719458
Gm12147	0.41868	2.32268	2.67055	0.86974	0.384442	0.72526
C730002L08Rik	0.41868	2.32268	2.67055	0.86974	0.384442	0.72526
X.1242	0.41868	2.32268	2.67055	0.86974	0.384442	0.72526
Tnk2os	0.416526	2.31873	2.24979	1.03064	0.302709	0.64705
Gm29157	0.416526	2.31873	2.24979	1.03064	0.302709	0.64705
Gm7871	0.416526	2.31873	2.24979	1.03064	0.302709	0.64705
Gm55842	0.416526	2.31873	2.24979	1.03064	0.302709	0.64705
Gm5700	0.721784	2.31865	1.99534	1.16203	0.245222	0.577157
Kcnmb2	0.416109	2.31649	2.25008	1.02951	0.303239	0.647117
Kcnv2	0.416109	2.31649	2.25008	1.02951	0.303239	0.647117
Gm24728	0.416109	2.31649	2.25008	1.02951	0.303239	0.647117
Gm8237	0.416109	2.31649	2.25008	1.02951	0.303239	0.647117
Ighv3.4	0.416109	2.31649	2.25008	1.02951	0.303239	0.647117
Gm55199	0.416109	2.31649	2.25008	1.02951	0.303239	0.647117
Lce6a	18.1316	2.31622	0.407209	5.68802	1.28517e-08	2.89078e-07
Gm9944	0.733378	2.31354	1.99972	1.15693	0.247301	0.579673
Gm38286	0.733393	2.30968	1.7922	1.28874	0.197489	0.512112
Gm4945	0.413955	2.30931	2.64282	0.873804	0.382225	0.723811
Gm18291	0.413955	2.30931	2.64282	0.873804	0.382225	0.723811
Gm39128	0.413955	2.30931	2.64282	0.873804	0.382225	0.723811
Gm49579	0.413955	2.30931	2.64282	0.873804	0.382225	0.723811
Dmrtb1	0.413537	2.30919	2.25285	1.02501	0.305359	0.649146
Gm14684	0.413537	2.30919	2.25285	1.02501	0.305359	0.649146
Gm26940	0.413537	2.30919	2.25285	1.02501	0.305359	0.649146
Lrrc3b	57.2304	2.30329	0.250295	9.20228	3.50426e-20	2.65083e-18
AA536875	0.724422	2.30276	1.74851	1.31699	0.187843	0.497783
Gm33906	0.724422	2.30276	1.74851	1.31699	0.187843	0.497783
Rpl36.ps9	0.711204	2.3026	1.75589	1.31136	0.189737	0.501159
Trav13n.4	0.724005	2.30118	1.74842	1.31615	0.188125	0.498372
Cd70	0.410966	2.29923	2.68256	0.857105	0.391387	0.730989
Mc2r	0.410966	2.29923	2.68256	0.857105	0.391387	0.730989
Gm14569	0.410966	2.29923	2.68256	0.857105	0.391387	0.730989
Gm43157	0.410966	2.29923	2.68256	0.857105	0.391387	0.730989
Gm53023	1.65725	2.2976	1.25792	1.8265	0.0677745	0.255128
Cd200l1	64.9085	2.29678	0.274883	8.35548	6.51689e-17	3.65862e-15
Igkv4.61	9.96894	2.2961	1.38538	1.65738	0.0974423	0.328793
Sprr2g	0.722676	2.29554	1.79536	1.2786	0.201039	0.516898
Gm13075	0.408517	2.2931	2.68665	0.853516	0.393373	0.732587
Gm24648	0.408517	2.2931	2.68665	0.853516	0.393373	0.732587
Gm21392	0.408517	2.2931	2.68665	0.853516	0.393373	0.732587
Gm44248	0.408517	2.2931	2.68665	0.853516	0.393373	0.732587
X.59	0.408517	2.2931	2.68665	0.853516	0.393373	0.732587
Has2	47.5785	2.29283	0.29856	7.67965	1.5952e-14	7.32177e-13
Vsig4	1.69437	2.29277	1.27536	1.79774	0.0722181	0.26752
Dok5	0.718985	2.2924	1.7968	1.27583	0.202017	0.518201
Gm14538	1.68463	2.29225	1.19094	1.92474	0.054262	0.21767
Gm6075	0.705767	2.29223	1.80429	1.27043	0.20393	0.521298
Nr5a1	0.405946	2.28931	2.26148	1.01231	0.311391	0.656874
DQ267102	0.405946	2.28931	2.26148	1.01231	0.311391	0.656874
Serpina3e.ps	0.405946	2.28931	2.26148	1.01231	0.311391	0.656874
X.811	0.724666	2.28907	1.74551	1.31141	0.18972	0.501155
Ighv11.1	0.717656	2.28896	1.7494	1.30843	0.190728	0.502704
Ptx3	9.56922	2.28845	0.568531	4.0252	5.6928e-05	0.000666514
X2210417A02Rik	11.9608	2.28822	0.534653	4.27982	1.87046e-05	0.000244535
Gm46593	0.705644	2.28603	2.06987	1.10443	0.269407	0.607317
Gm31306	0.722094	2.28444	1.74597	1.3084	0.190736	0.502704
Gm5066	0.700624	2.28407	1.75812	1.29916	0.193889	0.507353
Gm48232	0.700624	2.28407	1.75812	1.29916	0.193889	0.507353
Gm13665	0.403375	2.2819	2.26439	1.00774	0.313581	0.65835
Gm15643	0.403375	2.2819	2.26439	1.00774	0.313581	0.65835
Gm9361	0.403375	2.2819	2.26439	1.00774	0.313581	0.65835
Gm42455	0.403375	2.2819	2.26439	1.00774	0.313581	0.65835
Gm49836	0.403375	2.2819	2.26439	1.00774	0.313581	0.65835
X.427	0.403375	2.2819	2.26439	1.00774	0.313581	0.65835
Wfikkn2	101.168	2.28116	0.178418	12.7855	1.97671e-37	4.35966e-35
Gm43686	4.97137	2.27921	0.69363	3.28592	0.0010165	0.00851426
Ighv1.77	4.28391	2.27603	0.927634	2.45359	0.0141438	0.0772338
Slco1a6	136.56	2.27483	0.151214	15.0437	3.79568e-51	1.55325e-48
Trav16n	1.65276	2.27179	1.30783	1.73708	0.0823739	0.293243
Gm7856	0.400804	2.26921	2.6992	0.840698	0.400517	0.738518
Rpl21.ps4	1.12717	2.26808	1.70793	1.32797	0.184188	0.492251
Gm15845	1.13872	2.26525	1.65335	1.3701	0.170656	0.4701
Gm14471	1.68529	2.26403	1.33497	1.69594	0.0898974	0.310838
Gm37146	0.692616	2.2626	2.01994	1.12013	0.262657	0.59969
Gm20336	2.18409	2.26232	1.15386	1.96065	0.0499204	0.204554
Lgi2	255.17	2.26087	0.163016	13.869	9.76203e-44	2.83391e-41
Gm9873	1.1255	2.26051	1.53801	1.46976	0.141627	0.41935
Ngp	0.397938	2.25629	3.27908	0.688085	0.491399	0.809623
Rhoay.ps3	0.397938	2.25629	3.27908	0.688085	0.491399	0.809623
Gm26524	0.397938	2.25629	3.27908	0.688085	0.491399	0.809623
Gm48584	0.397938	2.25629	3.27908	0.688085	0.491399	0.809623
Gm49432	0.397938	2.25629	3.27908	0.688085	0.491399	0.809623
Mir539	0.395366	2.25274	2.70839	0.831764	0.405542	0.742266
Gm14745	0.395366	2.25274	2.70839	0.831764	0.405542	0.742266
Gm49410	36.1656	2.25155	0.281764	7.99089	1.33968e-15	6.8117e-14
Gm54515	4.86322	2.24755	0.758414	2.96348	0.0030418	0.0216275
Gp2	146.243	2.24645	0.392951	5.71686	1.08512e-08	2.46036e-07
Ptgdr2	3.27939	2.24593	0.897912	2.50128	0.0123745	0.0692764
Gm25938	0.392795	2.24506	2.67777	0.838409	0.401801	0.739267
Gm6093	0.392795	2.24506	2.67777	0.838409	0.401801	0.739267
Gm8118	0.392795	2.24506	2.67777	0.838409	0.401801	0.739267
X.589	0.392795	2.24506	2.67777	0.838409	0.401801	0.739267
X.732	0.392795	2.24506	2.67777	0.838409	0.401801	0.739267
Gm55555	0.392795	2.24506	2.67777	0.838409	0.401801	0.739267
Gm42766	1.61586	2.2445	1.22424	1.83339	0.0667448	0.252362
Tacr1	25.414	2.24147	0.35049	6.39524	1.60296e-10	4.73843e-09
Gm42863	1.68159	2.23774	1.39528	1.60379	0.108761	0.354048
Or1r1	0.390224	2.23645	2.71689	0.823166	0.410413	0.746541
Ighv2.6.8	0.390224	2.23645	2.71689	0.823166	0.410413	0.746541
Mir7243	0.390224	2.23645	2.71689	0.823166	0.410413	0.746541
Mir381	0.390224	2.23645	2.71689	0.823166	0.410413	0.746541
Gm4782	0.390224	2.23645	2.71689	0.823166	0.410413	0.746541
Gm44871	0.390224	2.23645	2.71689	0.823166	0.410413	0.746541
Cthrc1	27.3472	2.23295	0.33371	6.6913	2.21195e-11	7.25183e-10
Capn11	83.464	2.23145	1.17766	1.89483	0.0581153	0.228919
Ucp1	1.61197	2.2313	1.18104	1.88926	0.0588567	0.231122
Umod	7.42356	2.23034	0.663254	3.36272	0.000771778	0.00669222
Gldc	20.4648	2.22766	0.384757	5.78979	7.04734e-09	1.64398e-07
Gm55500	1.1103	2.22544	1.62097	1.37291	0.169781	0.468898
Crlf1	55.9966	2.22509	0.252278	8.82	1.14464e-18	7.63802e-17
Traj1	1.58914	2.22312	1.21207	1.83415	0.0666322	0.252111
Acot5	0.387653	2.22216	3.2811	0.677259	0.498241	0.81379
Or4c102	0.387653	2.22216	3.2811	0.677259	0.498241	0.81379
Gm22000	0.387653	2.22216	3.2811	0.677259	0.498241	0.81379
Gm29685	0.387653	2.22216	3.2811	0.677259	0.498241	0.81379
Gm49428	0.387653	2.22216	3.2811	0.677259	0.498241	0.81379
Gm32055	0.387653	2.22216	3.2811	0.677259	0.498241	0.81379
Gm50468	0.387653	2.22216	3.2811	0.677259	0.498241	0.81379
Gm22003	0.387653	2.22216	3.2811	0.677259	0.498241	0.81379
Gm55299	0.387653	2.22216	3.2811	0.677259	0.498241	0.81379
F830016B08Rik	349.626	2.22157	0.167009	13.3021	2.25158e-40	5.58211e-38
Csmd3	2.17574	2.22154	1.09825	2.0228	0.0430942	0.182779
Gm9574	3.27216	2.21934	0.850908	2.6082	0.009102	0.0543416
Semp2l1	1.58309	2.21739	1.28011	1.73219	0.0832403	0.295253
Igkv4.68	24.028	2.21632	0.937673	2.36364	0.0180964	0.093653
X4930515G13Rik	2.14985	2.21509	1.17	1.89324	0.0583259	0.229552
Rps6.ps2	1.64199	2.21143	1.27261	1.73772	0.0822606	0.293085
Sprr2d	1.10752	2.21126	1.53162	1.44374	0.148812	0.432963
Ces1g	3.22624	2.20859	0.929491	2.37612	0.0174956	0.0911828
Ighv1.82	25.8468	2.20421	0.454743	4.84715	1.25246e-06	2.05625e-05
Gm55276	1.1086	2.20271	1.46267	1.50595	0.13208	0.400544
Gm16011	31.4215	2.20069	0.340804	6.45736	1.06547e-10	3.23114e-09
Gm38699	27.0016	2.19862	0.305077	7.20678	5.72903e-13	2.24696e-11
Ahsg	1.0879	2.19697	1.50629	1.45853	0.144695	0.425169
Ighv2.9	17.0724	2.19616	0.560331	3.91941	8.87678e-05	0.000992428
Ighv6.3	58.3068	2.19587	0.791934	2.7728	0.00555763	0.0362521
X6330415B21Rik	10.3716	2.19225	0.573433	3.82303	0.00013182	0.00140247
X2310081O03Rik	1.09443	2.19112	1.42358	1.53916	0.123765	0.384672
Bcas3os1	0.70313	2.1899	2.03124	1.07811	0.280983	0.621368
Tmem190	1.08977	2.18949	1.3695	1.59876	0.109875	0.356401
Gm6643	2.06503	2.18808	1.18436	1.84748	0.0646775	0.247106
Gm6034	81.4041	2.18435	0.178951	12.2064	2.8729e-34	5.36144e-32
Gm14815	0.691889	2.18424	2.08566	1.04726	0.294979	0.637338
Npas1	0.693132	2.18421	2.08472	1.04773	0.294765	0.637126
Iglc2	101.869	2.18405	0.428073	5.10205	3.35989e-07	6.13542e-06
Igkv6.23	33.6288	2.17637	0.947341	2.29734	0.0215992	0.107758
Tmprss11d	1.04235	2.17542	1.50007	1.45021	0.147	0.429236
Postn	832.458	2.17305	0.284223	7.64557	2.08025e-14	9.37079e-13
Gm10313	3.14535	2.17133	0.864726	2.511	0.0120389	0.0678564
Gm44433	25.3826	2.17096	0.335919	6.46276	1.02812e-10	3.12625e-09
Gm14124	11.5196	2.16959	0.477143	4.54704	5.44065e-06	7.92416e-05
Prg4	56.9708	2.16855	0.250394	8.66058	4.69371e-18	2.9468e-16
X.165	3.11012	2.1653	0.961281	2.25251	0.02429	0.117808
Gm17202	6.83473	2.16475	0.674089	3.21138	0.00132099	0.0106802
Gm16315	3.69897	2.16454	0.861914	2.51131	0.0120283	0.0678075
Ccdc126	356.114	2.16204	0.120023	18.0135	1.52694e-72	1.12745e-69
Gm5445	2.03454	2.16204	1.10115	1.96343	0.0495961	0.203597
Vmn1r47	1.06327	2.1614	1.49134	1.4493	0.147254	0.429718
Gabrg3	49.1832	2.16039	0.276925	7.80136	6.12435e-15	2.95054e-13
Ighv1.85	6.2123	2.16008	0.679871	3.17719	0.00148712	0.0117931
Pnma8a	7.2387	2.15901	0.565695	3.81657	0.000135318	0.00143538
Gm45316	2.04015	2.15795	1.10863	1.9465	0.0515947	0.209694
Rfx8	1.06082	2.1576	1.60204	1.34678	0.178051	0.482134
Sis	2.50584	2.15649	1.04476	2.0641	0.0390081	0.170188
Gm7709	0.68297	2.15649	1.82676	1.1805	0.237802	0.568599
Gm52991	0.68297	2.15649	1.82676	1.1805	0.237802	0.568599
Gm1972	2.59037	2.15642	1.12503	1.91676	0.0552683	0.220638
Thsd7b	1.05845	2.15479	1.42349	1.51373	0.130093	0.396644
Gm2272	3.14475	2.15421	0.97055	2.21958	0.0264476	0.126059
Gm43856	3.0496	2.15122	1.04695	2.05475	0.0399034	0.173027
Epgn	3.06657	2.15012	0.890274	2.41512	0.0157301	0.0838998
Ighv1.2	0.661335	2.14998	2.10333	1.02218	0.306698	0.650777
Gm37011	0.675796	2.1498	2.09182	1.02771	0.304084	0.648106
Gm12389	1.04505	2.14603	1.50572	1.42525	0.154084	0.442052
Gm19709	0.6605	2.14583	2.05591	1.04374	0.296606	0.639471
Gm44117	0.674961	2.14562	2.04421	1.04961	0.293897	0.635688
Gm46199	0.674136	2.14173	1.79638	1.19224	0.233166	0.561662
Calcb	210.332	2.13886	0.144547	14.797	1.53124e-49	5.84365e-47
Aqp8	0.671565	2.13653	1.79695	1.18897	0.234451	0.563296
Gm13036	0.67239	2.13555	1.82924	1.16745	0.243028	0.575103
Gm44613	6.77561	2.13525	0.624878	3.41706	0.000633004	0.00562974
Gm5322	0.668576	2.13442	2.04712	1.04264	0.297114	0.639925
Gm35595	1.02291	2.13403	1.50894	1.41425	0.157287	0.448026
Gm44226	1.01102	2.13401	1.61688	1.31983	0.186892	0.496463
Mir6387	1.98587	2.13024	1.11135	1.9168	0.0552639	0.220638
Gm39473	1.49301	2.12917	1.25042	1.70277	0.0886115	0.307942
Tdg.ps	15.1704	2.12839	0.423405	5.02684	4.98631e-07	8.82543e-06
Gm48067	1.00804	2.12804	1.66441	1.27856	0.201052	0.516898
Nccrp1	8.12	2.12747	0.580285	3.66625	0.000246135	0.00242458
Gm8725	0.650755	2.12355	1.84053	1.15377	0.248593	0.581225
Gm567	0.668219	2.12336	1.8295	1.16062	0.245795	0.577886
Lrat	15.779	2.11784	0.421281	5.02715	4.97823e-07	8.81769e-06
Gm49328	34.5054	2.11764	0.330988	6.39793	1.575e-10	4.65984e-09
Sez6	3.07543	2.11554	0.942011	2.24577	0.0247187	0.119376
F730016J06Rik	1.46669	2.11508	1.26981	1.66567	0.0957787	0.324793
Igkv9.124	10.1972	2.11504	0.576501	3.66875	0.000243737	0.00240236
Gm40849	1.47566	2.11289	1.67389	1.26226	0.206855	0.525447
Khdc1b	0.645196	2.1106	1.80849	1.16705	0.243191	0.575409
Sap30bpos	2.50978	2.10998	1.05485	2.00027	0.0454712	0.190576
Gm21762	2.04429	2.10971	1.0618	1.98692	0.0469314	0.195298
Or5m11b	3.01763	2.10811	1.01651	2.07386	0.0380922	0.167136
Gm38322	1.52744	2.10694	1.35898	1.55038	0.12105	0.379495
Nmbr	1.50108	2.10625	1.23215	1.7094	0.0873762	0.305259
Gm47340	0.653811	2.10566	2.1011	1.00217	0.316261	0.661768
Morn3	0.658057	2.10565	2.09761	1.00383	0.315459	0.660781
Gm43097	1.55603	2.10539	1.22225	1.72255	0.0849705	0.299349
Cdh15	4.92802	2.10217	0.889676	2.36285	0.0181349	0.0938095
Cnn2.ps	0.661228	2.10191	2.04669	1.02698	0.30443	0.648395
Mrgpra9	2.0397	2.10107	1.09469	1.91933	0.0549422	0.219723
Gldn	8.13866	2.09756	0.640956	3.27255	0.00106582	0.00886617
Gm11472	0.637604	2.09552	1.66157	1.26117	0.207249	0.525983
Mir7235	0.659075	2.09542	1.65115	1.26907	0.204418	0.521837
Gm38022	0.659075	2.09542	1.65115	1.26907	0.204418	0.521837
Gm48918	0.659075	2.09542	1.65115	1.26907	0.204418	0.521837
Bdkrb1	6.97426	2.09525	0.711695	2.94403	0.00323969	0.0228385
Gm43870	0.637187	2.09483	1.8107	1.15692	0.247306	0.579673
Rnu1b2	33.8673	2.09435	0.274571	7.62769	2.38989e-14	1.06947e-12
Gm4921	1.53252	2.09197	1.23591	1.69265	0.0905215	0.312519
C4b	5712.05	2.09142	0.0997952	20.9572	1.61429e-97	1.95819e-94
X.549	1.53394	2.09058	1.28707	1.62429	0.104314	0.34435
Gm43829	1.51212	2.08977	1.24657	1.67641	0.0936581	0.320062
Fam24b	0.649076	2.08947	1.80201	1.15952	0.246244	0.578441
Gm5940	0.649076	2.08947	1.80201	1.15952	0.246244	0.578441
Gm55630	0.649076	2.08947	1.80201	1.15952	0.246244	0.578441
Abcb5	2.53155	2.08832	1.13911	1.83329	0.066759	0.252362
Adra2b	1.4101	2.08599	1.94709	1.07134	0.284018	0.624905
Ifna2	0.36068	2.08555	3.28967	0.633971	0.5261	0.826368
Gm12199	0.36068	2.08555	3.28967	0.633971	0.5261	0.826368
Gm18892	0.36068	2.08555	3.28967	0.633971	0.5261	0.826368
Gm47119	0.36068	2.08555	3.28967	0.633971	0.5261	0.826368
Gm32067	0.36068	2.08555	3.28967	0.633971	0.5261	0.826368
Gm16351	2.43061	2.0832	0.976438	2.13346	0.0328867	0.149271
Il36a	0.647477	2.08241	2.05426	1.01371	0.310723	0.656203
Mir758	0.647477	2.08241	2.05426	1.01371	0.310723	0.656203
X4933405O20Rik	0.643231	2.08241	2.05787	1.01192	0.311574	0.65702
Igkv4.54	0.630013	2.0824	2.06938	1.00629	0.314276	0.659523
Gm15387	0.651066	2.08082	1.83251	1.13551	0.256164	0.591435
Mrgpra4	0.647059	2.08082	1.83508	1.13391	0.256831	0.592411
Gm44620	1.93777	2.07917	1.21639	1.7093	0.0873957	0.305296
X.145	3.53885	2.07908	0.829167	2.50743	0.0121612	0.0683981
Tpi.rs2	0.648912	2.07731	1.83323	1.13314	0.257155	0.592717
Gm10550	0.641485	2.07611	1.65647	1.25334	0.210083	0.529848
Gm37609	0.624453	2.07114	1.6642	1.24453	0.213306	0.534483
Gm49330	10.3165	2.06854	0.509856	4.0571	4.96866e-05	0.000589865
Gm55257	0.639346	2.06461	1.83717	1.1238	0.261099	0.597946
Crx	0.621882	2.06452	1.84883	1.11667	0.264137	0.601382
Ptgdr	54.3554	2.06234	0.208963	9.86943	5.6486e-23	5.51307e-21
X4930449I04Rik	0.640903	2.05918	2.05538	1.00185	0.316417	0.661849
Aicda	0.632651	2.05912	2.06254	0.998342	0.318114	0.664049
Klrh1	0.619433	2.05904	2.07429	0.992643	0.320884	0.666809
Gm49252	0.989489	2.0583	1.69163	1.21676	0.223696	0.548858
Gm28294	0.63648	2.05703	2.10722	0.976179	0.328976	0.673802
Gm30292	0.638332	2.05624	1.80263	1.14069	0.253999	0.588294
Prb1	0.631323	2.05617	1.80724	1.13774	0.255227	0.589994
Gm25101	0.63008	2.05616	1.80806	1.13722	0.255447	0.590381
Gm22480	0.616862	2.05604	1.81698	1.13157	0.257815	0.593755
Gm15582	0.629663	2.05381	1.84164	1.11521	0.264761	0.602075
Gm23322	0.616445	2.0537	1.85061	1.10974	0.26711	0.604745
Gm19238	4.41258	2.05336	0.717607	2.8614	0.00421776	0.0285371
Rs1	1.01294	2.05329	1.69572	1.21086	0.225949	0.552282
Hormad2	5.41121	2.05273	0.664097	3.09101	0.00199478	0.01512
Gm13546	1.93823	2.05112	1.20703	1.69931	0.0892599	0.309526
Gm12407	0.628752	2.0508	1.80795	1.13433	0.256657	0.592252
Mir1905	0.614291	2.05064	1.81774	1.12813	0.259267	0.595603
X4930455J16Rik	0.614291	2.05064	1.81774	1.12813	0.259267	0.595603
Sowahd	0.631337	2.04893	1.80589	1.13458	0.256552	0.592051
Gm6973	0.631337	2.04893	1.80589	1.13458	0.256552	0.592051
Qrich2	0.628334	2.04889	1.80789	1.13331	0.257085	0.592717
Gm13055	0.613873	2.04874	1.8177	1.12711	0.259698	0.596029
Cntn2	34.1255	2.0485	0.33259	6.15923	7.31005e-10	1.95655e-08
Gm31019	1.00792	2.04555	1.64988	1.23982	0.215042	0.537131
Cd300ld4	1.45183	2.04505	1.35418	1.51018	0.130998	0.398368
Rnu1b1	34.3944	2.0443	0.266864	7.66043	1.85318e-14	8.41487e-13
Gm14066	0.628766	2.04294	1.83993	1.11034	0.266854	0.604489
X.1118	0.625763	2.04291	1.84194	1.1091	0.267385	0.604884
Nrg1.1	1.95872	2.04286	1.11902	1.82559	0.0679119	0.25544
Spata18	0.350518	2.04275	2.82415	0.723316	0.469486	0.79314
Rpl30.ps8	0.350518	2.04275	2.82415	0.723316	0.469486	0.79314
Gm11204	0.350518	2.04275	2.82415	0.723316	0.469486	0.79314
Gm3667	0.350518	2.04275	2.82415	0.723316	0.469486	0.79314
Gm48849	0.350518	2.04275	2.82415	0.723316	0.469486	0.79314
Vmn2r.ps108	0.350518	2.04275	2.82415	0.723316	0.469486	0.79314
Lama1	98.0044	2.0392	0.222315	9.17256	4.61925e-20	3.44063e-18
Or51ab3	2.38648	2.03908	0.996092	2.04708	0.0406498	0.175144
A530076I17Rik	0.992953	2.03816	1.57315	1.29559	0.195117	0.509209
Gm48799	1.00535	2.03798	1.52974	1.33225	0.18278	0.489946
X.876	1.93775	2.03569	1.04964	1.93942	0.0524507	0.212461
Col3a1	4397.17	2.03556	0.242083	8.40853	4.15185e-17	2.37004e-15
Gm5221	0.630324	2.035	2.10928	0.964782	0.334654	0.679734
Gm37648	0.996373	2.03461	1.44823	1.4049	0.160052	0.453123
Gm7904	1.0066	2.03432	1.56851	1.29698	0.194638	0.508719
Gm21941	1.83116	2.03407	1.33872	1.51941	0.128658	0.39434
Lelp1	0.627752	2.03407	1.83901	1.10607	0.268698	0.60644
Mir337	0.6195	2.03394	1.84458	1.10266	0.270176	0.60808
Pira12	54.213	2.03197	0.35393	5.74115	9.40346e-09	2.14643e-07
Morc2b	1.48333	2.0319	1.28134	1.58576	0.112793	0.362241
C330018A13Rik	0.616929	2.02932	1.81195	1.11997	0.262727	0.59978
Gm16531	3.42134	2.02808	0.999953	2.02818	0.042542	0.181025
X.404	2.46021	2.02739	1.02435	1.97921	0.0477928	0.197913
Ighv2.6	5.325	2.02534	1.02931	1.96767	0.0491058	0.201947
Krt83	13.4501	2.02525	0.420499	4.8163	1.46241e-06	2.37432e-05
Gm5268	0.992612	2.02386	1.65023	1.22641	0.220045	0.543315
Myo16	12.6379	2.02154	0.441123	4.58272	4.5897e-06	6.78074e-05
Gm7205	1.43639	2.02151	1.34352	1.50464	0.132417	0.401241
Gm42772	1.47988	2.02116	1.40472	1.43884	0.150196	0.435421
X.888	1.00025	2.02114	1.44486	1.39885	0.161858	0.455582
Apol11a	2.88944	2.01857	1.05004	1.92238	0.0545585	0.218549
Greb1	107.215	2.01647	0.497784	4.0509	5.10201e-05	0.000604851
Azgp1	315.766	2.01607	0.144217	13.9795	2.07992e-44	6.30754e-42
C4bp	5.78949	2.01533	0.670352	3.00638	0.00264378	0.019253
Gm45518	0.989266	2.01123	1.4795	1.3594	0.174019	0.475356
Gm49999	0.616032	2.01092	2.11758	0.94963	0.3423	0.687292
Trex2	15.1069	2.00901	0.440892	4.55669	5.19654e-06	7.59795e-05
Zfp936	0.990106	2.00711	1.64715	1.21853	0.223021	0.547755
Gm23768	0.340355	2.00703	2.84582	0.705254	0.480652	0.802076
Fam220.ps	0.340355	2.00703	2.84582	0.705254	0.480652	0.802076
Gm12317	0.340355	2.00703	2.84582	0.705254	0.480652	0.802076
Gm15407	0.340355	2.00703	2.84582	0.705254	0.480652	0.802076
Gm25224	0.340355	2.00703	2.84582	0.705254	0.480652	0.802076
Mnd1.ps	0.340355	2.00703	2.84582	0.705254	0.480652	0.802076
Or7g19	0.340355	2.00703	2.84582	0.705254	0.480652	0.802076
Gm38210	0.340355	2.00703	2.84582	0.705254	0.480652	0.802076
Gm9728	0.340355	2.00703	2.84582	0.705254	0.480652	0.802076
Gm48222	0.340355	2.00703	2.84582	0.705254	0.480652	0.802076
Gm49177	0.340355	2.00703	2.84582	0.705254	0.480652	0.802076
Vmn1r217	0.340355	2.00703	2.84582	0.705254	0.480652	0.802076
Gm14393	0.611492	2.00518	2.49593	0.803381	0.421755	0.755876
Mir5134	3.29297	2.00499	0.836034	2.39822	0.0164749	0.0869436
Trav7.4	0.617173	2.00485	2.11546	0.947713	0.343276	0.687998
Igfl3	0.610163	2.00471	2.12177	0.944829	0.344746	0.68868
Gm12109	0.610163	2.00471	2.12177	0.944829	0.344746	0.68868
Serpinb7	0.339938	2.00441	2.84662	0.704136	0.481348	0.802325
NA..309	0.339938	2.00441	2.84662	0.704136	0.481348	0.802325
Or7g12	0.339938	2.00441	2.84662	0.704136	0.481348	0.802325
Gm18694	0.339938	2.00441	2.84662	0.704136	0.481348	0.802325
Gm49578	0.339938	2.00441	2.84662	0.704136	0.481348	0.802325
Gm11285	0.965037	2.00156	1.56112	1.28213	0.199798	0.515194
X3632454L22Rik	0.993099	2.00096	1.6913	1.18309	0.236772	0.566975
X.1092	10.4419	2.00033	0.511472	3.91093	9.19416e-05	0.00102387
Rtl3	6.69324	2.00008	0.639708	3.12656	0.00176865	0.0136569
Potefam3f	0.980718	1.99985	1.72708	1.15794	0.24689	0.579118
Tac2	0.606349	1.99975	2.07492	0.963773	0.33516	0.680234
Gm9894	0.606349	1.99975	2.07492	0.963773	0.33516	0.680234
Or6c8	1.46269	1.99784	1.33507	1.49643	0.134542	0.405111
Gm54819	139.121	1.99605	0.253097	7.8865	3.10769e-15	1.53197e-13
Myod1	0.337367	1.99477	2.85226	0.699365	0.484324	0.80409
Tbx10	0.337367	1.99477	2.85226	0.699365	0.484324	0.80409
Gm11382	0.337367	1.99477	2.85226	0.699365	0.484324	0.80409
Gm13645	0.337367	1.99477	2.85226	0.699365	0.484324	0.80409
Gm3948	0.337367	1.99477	2.85226	0.699365	0.484324	0.80409
Vmn2r86	0.337367	1.99477	2.85226	0.699365	0.484324	0.80409
Gm5746	0.337367	1.99477	2.85226	0.699365	0.484324	0.80409
Gm28900	0.337367	1.99477	2.85226	0.699365	0.484324	0.80409
Gm44889	0.337367	1.99477	2.85226	0.699365	0.484324	0.80409
Gm45337	0.337367	1.99477	2.85226	0.699365	0.484324	0.80409
Rpl13.ps2	0.337367	1.99477	2.85226	0.699365	0.484324	0.80409
Gm49180	0.337367	1.99477	2.85226	0.699365	0.484324	0.80409
Gm54468	0.337367	1.99477	2.85226	0.699365	0.484324	0.80409
Gm54464	0.337367	1.99477	2.85226	0.699365	0.484324	0.80409
Gm49057	2.78257	1.99435	1.00041	1.99353	0.0462029	0.193024
Alkal2	1.48685	1.99422	1.4608	1.36515	0.172205	0.472664
Syngr4	0.608024	1.99384	2.07224	0.962164	0.335967	0.680937
Gm11149	0.603778	1.99373	2.07618	0.960288	0.33691	0.681871
Gm14453	0.603778	1.99373	2.07618	0.960288	0.33691	0.681871
Gm13352	1.89183	1.99294	1.22473	1.62725	0.103684	0.342871
Gm15895	12.0462	1.9857	0.577452	3.43873	0.00058445	0.0052585
Gm23610	1.40208	1.98443	1.2664	1.56698	0.117119	0.371372
Ighv9.3	20.6091	1.9843	0.538083	3.68772	0.000226272	0.0022531
Gm42858	2.84463	1.98402	0.884018	2.24432	0.0248118	0.119757
Gm5049	1.42049	1.98207	1.24855	1.5875	0.112399	0.361793
Gm21748	0.954471	1.98171	1.57302	1.25981	0.207736	0.526825
Gm55146	0.953753	1.97712	1.4471	1.36626	0.171857	0.472031
Igkv6.14	5.27544	1.97476	0.774537	2.54959	0.0107848	0.0622019
Gm17060	0.945083	1.97463	1.53351	1.28766	0.197865	0.51255
Gzmc	62.995	1.97402	0.315276	6.26126	3.8189e-10	1.06406e-08
Ighv1.80	26.1747	1.97381	0.476511	4.1422	3.43988e-05	0.000421941
Gm25854	0.330193	1.97237	3.29739	0.59816	0.549733	0.837245
Pwwp4d	0.330193	1.97237	3.29739	0.59816	0.549733	0.837245
Gm13064	0.330193	1.97237	3.29739	0.59816	0.549733	0.837245
Gm14809	0.330193	1.97237	3.29739	0.59816	0.549733	0.837245
Gm12623	0.330193	1.97237	3.29739	0.59816	0.549733	0.837245
Ighv1.43	0.330193	1.97237	3.29739	0.59816	0.549733	0.837245
Gm5288	0.330193	1.97237	3.29739	0.59816	0.549733	0.837245
Gm9555	0.330193	1.97237	3.29739	0.59816	0.549733	0.837245
Gm47367	0.330193	1.97237	3.29739	0.59816	0.549733	0.837245
Gm48108	0.330193	1.97237	3.29739	0.59816	0.549733	0.837245
Gm47853	0.330193	1.97237	3.29739	0.59816	0.549733	0.837245
Gm48776	0.330193	1.97237	3.29739	0.59816	0.549733	0.837245
Gm54783	0.330193	1.97237	3.29739	0.59816	0.549733	0.837245
Gm9279	0.961533	1.96988	1.47858	1.33228	0.182769	0.489946
Caly	2.33285	1.96973	1.05967	1.85882	0.0630527	0.242755
Gm38217	3.83211	1.96541	0.85375	2.30209	0.0213298	0.106759
Gm44744	0.952802	1.96239	1.55669	1.26062	0.207445	0.526402
Gm44521	1.39884	1.96129	1.21961	1.60813	0.107806	0.352244
Gm11454	1.42079	1.95912	1.21912	1.60699	0.108056	0.352861
Ighg3	38.8171	1.95836	0.839866	2.33175	0.0197137	0.100154
Bpifa1	0.946036	1.95223	1.52842	1.27729	0.201499	0.5175
Ndufs5.ps	93.2289	1.95094	0.20596	9.47243	2.73416e-21	2.25402e-19
Gata1	0.939219	1.94854	1.5297	1.27381	0.202732	0.519291
Gm19786	9.67122	1.94686	0.488567	3.98483	6.75279e-05	0.000778013
Gm16072	15.0719	1.9466	0.557393	3.49232	0.000478843	0.00440474
Gm49167	3.32398	1.94614	1.10312	1.76423	0.0776941	0.281541
Gsdma3	12.7136	1.9456	0.464694	4.18685	2.82859e-05	0.00035295
Ifnb1	2.71477	1.94447	0.991996	1.96016	0.0499769	0.204645
Gm47065	1.41587	1.94385	1.26278	1.53934	0.123721	0.384641
Gm44123	0.9449	1.9435	1.56823	1.2393	0.215236	0.537457
Gm33320	0.939233	1.94206	1.5697	1.23722	0.216006	0.538247
Crct1	0.937079	1.93436	1.75146	1.10443	0.269408	0.607317
Gm50238	0.934902	1.93302	1.75208	1.10327	0.26991	0.607733
Gm6787	2.25922	1.93284	1.1768	1.64246	0.100496	0.335685
Kng2	48.5777	1.93208	0.252385	7.65528	1.92898e-14	8.72409e-13
Gm47540	1.3979	1.93183	1.27304	1.5175	0.129141	0.395181
Cox6c2	1.84168	1.93177	1.07956	1.78941	0.0735487	0.270765
Gm28503	5.47822	1.93121	0.693569	2.78444	0.00536196	0.0352209
Abcb11	1.3915	1.93084	1.45603	1.3261	0.184806	0.493251
Or13a19	0.319613	1.9304	2.89374	0.667097	0.50471	0.817385
Gm15736	0.319613	1.9304	2.89374	0.667097	0.50471	0.817385
A530053M12Rik	0.319613	1.9304	2.89374	0.667097	0.50471	0.817385
C730036E19Rik	0.319613	1.9304	2.89374	0.667097	0.50471	0.817385
Gm49632	0.319613	1.9304	2.89374	0.667097	0.50471	0.817385
X.708	0.319613	1.9304	2.89374	0.667097	0.50471	0.817385
Gm48035	2.79101	1.92983	1.00844	1.91368	0.0556606	0.221856
Gm20275	41.7168	1.92923	0.250814	7.69186	1.45014e-14	6.68302e-13
Gm5449	4.16727	1.92861	0.758982	2.54105	0.011052	0.0634303
Il21	0.319195	1.92765	2.89462	0.665941	0.505449	0.817385
Ctsg	0.319195	1.92765	2.89462	0.665941	0.505449	0.817385
X4933416E03Rik	0.319195	1.92765	2.89462	0.665941	0.505449	0.817385
Gm11738	0.319195	1.92765	2.89462	0.665941	0.505449	0.817385
X4930554C24Rik	0.319195	1.92765	2.89462	0.665941	0.505449	0.817385
Gm43135	0.319195	1.92765	2.89462	0.665941	0.505449	0.817385
Gm46192	0.319195	1.92765	2.89462	0.665941	0.505449	0.817385
Gm48620	0.319195	1.92765	2.89462	0.665941	0.505449	0.817385
Gm3333	0.319195	1.92765	2.89462	0.665941	0.505449	0.817385
Gm30192	0.319195	1.92765	2.89462	0.665941	0.505449	0.817385
X.603	0.319195	1.92765	2.89462	0.665941	0.505449	0.817385
Gm16222	0.910279	1.92236	1.62282	1.18458	0.236184	0.565979
Clvs2	1.84837	1.92194	1.08864	1.76544	0.0774899	0.281028
Gcg	0.317042	1.92031	2.89998	0.662181	0.507855	0.81842
Vwde	0.317042	1.92031	2.89998	0.662181	0.507855	0.81842
Gm13878	0.317042	1.92031	2.89998	0.662181	0.507855	0.81842
Gm6575	0.317042	1.92031	2.89998	0.662181	0.507855	0.81842
Gm50021	0.317042	1.92031	2.89998	0.662181	0.507855	0.81842
Gm55730	0.317042	1.92031	2.89998	0.662181	0.507855	0.81842
Gm54633	0.317042	1.92031	2.89998	0.662181	0.507855	0.81842
Adcy1	1014.47	1.91985	0.227026	8.45651	2.75507e-17	1.59686e-15
Inhbe	0.581758	1.91728	2.53902	0.755126	0.450173	0.777491
Gm20496	2.26781	1.91701	1.00399	1.90939	0.0562122	0.22333
Gm33936	1.78399	1.91692	1.14403	1.67559	0.0938187	0.320404
Clec2m	0.599222	1.91679	2.51759	0.761362	0.446441	0.774934
Gm19798	0.603228	1.91668	2.51279	0.76277	0.4456	0.774239
Cndp1	0.926205	1.91616	1.80659	1.06065	0.28885	0.630222
Gm19739	1.88246	1.91474	1.60609	1.19218	0.233193	0.561662
Gm26066	1.38355	1.9143	1.31259	1.45841	0.144727	0.425169
Tcf24	441.207	1.91368	0.120995	15.8162	2.40517e-56	1.18393e-53
Ndnf	57.4063	1.9097	0.399878	4.77571	1.79076e-06	2.85286e-05
Gm13230	2.77756	1.90789	1.13613	1.67928	0.0930968	0.318689
Mir212	0.314053	1.90736	2.90722	0.656077	0.511775	0.819893
Speer4d	0.314053	1.90736	2.90722	0.656077	0.511775	0.819893
Gm13998	0.314053	1.90736	2.90722	0.656077	0.511775	0.819893
Cyp2j7	0.314053	1.90736	2.90722	0.656077	0.511775	0.819893
Rpl9.ps2	0.314053	1.90736	2.90722	0.656077	0.511775	0.819893
Srrm4os	0.314053	1.90736	2.90722	0.656077	0.511775	0.819893
Vmn1r201	0.314053	1.90736	2.90722	0.656077	0.511775	0.819893
Trav9.1	0.314053	1.90736	2.90722	0.656077	0.511775	0.819893
Gm47495	0.314053	1.90736	2.90722	0.656077	0.511775	0.819893
Gm50333	0.314053	1.90736	2.90722	0.656077	0.511775	0.819893
Gm36602	0.314053	1.90736	2.90722	0.656077	0.511775	0.819893
Gm54755	0.314053	1.90736	2.90722	0.656077	0.511775	0.819893
Ighv2.9.1	25.8214	1.90547	0.84634	2.25142	0.0243589	0.118074
Gm9936	1.38362	1.90105	1.40634	1.35177	0.176449	0.47941
Gm44438	20.869	1.90089	0.319977	5.9407	2.838e-09	6.97991e-08
Ighg2c	251.117	1.89984	0.80088	2.37219	NA	NA
Gm14002	2.21851	1.89887	1.3833	1.3727	0.169844	0.468925
Serpinb1b	4.759	1.89712	0.788849	2.40492	0.0161762	0.085727
Rpl21.ps14	2.25748	1.89581	1.00182	1.89237	0.0584417	0.229955
Cpxm1	882.432	1.89283	0.158628	11.9325	8.00955e-33	1.36022e-30
Pglyrp1	2404.37	1.8927	0.142747	13.2592	3.99275e-40	9.82709e-38
Gm7780	2.66909	1.89186	0.888555	2.12914	0.0332428	0.150445
Garin5b	1.36545	1.89182	1.29715	1.45844	0.14472	0.425169
Crnn	1.7819	1.89097	1.12877	1.67525	0.0938856	0.320517
Rbm46os	1.83123	1.89026	1.30528	1.44816	0.147572	0.430385
X5730507C01Rik	140.34	1.88978	0.214333	8.81702	1.17543e-18	7.8281e-17
Edil3	44.8537	1.88977	0.342613	5.51576	3.47273e-08	7.31708e-07
Slc12a1	0.309033	1.88926	2.92008	0.64699	0.517638	0.822457
Cyp24a1	0.309033	1.88926	2.92008	0.64699	0.517638	0.822457
Gm15752	0.309033	1.88926	2.92008	0.64699	0.517638	0.822457
Gm10772	0.309033	1.88926	2.92008	0.64699	0.517638	0.822457
Gm7707	0.309033	1.88926	2.92008	0.64699	0.517638	0.822457
Igkv1.132	0.309033	1.88926	2.92008	0.64699	0.517638	0.822457
Gm27000	0.309033	1.88926	2.92008	0.64699	0.517638	0.822457
Gm30948	0.309033	1.88926	2.92008	0.64699	0.517638	0.822457
Prpmp5	0.309033	1.88926	2.92008	0.64699	0.517638	0.822457
Gm45011	0.309033	1.88926	2.92008	0.64699	0.517638	0.822457
B020018J22Rik	0.309033	1.88926	2.92008	0.64699	0.517638	0.822457
Gm10811	0.309033	1.88926	2.92008	0.64699	0.517638	0.822457
NA..556	0.309033	1.88926	2.92008	0.64699	0.517638	0.822457
Gm48837	0.309033	1.88926	2.92008	0.64699	0.517638	0.822457
Gm30159	0.309033	1.88926	2.92008	0.64699	0.517638	0.822457
Masp1	535.169	1.88843	0.184443	10.2386	1.33167e-24	1.396e-22
Txn.ps1	4.52269	1.8852	0.717134	2.6288	0.00856862	0.0516933
Gm37015	3.15121	1.88444	0.842244	2.2374	0.0252599	0.12154
X.935	2.30577	1.88395	1.03952	1.81233	0.0699351	0.261027
Gm13743	2.22808	1.88232	1.01011	1.86348	0.0623943	0.24093
Gm5210	0.586057	1.88108	2.15526	0.872785	0.38278	0.724256
Gm50188	0.593066	1.88086	2.1486	0.87539	0.381362	0.722942
Cyp4a12b	1.83649	1.87894	1.19124	1.5773	0.114726	0.366504
Lpar4	28.9613	1.87868	0.307285	6.11381	9.72771e-10	2.55531e-08
Ighm	1827.38	1.87777	0.249103	7.53814	4.76709e-14	2.0626e-12
Gm6937	5.42845	1.87664	0.738564	2.54093	0.0110558	0.0634416
Gm49490	4.86621	1.87581	0.727849	2.57719	0.00996065	0.0582796
Gm5586	42.7537	1.87579	0.263941	7.10686	1.18716e-12	4.47524e-11
Gm20541	17.6402	1.87516	0.42573	4.40458	1.05991e-05	0.000146044
Gm25704	1.34713	1.87458	1.48128	1.26552	0.205686	0.52358
Fn1	8195.17	1.87335	0.191599	9.77745	1.40716e-22	1.32394e-20
C030005K06Rik	4.82597	1.87036	0.691215	2.7059	0.00681189	0.0427162
Gm15906	2.27351	1.87019	1.08103	1.73002	0.0836271	0.296029
Gm14718	0.303891	1.86848	2.93341	0.636965	0.524148	0.825625
Macrod2os1	0.303891	1.86848	2.93341	0.636965	0.524148	0.825625
Gm2021	0.303891	1.86848	2.93341	0.636965	0.524148	0.825625
Gm47543	0.303891	1.86848	2.93341	0.636965	0.524148	0.825625
X4930549P19Rik	0.303891	1.86848	2.93341	0.636965	0.524148	0.825625
Gm50214	0.303891	1.86848	2.93341	0.636965	0.524148	0.825625
X2410003L11Rik	1.8516	1.86821	1.44683	1.29125	0.196618	0.510834
Gm50332	1.76202	1.86779	1.14446	1.63203	0.102673	0.340857
Pcdhb9	132.443	1.86158	0.409812	4.54253	5.55823e-06	8.0781e-05
Gm17928	224.412	1.86151	0.141464	13.1589	1.51332e-39	3.67142e-37
Cp	18696.9	1.86018	0.206076	9.02667	1.76969e-19	1.26012e-17
Gm44610	2.23279	1.85896	1.04709	1.77536	0.0758384	0.277201
Gm31544	1.33673	1.85837	1.35277	1.37375	0.169519	0.468602
Igkv5.39	19.2784	1.85799	0.905265	2.05243	0.040128	0.173624
X.172	0.561433	1.85566	2.14055	0.866908	0.385992	0.726338
Zfp996	0.574651	1.8553	2.12722	0.872172	0.383115	0.724298
Slc15a1	8.85969	1.85425	0.515415	3.59758	0.000321191	0.00308607
Gm28379	0.574234	1.8541	2.16189	0.85763	0.391097	0.730832
Gm37573	6.48424	1.85357	0.674134	2.74956	0.0059676	0.0383162
Try5	2.64754	1.84876	0.918179	2.01351	0.044061	0.186089
Ceacam20	12.1073	1.84794	0.508626	3.63319	0.000279937	0.00272359
Spz1	0.558445	1.84764	2.17678	0.848792	0.395997	0.734742
Gm12666	0.558445	1.84764	2.17678	0.848792	0.395997	0.734742
Gm54810	0.558445	1.84764	2.17678	0.848792	0.395997	0.734742
Gm47217	0.571663	1.84731	2.16335	0.853909	0.393155	0.732587
NA..171	0.579915	1.8471	2.15519	0.85705	0.391417	0.730989
Gm13685	0.579915	1.8471	2.15519	0.85705	0.391417	0.730989
Gm43965	2.2111	1.84594	1.07547	1.7164	0.0860886	0.302097
Gm6995	1.32382	1.84394	1.35172	1.36414	0.172524	0.472943
Cpb1	0.298453	1.84392	3.30689	0.5576	0.577118	0.849995
Fgf2os	0.298453	1.84392	3.30689	0.5576	0.577118	0.849995
Gm22981	0.298453	1.84392	3.30689	0.5576	0.577118	0.849995
Gm13877	0.298453	1.84392	3.30689	0.5576	0.577118	0.849995
Gm3835	0.298453	1.84392	3.30689	0.5576	0.577118	0.849995
Gm12510	0.298453	1.84392	3.30689	0.5576	0.577118	0.849995
Far2os1	0.298453	1.84392	3.30689	0.5576	0.577118	0.849995
Trav15.1.dv6.1	0.298453	1.84392	3.30689	0.5576	0.577118	0.849995
Gm43324	0.298453	1.84392	3.30689	0.5576	0.577118	0.849995
Gm43743	0.298453	1.84392	3.30689	0.5576	0.577118	0.849995
Gm30790	0.298453	1.84392	3.30689	0.5576	0.577118	0.849995
Gm40983	0.298453	1.84392	3.30689	0.5576	0.577118	0.849995
Gm21930	0.298453	1.84392	3.30689	0.5576	0.577118	0.849995
Gm4632	0.298453	1.84392	3.30689	0.5576	0.577118	0.849995
Gm23411	0.298453	1.84392	3.30689	0.5576	0.577118	0.849995
Gm54487	0.298453	1.84392	3.30689	0.5576	0.577118	0.849995
Ighv2.3	8.88469	1.84367	0.74496	2.47486	0.013329	0.0736848
Tg	5.7335	1.84319	0.811645	2.27093	0.0231514	0.113452
Trgj4	2.68268	1.83997	0.950393	1.93601	0.0528669	0.213613
Krt222	3.98546	1.83652	0.746301	2.46083	0.0138617	0.0760233
Gal	0.295882	1.8364	2.95505	0.621444	0.534308	0.830146
Gm14932	0.295882	1.8364	2.95505	0.621444	0.534308	0.830146
X4930551L18Rik	0.295882	1.8364	2.95505	0.621444	0.534308	0.830146
X1700030C14Rik	0.295882	1.8364	2.95505	0.621444	0.534308	0.830146
Gm43568	0.295882	1.8364	2.95505	0.621444	0.534308	0.830146
Gm18561	0.295882	1.8364	2.95505	0.621444	0.534308	0.830146
Gm38973	0.295882	1.8364	2.95505	0.621444	0.534308	0.830146
Gm45370	0.295882	1.8364	2.95505	0.621444	0.534308	0.830146
Gm47887	0.295882	1.8364	2.95505	0.621444	0.534308	0.830146
Gm8353	0.295882	1.8364	2.95505	0.621444	0.534308	0.830146
Gm55448	0.295882	1.8364	2.95505	0.621444	0.534308	0.830146
Igkv6.20	3.57516	1.83518	1.07318	1.71004	0.0872577	0.305027
Or8c18	2.91994	1.83406	0.923718	1.98552	0.0470867	0.195753
Pira2.ps1	2.56769	1.83272	0.983951	1.86261	0.0625167	0.241238
Scara5	477.214	1.83176	0.114798	15.9564	2.57233e-57	1.34414e-54
Gm22622	0.551271	1.83128	2.18145	0.839476	0.401202	0.738892
Gm22656	0.572741	1.83087	2.15956	0.847798	0.39655	0.735238
Mettl24	18.2286	1.82944	0.386172	4.73738	2.16498e-06	3.40118e-05
Igkv3.5	8.93356	1.82885	0.813917	2.24698	0.0246415	0.119105
Gm5970	92.8792	1.82649	0.170449	10.7158	8.58494e-27	1.02311e-24
Adamtsl2	28.5986	1.8257	0.470453	3.88073	0.000104145	0.00114475
Plpp4	0.293311	1.82569	2.96218	0.616332	0.537675	0.831079
Gm11242	0.293311	1.82569	2.96218	0.616332	0.537675	0.831079
X4930597A21Rik	0.293311	1.82569	2.96218	0.616332	0.537675	0.831079
Gm9285	0.293311	1.82569	2.96218	0.616332	0.537675	0.831079
Gm43831	0.293311	1.82569	2.96218	0.616332	0.537675	0.831079
Gm45614	0.293311	1.82569	2.96218	0.616332	0.537675	0.831079
Or8c19.ps1	0.293311	1.82569	2.96218	0.616332	0.537675	0.831079
Gm48370	0.293311	1.82569	2.96218	0.616332	0.537675	0.831079
Gm49697	0.293311	1.82569	2.96218	0.616332	0.537675	0.831079
Gm34883	0.293311	1.82569	2.96218	0.616332	0.537675	0.831079
X.527	0.293311	1.82569	2.96218	0.616332	0.537675	0.831079
Cks1brt	0.550854	1.82275	1.90928	0.954681	0.339739	0.684736
Pnliprp1	245.384	1.82274	0.333269	5.46927	4.51892e-08	9.34855e-07
X4930521O11Rik	0.564072	1.82244	1.8989	0.959734	0.337189	0.682311
Mir199a.1	0.565314	1.82241	1.89795	0.960203	0.336953	0.681917
Gm47559	1.30326	1.82227	1.26346	1.44228	0.149223	0.433626
Traj26	2.0934	1.82202	1.0747	1.69537	0.0900055	0.311149
Mir301	2.59285	1.82183	0.910336	2.00128	0.0453626	0.190251
Gm55676	1.26672	1.82109	1.316	1.3838	0.166418	0.462932
Gm16223	1.32686	1.82031	1.35035	1.34803	0.177649	0.481551
Igkv13.85	3.68059	1.82004	0.991044	1.83649	0.0662849	0.251132
Mucl1	1.76473	1.81897	1.1516	1.57951	0.114219	0.365387
Gm43424	1.30027	1.81864	1.26311	1.43981	0.149921	0.435056
Fbxw26	2.16147	1.81856	1.05322	1.72666	0.0842284	0.297475
Zfp981	36.6005	1.81803	0.297424	6.11259	9.8029e-10	2.57307e-08
Gm11934	0.883723	1.81789	1.59899	1.1369	0.255581	0.590571
Gm10403	12.1795	1.81758	0.488559	3.72028	0.000198999	0.00201405
Ms4a2	5.91914	1.81701	0.730269	2.48814	0.0128415	0.0715839
Cybrd1	25.0625	1.81689	0.364339	4.98682	6.13811e-07	1.07078e-05
Gm6686	0.548282	1.81638	1.91032	0.950822	0.341695	0.686724
Gm34455	0.895281	1.81618	1.59489	1.13875	0.254806	0.589423
Skor1	0.5615	1.81609	1.89988	0.955896	0.339125	0.684255
Gm45663	0.5615	1.81609	1.89988	0.955896	0.339125	0.684255
Il19	0.903772	1.81608	1.59212	1.14067	0.254006	0.588294
A730004F24Rik	0.562743	1.81606	1.89892	0.956367	0.338887	0.6842
X4933404K13Rik	0.569753	1.81591	1.89354	0.959005	0.337556	0.682653
Gm17746	1.28394	1.81359	1.2921	1.4036	0.160439	0.45382
X4933440M02Rik	1.32771	1.81354	1.41412	1.28245	0.199684	0.51505
Nxpe5	46.6668	1.81203	0.227899	7.95101	1.84992e-15	9.26733e-14
A230085B16Rik	1.2938	1.81099	1.39148	1.30149	0.193091	0.505967
Or6c3b	0.29074	1.81084	3.30947	0.547168	0.584264	0.852666
Or4f59	0.29074	1.81084	3.30947	0.547168	0.584264	0.852666
Gm11838	0.29074	1.81084	3.30947	0.547168	0.584264	0.852666
Gm14349	0.29074	1.81084	3.30947	0.547168	0.584264	0.852666
Gapdh.ps14	0.29074	1.81084	3.30947	0.547168	0.584264	0.852666
Gm37668	0.29074	1.81084	3.30947	0.547168	0.584264	0.852666
Gm37517	0.29074	1.81084	3.30947	0.547168	0.584264	0.852666
Gm42833	0.29074	1.81084	3.30947	0.547168	0.584264	0.852666
Gm7506	0.29074	1.81084	3.30947	0.547168	0.584264	0.852666
X4930444F02Rik	0.29074	1.81084	3.30947	0.547168	0.584264	0.852666
X4930405D01Rik	0.29074	1.81084	3.30947	0.547168	0.584264	0.852666
X.800	0.29074	1.81084	3.30947	0.547168	0.584264	0.852666
Gm55926	0.29074	1.81084	3.30947	0.547168	0.584264	0.852666
Gm55959	0.29074	1.81084	3.30947	0.547168	0.584264	0.852666
X1700011L22Rik	1.30894	1.80981	1.29236	1.40039	0.161398	0.455068
Tnfrsf23	523.638	1.8094	0.113594	15.9287	4.0081e-57	2.03187e-54
Gm5134	2.58311	1.80908	0.919724	1.96698	0.0491855	0.202187
Traj28	2.16956	1.8088	1.2313	1.46901	0.141829	0.419728
Psg20	0.541109	1.80878	2.57555	0.702291	0.482498	0.803256
Gm49456	0.558572	1.80864	2.55182	0.708764	0.478471	0.800849
Tsnaxip1	1.28819	1.80849	1.34952	1.34009	0.180215	0.485772
Iglc3	40.934	1.80812	0.439647	4.11267	3.91108e-05	0.000474597
Lcn4	1.27635	1.80788	1.36848	1.32109	0.186472	0.495737
Gm9850	4.77891	1.80787	0.750255	2.40967	0.0159669	0.0848828
Mir7676.1	3.46901	1.80776	0.797837	2.26583	0.023462	0.11466
Mir6965	1.71123	1.80746	1.22239	1.47863	0.139239	0.414993
Igfbpl1	2.95309	1.80507	1.07357	1.68136	0.0926926	0.317657
Col1a1	3892.57	1.80466	0.296666	6.08312	1.17865e-09	3.07236e-08
Gm13188	1.33369	1.80437	1.57723	1.14401	0.252619	0.586561
Gm20465	1.71607	1.80397	1.14819	1.57114	0.11615	0.369631
Adgre4	13.8673	1.80345	0.524505	3.43839	0.000585176	0.00526364
Gm55977	4.37658	1.80345	0.795819	2.26615	0.0234422	0.114613
Gm6808	2.51444	1.80154	1.06273	1.69521	0.0900357	0.31119
Ighv4.2	0.553492	1.80075	2.13923	0.841777	0.399913	0.738209
Gm37854	0.553909	1.79946	1.90312	0.94553	0.344388	0.688432
Gm45479	0.553909	1.79946	1.90312	0.94553	0.344388	0.688432
Gm37755	0.555152	1.79944	1.90214	0.946008	0.344144	0.688323
Ppef1	0.562161	1.79933	1.8963	0.948865	0.342689	0.68759
Rps2.ps9	0.856111	1.79918	1.70696	1.05402	0.291873	0.63391
X2600014E21Rik	6.87274	1.79914	0.620669	2.89871	0.00374701	0.0258883
Gm43292	0.889364	1.79791	1.47799	1.21646	0.223812	0.548943
Gm19178	0.890607	1.7979	1.47768	1.21671	0.223716	0.548867
Gm9008	3.06009	1.79453	0.840871	2.13413	0.0328319	0.149102
Gm41043	0.887811	1.79391	1.7564	1.02136	0.307084	0.651353
X4930412B13Rik	0.551338	1.79305	1.90415	0.941654	0.34637	0.690065
Mir7007	0.552581	1.79303	1.90316	0.942134	0.346124	0.68976
Gm12160	0.555584	1.793	1.90079	0.943291	0.345532	0.689096
Gm43689	1.69132	1.79272	1.14641	1.56377	0.117872	0.372967
Gm13867	1.30222	1.79249	1.32536	1.35246	0.176229	0.478935
Bex6	0.886019	1.79212	1.7248	1.03903	0.298792	0.641861
Gm38832	0.537703	1.79089	1.91487	0.935253	0.349658	0.693011
Gm37535	0.55092	1.79072	1.90416	0.940425	0.346999	0.690781
Gm27253	1.30457	1.79069	1.24256	1.44113	0.149549	0.434252
Gm24693	0.555166	1.79066	1.90043	0.942236	0.346072	0.689727
Gm47923	0.559173	1.79061	1.8973	0.943765	0.34529	0.688954
Cacng8	2.98745	1.79059	0.852033	2.10155	0.035593	0.158651
Gm54752	1.30995	1.78919	1.45024	1.23372	0.217307	0.54009
Aqp2	1.26721	1.78814	1.34832	1.3262	0.184774	0.493251
Gm43648	1.30241	1.78739	1.28953	1.38609	0.16572	0.462012
Gm15750	0.535131	1.78703	2.15651	0.828668	0.407292	0.743706
Spon1	855.236	1.78652	0.111203	16.0654	4.46245e-58	2.40583e-55
Ly6c1	1986.75	1.78585	0.119109	14.9934	8.11157e-51	3.24129e-48
Gm7470	1.25086	1.78501	1.41451	1.26193	0.206974	0.525558
Ighv1.62.3	0.865984	1.78501	1.50527	1.18584	0.235687	0.565082
Chil3	0.891043	1.78426	1.56222	1.14213	0.253399	0.587689
Gm44435	19.3707	1.783	0.364798	4.88764	1.02053e-06	1.70918e-05
Gm25661	0.869573	1.78299	1.48059	1.20424	0.228495	0.555947
Gm5866	2.45297	1.78291	1.05025	1.6976	0.0895834	0.310163
Gm13464	0.887037	1.78291	1.47611	1.20785	0.227107	0.553984
Oit3	2.95331	1.78283	0.9177	1.94272	0.0520499	0.211165
Igkv9.120	27.5569	1.78186	0.427985	4.16337	3.13591e-05	0.000387595
X.683	2.53087	1.77992	0.949233	1.87511	0.0607771	0.236243
Igkv3.7	4.29382	1.77934	1.26058	1.41153	0.158089	0.449729
Gm17828	0.862995	1.77918	1.48168	1.20078	0.229836	0.556961
Gm18840	0.877456	1.77913	1.47793	1.2038	0.228667	0.555973
Il6	6.45842	1.77787	0.683178	2.60235	0.00925871	0.0550643
X4930562C15Rik	0.530529	1.77759	2.19487	0.809882	0.418008	0.752775
Gm43830	0.551999	1.77751	2.17209	0.818342	0.413162	0.748847
D130058E05Rik	3.36471	1.77551	0.844469	2.10252	0.035508	0.158459
Gm18916	1.32084	1.7745	1.34713	1.31725	0.187754	0.497664
Gm13832	0.543329	1.77393	1.90721	0.93012	0.352309	0.696113
Gm18514	0.544572	1.77392	1.9062	0.930606	0.352057	0.695858
Sdr16c5	0.547575	1.77391	1.90379	0.931778	0.351451	0.695267
Psg18	2.2123	1.77303	1.10865	1.59928	0.109759	0.356199
Nxpe4	625.621	1.77294	0.163167	10.8658	1.67766e-27	2.07962e-25
Gm44288	3.924	1.77281	0.883253	2.00713	0.0447354	0.188236
X8030423F21Rik	6.40214	1.77188	0.664902	2.66488	0.00770155	0.0472086
Gm19457	0.869039	1.7713	1.63567	1.08292	0.278845	0.619138
NA..260	34.8513	1.77064	0.434606	4.07413	4.61874e-05	0.000551992
Gm25735	0.545421	1.77048	2.17791	0.812925	0.416261	0.751446
Gm37641	0.549428	1.77047	2.17366	0.814512	0.415352	0.750595
Gm23613	2.17474	1.77006	1.06243	1.66605	0.0957042	0.324637
X.41	4.73234	1.76979	0.713283	2.48118	0.0130947	0.0726141
X.150	0.83794	1.76968	1.57728	1.12198	0.261869	0.598667
Gm14123	0.864376	1.76967	1.56817	1.1285	0.259109	0.595443
Gm42533	0.864376	1.76967	1.56817	1.1285	0.259109	0.595443
Gm24305	156.758	1.76906	2.12911	0.830892	0.406035	0.742648
Irx4	4.64328	1.76816	0.795009	2.22408	0.0261431	0.124962
Mir149	0.851984	1.7681	1.60045	1.10475	0.269268	0.607173
Mir218.1	2.13181	1.76791	1.0504	1.68308	0.0923602	0.316737
Gm13293	8.48527	1.76726	0.520487	3.39541	0.000685267	0.00602982
Pla2g5	2.12866	1.76698	1.11198	1.58904	0.112051	0.361166
Gm7783	0.850247	1.76669	1.78129	0.991806	0.321292	0.667157
X1700019N19Rik	0.835787	1.76637	1.98738	0.888792	0.374115	0.716644
Gm4810	1.26674	1.76615	1.62984	1.08364	0.278525	0.618873
Teddm3	0.835369	1.76553	1.57739	1.11927	0.263023	0.600052
Fbln2	996.522	1.7642	0.160768	10.9736	5.11989e-28	6.58702e-26
Mir5099	5.43849	1.76402	0.644441	2.73728	0.00619488	0.0395376
Mir8106	0.870883	1.76395	1.5649	1.12719	0.25966	0.596029
Gm10699	0.856422	1.76394	1.56978	1.12369	0.261146	0.59798
Gm5761	0.852415	1.76394	1.57115	1.1227	0.261564	0.598312
Fam184b	13.027	1.76293	0.45765	3.85213	0.000117096	0.00126742
Gm9889	0.538187	1.76097	1.90941	0.922262	0.356392	0.699666
Gm9210	0.538187	1.76097	1.90941	0.922262	0.356392	0.699666
Vmn2r85	0.53943	1.76097	1.90839	0.922753	0.356136	0.699523
X1700030C10Rik	52.6479	1.75972	0.615791	2.85766	0.00426784	0.0288242
Cpa4	0.862274	1.75763	1.76031	0.998477	0.318048	0.663993
Tpm3.rs7	1691.64	1.75526	0.909219	1.93051	0.0535436	0.215628
Mir221	11.3268	1.75509	0.453445	3.87056	0.000108584	0.00118893
Ttc34	1.26581	1.7532	1.54282	1.13636	0.255807	0.590933
Gm18076	0.856282	1.75305	1.59613	1.09832	0.272067	0.610788
Fcna	30.0152	1.75205	0.322684	5.42962	5.64743e-08	1.14722e-06
Cd1d1	308.704	1.75128	0.111605	15.6918	1.7203e-55	8.22956e-53
A230081H15Rik	2.58836	1.75052	0.977463	1.79088	0.0733126	0.270219
Gm26887	0.855888	1.75045	1.59577	1.09693	0.27267	0.611142
Vmn1r87	0.533167	1.7493	2.15214	0.812816	0.416323	0.751446
Gm37552	0.533167	1.7493	2.15214	0.812816	0.416323	0.751446
Gm45144	0.824789	1.7491	1.578	1.10843	0.267678	0.605128
Gm37895	2.83278	1.74894	0.901847	1.93928	0.052467	0.2125
Gm56225	0.868147	1.74883	1.72391	1.01445	0.310366	0.655867
Ighj3	52.7745	1.74761	0.355846	4.91115	9.05451e-07	1.53156e-05
Fbxw27	15.8485	1.74739	0.404814	4.31652	1.58508e-05	0.000210713
Pnpla1os	0.533992	1.74689	2.18615	0.799075	0.424247	0.75795
Gm55497	0.519531	1.74684	2.20224	0.793209	0.427656	0.760805
Adamts16	11.8944	1.7467	0.460641	3.79189	0.000149506	0.00156824
Gm8146	0.849897	1.74642	1.50348	1.16159	0.245403	0.577278
A630035G10Rik	0.85114	1.74461	1.59636	1.09287	0.274451	0.613316
Gm24463	0.538848	1.74408	1.90623	0.914937	0.360225	0.703671
Gm56050	0.534841	1.74405	1.90952	0.913344	0.361062	0.704392
Gm37850	0.531838	1.74403	1.91201	0.912143	0.361694	0.704796
Gm45507	0.530596	1.74402	1.91305	0.911643	0.361956	0.704963
Gm22649	0.844106	1.74378	1.76583	0.987515	0.32339	0.668897
Gm42473	2.93533	1.74258	0.942569	1.84876	0.0644931	0.246766
Sftpd	493.838	1.74209	0.156278	11.1474	7.37328e-29	1.02218e-26
Gm28845	2.58109	1.74191	0.983513	1.77111	0.076543	0.278469
Cd200r2	877.028	1.74182	0.117011	14.886	4.06211e-50	1.58586e-47
Gm25370	0.53843	1.74168	1.90624	0.913675	0.360888	0.704133
Gm15496	0.534424	1.74166	1.90954	0.912083	0.361725	0.704796
X1700052H01Rik	0.534424	1.74166	1.90954	0.912083	0.361725	0.704796
Epha8	0.531421	1.74163	1.91203	0.910882	0.362358	0.705103
Mir323	0.530178	1.74162	1.91307	0.910383	0.362621	0.705326
A730082K24Rik	0.51696	1.74153	1.92432	0.905008	0.365461	0.708053
X.1252	0.51696	1.74153	1.92432	0.905008	0.365461	0.708053
Gm17120	0.8557	1.7391	1.77315	0.9808	0.326691	0.671553
Gm8864	0.853129	1.73803	1.59442	1.09007	0.275683	0.614973
Klrg1	9.86037	1.73696	0.54494	3.18743	0.00143542	0.0114553
Gm10782	1.66593	1.73677	1.23653	1.40455	0.160156	0.453308
Iglv1	137.958	1.73661	0.388213	4.47333	7.701e-06	0.000109076
Dmp1	0.831241	1.73531	1.64284	1.05629	0.290837	0.632857
X1700097N02Rik	0.843634	1.73517	1.73178	1.00196	0.316362	0.661838
Gm26058	0.535859	1.73515	1.90736	0.909712	0.362975	0.705581
Rex2	0.53227	1.73514	2.15074	0.806764	0.419802	0.754422
Or2ag17	0.531853	1.73511	1.91068	0.908112	0.363819	0.706605
Gm42511	0.531853	1.73511	1.91068	0.908112	0.363819	0.706605
Gm39119	0.531853	1.73511	1.91068	0.908112	0.363819	0.706605
Gm54797	0.529267	1.73511	2.15407	0.805505	0.420529	0.754895
Gm49965	0.528024	1.7351	2.15545	0.804982	0.42083	0.755095
X4930477G07Rik	0.52885	1.73508	1.91319	0.906905	0.364457	0.707197
NA..530	0.514806	1.73498	2.17048	0.799353	0.424086	0.757875
Gm5883	0.845309	1.73456	1.56794	1.10627	0.268611	0.606403
Ighv1.5	6.93041	1.73375	0.807525	2.14699	0.0317941	0.145459
Serpinb11	594.697	1.73341	0.108743	15.9405	3.31534e-57	1.70615e-54
Ighv1.20	0.859721	1.73295	1.7705	0.978791	0.327683	0.672621
Traj49	0.82867	1.73198	1.60205	1.08111	0.27965	0.620044
Gm45812	0.814627	1.73103	1.71127	1.01155	0.311756	0.657089
Lipk	8.63103	1.73081	0.552664	3.13175	0.00173768	0.0134626
Hal	334.149	1.72996	0.132745	13.0323	8.02016e-39	1.90493e-36
X.1283	0.850572	1.72799	1.59348	1.08441	0.278181	0.618272
Bmper	62.1359	1.72785	0.217221	7.95434	1.80089e-15	9.03502e-14
Gm30177	0.833108	1.72781	1.59967	1.0801	0.280096	0.620383
A530058O07Rik	4.95857	1.72641	0.659418	2.61808	0.00884263	0.0530823
Gm37567	0.533288	1.72541	2.18346	0.790219	0.4294	0.762017
X4921507G05Rik	0.525036	1.72533	2.19259	0.786892	0.431345	0.76341
Smt3h2.ps2	0.511818	1.7252	2.20763	0.781469	0.434527	0.765373
Odf3l1	0.854579	1.72461	1.72494	0.999808	0.317404	0.663198
Crabp1	1.70557	1.72247	1.23167	1.39849	0.161967	0.455638
Gm13397	1.66895	1.72061	1.37052	1.25545	0.209316	0.529249
Gm11533	0.530839	1.72047	2.18532	0.787286	0.431114	0.76341
Vmn1r211	0.526833	1.72042	2.18975	0.785668	0.432062	0.763811
Gm48215	0.526833	1.72042	2.18975	0.785668	0.432062	0.763811
Gm7450	0.526833	1.72042	2.18975	0.785668	0.432062	0.763811
Trav9.4	0.52383	1.72038	2.1931	0.784447	0.432778	0.764322
Gm29084	0.522587	1.72036	2.1945	0.783941	0.433075	0.764377
Or4p4	0.522587	1.72036	2.1945	0.783941	0.433075	0.764377
Trav9.2	0.824082	1.71965	1.64276	1.04681	0.295189	0.637553
X.492	1.55285	1.71873	1.45803	1.1788	0.238476	0.569326
Dthd1	0.521259	1.71798	1.91701	0.896177	0.370158	0.713061
Gm8816	0.521259	1.71798	1.91701	0.896177	0.370158	0.713061
C030015E24Rik	0.521259	1.71798	1.91701	0.896177	0.370158	0.713061
Fbxw25	1.9775	1.71699	1.0664	1.61009	0.107379	0.351294
Stc2	2222.93	1.71677	0.210897	8.14031	3.94276e-16	2.09899e-14
Gm14563	0.849559	1.71594	1.77181	0.968463	0.332813	0.677874
Gm49991	0.833054	1.71575	1.77943	0.964213	0.334939	0.679989
Thbs2	807.403	1.71566	0.32831	5.22574	1.73465e-07	3.30668e-06
H2.Q1	131.719	1.71416	0.154242	11.1135	1.07887e-28	1.46576e-26
Defb44.ps	21.0922	1.71341	0.363467	4.71406	2.42826e-06	3.76258e-05
C430002N11Rik	5.43578	1.7131	0.660387	2.59409	0.00948424	0.0561402
Mchr1	8.84849	1.71261	0.759403	2.2552	0.0241206	0.117154
X2310002D06Rik	0.814694	1.71249	1.60361	1.0679	0.285565	0.626321
Gm42845	2.92326	1.71167	0.920561	1.85938	0.0629732	0.242504
Gm17114	0.525697	1.71152	1.91225	0.895026	0.370773	0.713744
X1600027J07Rik	0.525697	1.71152	1.91225	0.895026	0.370773	0.713744
X9330158H04Rik	0.52169	1.71143	1.91566	0.893392	0.371647	0.714578
NA..86	0.518687	1.71137	1.91823	0.892159	0.372308	0.714815
NA..259	0.518687	1.71137	1.91823	0.892159	0.372308	0.714815
Gm23508	0.517445	1.71134	1.9193	0.891647	0.372582	0.714942
X.191	0.504227	1.71106	1.93094	0.886129	0.375548	0.71773
Adam12	77.674	1.71017	0.240998	7.09619	1.28243e-12	4.8077e-11
Platr16	2.91615	1.70995	0.914565	1.86968	0.0615277	0.238479
Gulo	2.48437	1.70934	0.924796	1.84834	0.0645534	0.246882
Gm6885	1.99132	1.70904	1.07891	1.58404	0.113184	0.362944
Igkv17.121	19.3187	1.709	0.367609	4.64895	3.33627e-06	5.05878e-05
Gm9797	4.86837	1.7084	0.764873	2.23357	0.0255114	0.122577
NA..298	0.830397	1.70778	1.73264	0.985654	0.324303	0.669607
C6	47.6599	1.70622	0.243212	7.01534	2.29395e-12	8.35092e-11
Serpinb2	2.02271	1.70574	0.986671	1.72878	0.0838477	0.29646
Gm44753	1.23509	1.70023	1.40579	1.20945	0.22649	0.553037
A330048O09Rik	0.523126	1.69869	2.19044	0.7755	0.438045	0.768121
Gm36976	0.523126	1.69869	2.19044	0.7755	0.438045	0.768121
Gm44956	0.523126	1.69869	2.19044	0.7755	0.438045	0.768121
Gm9166	0.519119	1.69861	2.19497	0.773864	0.439011	0.768834
Gtpbp4.ps5	0.514873	1.69852	2.19982	0.772119	0.440044	0.769666
Sapcd2	29.3541	1.69836	0.281272	6.03814	1.55901e-09	4.00846e-08
Gm15122	0.501655	1.69825	2.21528	0.766609	0.443314	0.772388
A830092H15Rik	2.87654	1.69798	0.91506	1.85559	0.0635114	0.244051
Gm10322	0.831969	1.69549	1.82792	0.927551	0.35364	0.697657
Syt10	3.32029	1.69395	0.951942	1.77947	0.075163	0.275425
Or8b48	2.4372	1.69391	0.959629	1.76517	0.077535	0.281084
Gm11912	1.57603	1.69251	1.3163	1.2858	0.198511	0.51367
Gm14319	0.832401	1.69248	1.77494	0.953542	0.340316	0.685292
Gm4756	4.94542	1.69239	0.691661	2.44685	0.014411	0.0783906
Gm45162	0.824149	1.69235	1.77881	0.95139	0.341407	0.686505
Gbp10	169.599	1.69161	0.18363	9.21203	3.20009e-20	2.43157e-18
Pkd1l1	19.7785	1.68901	1.12873	1.49638	0.134554	0.405111
F12	0.80836	1.68789	1.77187	0.952604	0.340791	0.685682
Vmn1r74	9.35456	1.68777	0.525552	3.21143	0.00132076	0.0106802
Gm12599	2.08795	1.68649	1.04853	1.60843	0.107741	0.352137
Mir409	0.520259	1.68509	2.58613	0.65159	0.514666	0.821559
Sstr5	0.516253	1.68502	2.59205	0.650073	0.515645	0.821725
X.793	0.516253	1.68502	2.59205	0.650073	0.515645	0.821725
Gm24347	0.51325	1.68497	2.59653	0.648931	0.516383	0.822355
Gm55125	0.512007	1.68494	2.59839	0.648456	0.51669	0.822457
Gm47932	0.498789	1.6847	2.61863	0.643353	0.519995	0.823502
Gm55654	0.498789	1.6847	2.61863	0.643353	0.519995	0.823502
Gm44090	1.65436	1.68395	1.23668	1.36167	0.173303	0.47422
Ccnb1.ps	1.18099	1.68361	1.37069	1.2283	0.219335	0.54248
Sorcs3	6.16721	1.6829	0.703643	2.3917	0.0167705	0.0881749
Gm12221	2.47181	1.68249	1.04927	1.60349	0.108827	0.354088
Gm5345	13.8956	1.68137	0.441025	3.81242	0.000137613	0.00145654
Gm12101	2.38544	1.68008	1.14376	1.46891	0.141858	0.419778
Igkv4.59	31.422	1.67983	0.387534	4.33466	1.45987e-05	0.0001956
Tpsab1	6.46186	1.67943	0.641039	2.61985	0.00879684	0.0528635
X1700003N22Rik	1.53109	1.67865	1.28548	1.30586	0.191601	0.503776
Mir3070a	1.59738	1.67845	1.14505	1.46583	0.142696	0.421082
X.913	2.83908	1.67766	0.877875	1.91105	0.0559982	0.222714
Gm5119	0.511111	1.67743	2.16514	0.774746	0.43849	0.768449
Gm44032	0.506865	1.6773	2.17013	0.772905	0.439579	0.769166
Fam227b	1.19892	1.67723	1.40515	1.19363	0.232625	0.561121
C7	40.108	1.67703	0.328849	5.09969	3.40204e-07	6.20905e-06
Ms4a5	52.3552	1.67701	1.08982	1.53879	0.123856	0.38479
Gm45756	0.493647	1.6769	2.18605	0.767093	0.443026	0.772176
Gm22169	0.493647	1.6769	2.18605	0.767093	0.443026	0.772176
Gm6031	0.817246	1.67632	1.98025	0.846521	0.397262	0.735995
Gm37933	1.25295	1.67522	1.46561	1.14301	0.253034	0.587082
Rsph6a	7.35448	1.67468	0.605151	2.76738	0.0056509	0.0366774
Gm15462	1.63876	1.6732	1.12945	1.48142	0.138495	0.413354
Shisa2	132.143	1.6728	0.242229	6.90587	4.98976e-12	1.74001e-10
Pi16	838.934	1.67134	0.271417	6.15785	7.37396e-10	1.9721e-08
Tnxa	10.0971	1.67061	0.457449	3.65201	0.000260192	0.00254901
Gm6630	0.508539	1.66914	2.20253	0.757827	0.448555	0.776789
Gm36758	0.508539	1.66914	2.20253	0.757827	0.448555	0.776789
Gm50037	0.508539	1.66914	2.20253	0.757827	0.448555	0.776789
Gm15603	0.491076	1.6686	2.22344	0.750457	0.45298	0.780371
Gm45338	61.778	1.66851	0.218671	7.63024	2.34315e-14	1.04994e-12
NA..230	5.50441	1.66742	0.7216	2.31073	0.0208477	0.104825
NA..553	97.2281	1.66719	0.184721	9.02544	1.78982e-19	1.27178e-17
Nat8f3	6.67538	1.66695	0.580227	2.87293	0.00406682	0.0276979
Gm22915	3.18551	1.66681	0.853769	1.9523	0.0509025	0.207377
Trbv29	1.22476	1.66632	1.45161	1.14791	0.251006	0.584933
Gm2735	5.55888	1.66475	0.67524	2.46542	0.0136854	0.0752507
Ighv1.71	3.75848	1.66414	1.18664	1.40241	0.160794	0.45432
Gm35041	0.831758	1.66384	2.37812	0.699645	0.484149	0.80409
Gm6762	0.845777	1.66359	2.36759	0.702652	0.482273	0.803023
Gm15026	0.815107	1.66317	2.0902	0.795701	0.426206	0.759301
Defb42	1.23897	1.66077	1.30785	1.26985	0.204139	0.521622
Traj20	2.76445	1.65957	0.864741	1.91915	0.0549655	0.219765
Clec12a	344.335	1.65622	0.11431	14.4888	1.42593e-47	4.99295e-45
Gm43057	1.14965	1.65607	1.34662	1.2298	0.218773	0.541867
Gm11127	8.86498	1.6549	0.485165	3.41101	0.000647234	0.00573228
Igkv8.19	7.68578	1.65418	0.764913	2.16258	0.0305737	0.141207
Fbn1	1981.6	1.65406	0.208832	7.92053	2.36506e-15	1.17613e-13
Gm568	0.502965	1.65294	2.60751	0.633915	0.526136	0.826368
Gm7507	0.502965	1.65294	2.60751	0.633915	0.526136	0.826368
Gm4813	0.488504	1.65257	2.63027	0.628289	0.529815	0.828471
Gm12426	1.19385	1.65193	1.38006	1.197	0.231307	0.55933
Gm50109	4.39647	1.65106	0.775087	2.13016	0.0331586	0.150184
Traj13	1.63645	1.64952	1.14618	1.43915	0.150109	0.435319
Gm6758	2.76135	1.646	0.847762	1.94159	0.0521873	0.211672
Atp6v0a4	89.1905	1.64566	0.202971	8.10783	5.15331e-16	2.72212e-14
Gm37773	3.53204	1.64565	0.869651	1.89231	0.0584492	0.229958
Dsg4	1.19785	1.64537	1.31824	1.24816	0.211973	0.532666
Opcml	15.0272	1.64468	0.391325	4.20285	2.63577e-05	0.000331816
Gm10941	2.38726	1.64446	0.9136	1.79998	0.0718644	0.266471
Ighv9.4	5.10167	1.64223	1.14612	1.43286	0.151897	0.437829
Gm45847	5.092	1.64193	0.704758	2.32978	0.0198176	0.100573
NA..287	1.14207	1.64127	1.38094	1.18852	0.234629	0.563511
Gm19340	1.21847	1.63853	1.3436	1.21951	0.222651	0.54727
Gmnc	1.18427	1.63802	1.30787	1.25243	0.210414	0.530407
Folh1	2.4415	1.63729	0.941794	1.73849	0.0821254	0.292696
Gm38337	1.98823	1.63684	1.12022	1.46118	0.143967	0.423521
Ighj2	83.9333	1.63489	0.302124	5.41132	6.25631e-08	1.26185e-06
Cdh17	830.076	1.6339	0.163244	10.009	1.392e-23	1.40295e-21
Gm8226	3.9305	1.63316	0.78875	2.07056	0.0383997	0.168203
Col5a2	913.694	1.6327	0.261556	6.24225	4.3133e-10	1.19788e-08
Htr7	16.4087	1.63239	0.383227	4.2596	2.04791e-05	0.000265183
Garem2	1.55353	1.62644	1.29201	1.25885	0.208085	0.5273
Iglj3	3.75566	1.62628	0.866419	1.87701	0.0605166	0.235554
Mir6950	2.39474	1.62612	0.993669	1.63649	0.101738	0.338678
X4930555A03Rik	2.76495	1.62489	0.853946	1.9028	0.0570661	0.225772
Spink8	12.8519	1.62465	0.613287	2.64908	0.00807118	0.0491022
Ighv1.18	20.6513	1.62456	0.8844	1.83691	0.0662233	0.251061
Gm55085	1.15229	1.62343	1.31853	1.23124	0.218232	0.541316
Gm42522	3.57005	1.62336	0.860149	1.8873	0.0591204	0.231593
Chst4	4.75206	1.61812	0.661404	2.4465	0.0144251	0.078448
D630023F18Rik	14.8893	1.61721	0.407457	3.96903	7.21661e-05	0.000826685
Cldn34b2	1.16229	1.61697	1.40257	1.15287	0.248965	0.581692
Nkx2.9	1.19893	1.61662	1.46298	1.10501	0.269153	0.607041
Shisa8	1.2051	1.61505	1.36553	1.18273	0.236916	0.567208
Pira13	16.6757	1.61455	0.393663	4.10134	4.1077e-05	0.000496152
Igkv10.94	29.2886	1.61107	1.10004	1.46457	0.143039	0.42173
Col6a5	69.6752	1.61008	0.211845	7.60029	2.95475e-14	1.31187e-12
Gm5507	1.91843	1.60912	1.23771	1.30009	0.193572	0.506852
X1700101I11Rik	2.34107	1.60746	0.932058	1.72463	0.0845933	0.298391
Gm40117	1.13698	1.60636	1.37883	1.16502	0.24401	0.576224
Igkj1	52.7455	1.60268	0.321082	4.99148	5.99193e-07	1.04689e-05
Angpt4	21.4629	1.60236	0.49986	3.20561	0.00134777	0.010863
Cst6	5.94392	1.60043	0.628178	2.54774	0.0108424	0.0624595
Gm26968	1.98964	1.60012	1.11094	1.44033	0.149774	0.434755
Sgo1	59.906	1.59963	0.204881	7.80764	5.82706e-15	2.81932e-13
Gm6625	0.796987	1.59962	1.85345	0.86305	0.38811	0.728573
Gm24414	0.796987	1.59962	1.85345	0.86305	0.38811	0.728573
Gm5177	1.16468	1.59859	1.60208	0.997826	0.318364	0.664285
Gm43674	1.94702	1.5978	1.0177	1.57001	0.116413	0.370014
Gm42870	3.12663	1.59689	0.793375	2.01278	0.0441382	0.1863
Gm28888	1.9503	1.59673	1.09264	1.46136	0.143918	0.423512
Nphs2	4.36558	1.59655	0.793341	2.01244	0.044174	0.186405
X.1048	1.16851	1.59633	1.37721	1.15911	0.246413	0.578483
Eln	430.623	1.59556	0.283204	5.63396	1.76116e-08	3.8717e-07
Gm45602	4.69972	1.5942	0.844383	1.888	0.0590257	0.231501
Gm49525	4.27263	1.59374	0.700112	2.2764	0.022822	0.112288
Gm16343	1.16538	1.59199	1.69473	0.939378	0.347537	0.691181
Igkv17.127	24.229	1.59091	0.859669	1.85061	0.0642255	0.245877
Gm26608	1.9201	1.58875	1.00096	1.58722	0.112462	0.361812
Gm9311	1.5688	1.58598	1.21528	1.30503	0.191881	0.504041
Gm48805	12.5379	1.58544	0.50064	3.16682	0.00154115	0.012162
Gm12494	2.23948	1.5854	0.9984	1.58794	0.1123	0.361681
Lox	1202.46	1.58476	0.228383	6.93903	3.94802e-12	1.39247e-10
Traj7	3.16567	1.58426	0.861004	1.84002	0.0657657	0.249858
Gm54573	1.5122	1.58338	1.20637	1.31251	0.189347	0.500519
Gm44436	14.7902	1.58321	0.416711	3.79931	0.000145098	0.00152672
Cyp3a57	16.9098	1.58312	0.478289	3.30998	0.00093304	0.00790095
Igkv14.111	48.6428	1.58298	0.625395	2.53117	0.0113684	0.0647433
Apol7d	5.41335	1.58294	0.67455	2.34666	0.0189428	0.0971157
Gm14032	3.81576	1.58144	0.838563	1.88589	0.0593099	0.232054
Gm15866	2.38561	1.58111	0.999656	1.58165	0.113728	0.364139
Gm18555	1.88089	1.57957	1.06166	1.48784	0.136794	0.409612
Gm33280	1.8633	1.5782	1.14819	1.37451	0.169282	0.468252
Gm34777	0.799611	1.57762	1.66267	0.948845	0.342699	0.68759
G530012D18Rik	0.802613	1.57756	1.66152	0.949465	0.342384	0.687379
X4930404I05Rik	1.90273	1.57648	1.07683	1.464	0.143193	0.422038
Gdpd2	107.768	1.57548	0.238446	6.6073	3.91399e-11	1.24708e-09
Clec10a	141.052	1.57485	0.180217	8.73864	2.3594e-18	1.53814e-16
Orc1	28.8619	1.57361	0.300586	5.23514	1.64857e-07	3.15457e-06
H2bc22	5.00689	1.57358	0.660726	2.3816	0.0172377	0.0902263
Gm11829	0.797039	1.57275	1.66287	0.945805	0.344248	0.688409
Platr1	20.8037	1.57275	0.337706	4.65715	3.20622e-06	4.87846e-05
X1700010B08Rik	0.801285	1.57267	1.66125	0.946684	0.3438	0.688232
X4930488N15Rik	0.804049	1.57262	1.66019	0.947254	0.34351	0.687998
Gm54557	0.804049	1.57262	1.66019	0.947254	0.34351	0.687998
Gm43341	0.791108	1.57216	2.0573	0.764187	0.444756	0.773641
Gm2897	1.15978	1.57161	1.44777	1.08554	0.277683	0.617558
Lpcat2b	11.1589	1.57104	0.447508	3.51065	0.000447021	0.00413933
Gm47761	4.19904	1.56925	0.705775	2.22344	0.026186	0.12512
Gm29395	1.44267	1.56867	1.37077	1.14437	0.252469	0.586489
Gm13809	0.761352	1.56827	2.029	0.772924	0.439567	0.769166
Mir7649	5.78104	1.56783	0.616038	2.54503	0.0109269	0.062861
Gm18255	0.801121	1.56779	1.846	0.849291	0.39572	0.73466
Gm44235	18.0754	1.56667	0.34201	4.58076	4.63295e-06	6.83572e-05
X.1297	3.40798	1.5654	0.831773	1.882	0.0598359	0.233547
Gm29430	2.66659	1.56523	0.904905	1.72972	0.083681	0.296127
Zfp957	1.11755	1.56497	1.57743	0.992104	0.321147	0.666937
Ccl7	73.1489	1.56467	0.247753	6.31542	2.69436e-10	7.63889e-09
Ighj4	62.1958	1.56464	0.236973	6.60262	4.03958e-11	1.28468e-09
Gm42471	10.8776	1.56398	0.474866	3.29352	0.00098941	0.00832227
Rpl23a.ps1	3.05167	1.56353	0.827705	1.88899	0.0588926	0.23122
Gm37103	2.24678	1.56252	0.959798	1.62796	0.103533	0.342604
Cdhr2	33.0484	1.56249	0.281107	5.55833	2.72364e-08	5.80719e-07
Gm14760	1.80591	1.56224	1.51788	1.02922	0.303375	0.647253
Gm38178	14.1832	1.56156	0.391042	3.99332	6.51547e-05	0.000752202
Pif1	38.5117	1.56003	0.263883	5.91183	3.38327e-09	8.21049e-08
Gm37108	0.77623	1.55932	1.64068	0.950412	0.341903	0.68698
Ccl8	194.636	1.55914	0.18219	8.55773	1.15107e-17	6.94424e-16
Gm26640	0.800703	1.55893	1.63125	0.955666	0.339241	0.684306
Gm48944	1.54047	1.55885	1.11053	1.4037	0.160408	0.453795
Traj9	3.87072	1.55791	0.788005	1.97703	0.0480388	0.198576
Gm53019	1.51104	1.55752	1.17459	1.32601	0.184835	0.493251
Gm42534	4.94747	1.55715	0.816651	1.90676	0.0565522	0.224183
Adamts12	178.007	1.55689	0.172768	9.01147	2.03307e-19	1.42378e-17
Iglc1	120.07	1.55656	0.540548	2.87959	0.00398187	0.0271847
Col5a1	942.413	1.55544	0.162962	9.54481	1.36354e-21	1.16656e-19
Gstt1	1471.76	1.55521	0.0900404	17.2723	7.60121e-67	4.78102e-64
X4930507D05Rik	1.57444	1.55509	1.21408	1.28087	0.200238	0.515741
C2cd4a	1.0467	1.55463	1.93266	0.804398	0.421167	0.755311
Ccdc83	0.795129	1.55419	1.63256	0.951992	0.341101	0.686182
Gm54838	1.15983	1.55413	1.46443	1.06125	0.288577	0.629917
Cfap221	0.783888	1.55265	1.80745	0.859031	0.390323	0.73015
Igkv4.53	37.9571	1.55137	0.474989	3.26612	0.00109034	0.00904574
Gm31160	2.70277	1.55078	0.922721	1.68066	0.0928285	0.317995
NA..477	1.92474	1.54962	1.10383	1.40385	0.160362	0.453703
Igkv5.43	58.2244	1.54791	0.982009	1.57627	0.114964	0.367057
Ighv5.16	20.0188	1.54758	0.990799	1.56196	0.118298	0.373664
Gm3571	3.45834	1.54737	0.934143	1.65646	0.0976285	0.329159
Gm54524	1.14273	1.54518	1.46476	1.0549	0.291469	0.633502
X4930558J18Rik	3.08855	1.5432	0.870967	1.77182	0.0764242	0.278245
Rln3	3.01627	1.54319	0.920149	1.67711	0.0935208	0.319754
Trim24	4693.62	1.54305	0.0572048	26.9742	2.97004e-160	9.17067e-157
Gm7030	52.4833	1.54297	0.216684	7.12083	1.07276e-12	4.06657e-11
Gm49918	0.766068	1.54294	1.67018	0.923816	0.355582	0.699336
Igf2os	0.773077	1.54287	1.66735	0.925337	0.35479	0.698857
Ifnl3	1.5192	1.54173	1.33239	1.15711	0.247226	0.579626
Gm47179	7.4889	1.5403	0.562844	2.73664	0.00620701	0.0395982
Ceacam10	33.7852	1.54014	0.37036	4.15851	3.2033e-05	0.000394919
Scube3	18.8283	1.5394	0.334602	4.60068	4.21115e-06	6.26782e-05
Zfp791	335.256	1.53937	0.174327	8.83038	1.04321e-18	6.97493e-17
Sncb	6.07913	1.53823	0.58832	2.61462	0.00893275	0.0535099
X5830418P13Rik	4.52514	1.53817	0.671224	2.29159	0.0219291	0.109004
Peak1os	4.06975	1.53772	0.746092	2.06104	0.0392996	0.171058
Cdc25c	38.1586	1.53714	0.230819	6.65952	2.74728e-11	8.8868e-10
Gm10293	4.57822	1.53656	0.770655	1.99384	0.0461694	0.192907
Ube2c	80.9405	1.53607	0.185971	8.25975	1.45975e-16	7.99683e-15
Cep57l1	212.403	1.53565	0.108443	14.1609	1.60011e-45	5.0322e-43
Slc1a1	22.0869	1.53508	0.36873	4.16317	3.13863e-05	0.00038779
Gm16470	2.25431	1.53356	0.925612	1.6568	0.0975594	0.328992
Gm8532	3.38235	1.53329	0.825813	1.8567	0.0633541	0.243639
Traj50	0.772483	1.53306	1.77746	0.8625	0.388412	0.728782
Klhl14	1.48187	1.53285	1.49149	1.02773	0.304077	0.648106
NA..365	0.761836	1.53278	1.54379	0.992872	0.320772	0.666712
Gm17197	0.7793	1.53262	1.5384	0.996243	0.319132	0.664974
Eif1ad19	0.783306	1.53258	1.53718	0.997005	0.318762	0.664578
Gm11805	1.15255	1.53136	1.50965	1.01439	0.310398	0.655867
Gm55970	4.10632	1.5295	0.783156	1.95299	0.0508203	0.207166
Sdc2	1320.76	1.52869	0.0980481	15.5912	8.3573e-55	3.88844e-52
NA..242	2.23023	1.52805	1.00563	1.51949	0.128638	0.39434
Gpr37	4.87334	1.5279	0.733077	2.08423	0.0371392	0.164029
A830018L16Rik	107.787	1.52769	0.235961	6.47434	9.52252e-11	2.91118e-09
Gm12091	2.20936	1.52757	1.08628	1.40625	0.159651	0.452558
Serpina3n	962.182	1.52751	0.249048	6.1334	8.60223e-10	2.28083e-08
Cdk1	149.642	1.52725	0.133293	11.4579	2.14713e-30	3.24122e-28
Loxl2	220.957	1.52688	0.157375	9.70218	2.95137e-22	2.6803e-20
Igkj2	49.5783	1.52599	0.331346	4.60542	4.1163e-06	6.13471e-05
Gm47675	2.17158	1.52455	1.14875	1.32714	0.184461	0.492781
Prdx5	2450.25	1.52374	0.0869656	17.5212	9.87557e-69	6.84538e-66
Gm14158	3.70731	1.52361	0.801157	1.90176	0.0572028	0.226223
X.629	0.758491	1.5231	1.64171	0.927753	0.353536	0.697644
Zfta	1480.06	1.52223	0.0974599	15.619	5.40475e-55	2.54962e-52
Trav12.2	0.773562	1.52172	1.8521	0.821617	0.411295	0.747518
Gm37004	1.50936	1.52141	1.36083	1.118	0.263568	0.600488
Snord3b2	48.2162	1.52131	0.857006	1.77515	0.0758736	0.277224
Snord3b2.1	48.2162	1.52131	0.857006	1.77515	0.0758736	0.277224
Marcksl1.ps4	1.49918	1.52084	1.16112	1.3098	0.190262	0.501844
Mrgprg	1.11636	1.5208	1.43651	1.05868	0.289746	0.631413
Gm6802	4.11854	1.5195	0.754308	2.01443	0.0439641	0.185761
Cyp11a1	7.48381	1.51908	0.546685	2.77871	0.00545755	0.0357297
Col6a2	800.488	1.51886	0.241246	6.29589	3.05647e-10	8.60803e-09
Gm11399	4.46625	1.51865	0.75773	2.00421	0.0450471	0.189289
Mir679	0.781396	1.51815	1.63184	0.930331	0.3522	0.695983
Igkv12.44	20.7585	1.51784	0.48273	3.14427	0.00166499	0.0129705
Or4a47	0.76696	1.51751	1.77739	0.853787	0.393223	0.732587
Gm14780	0.772966	1.51749	1.77429	0.855265	0.392405	0.731907
Igkc	2732.52	1.51747	0.298367	5.08592	3.6585e-07	6.64853e-06
X2010001K21Rik	5.72233	1.51744	0.655719	2.31416	0.0206592	0.104052
Grid2	301.669	1.51741	0.165268	9.18152	4.25066e-20	3.18706e-18
Gm12230	0.751674	1.51717	1.54484	0.982092	0.326054	0.670983
Gm12348	0.752917	1.51717	1.54444	0.98234	0.325932	0.670804
Gm29128	0.769138	1.5171	1.53936	0.985539	0.324359	0.669607
Gmfg.ps	0.77739	1.51707	1.53684	0.987138	0.323575	0.669124
NA..329	1.49792	1.51667	1.6043	0.945376	0.344467	0.688508
Ighv9.1	2.6377	1.51512	1.10484	1.37135	0.170266	0.469596
Gm21461	1.89499	1.51492	1.0094	1.50081	0.133404	0.403227
Gm49244	1.48828	1.51488	1.18265	1.28092	0.200223	0.515741
X4930500F10Rik	2.67777	1.51468	0.998722	1.51661	0.129364	0.395463
Traj17	3.70501	1.51421	0.7459	2.03004	0.0423522	0.180398
Gm9522	2.63496	1.51345	1.18991	1.27191	0.203405	0.520308
Tceal7	0.753348	1.5134	1.64222	0.92156	0.356758	0.699956
Gm7211	0.766566	1.51337	1.63689	0.92454	0.355205	0.699151
Vmn1r.ps55	0.771816	1.51335	1.6348	0.925709	0.354597	0.698794
Raet1d	5.27524	1.51322	0.632547	2.39227	0.0167445	0.0880654
Traj2	2.2068	1.51306	1.08001	1.40097	0.161222	0.454885
Sfrp4	844.618	1.51264	0.15872	9.53025	1.56912e-21	1.32575e-19
Slc6a11	1.123	1.51234	1.80771	0.836605	0.402815	0.740302
NA..187	1.91879	1.51231	1.06366	1.4218	0.155083	0.443796
Gm8930	0.774401	1.51142	1.6335	0.925262	0.35483	0.698857
Or2t1	1.07182	1.5113	1.51709	0.996182	0.319162	0.664974
Ighv3.1	5.71238	1.51023	0.871756	1.7324	0.0832022	0.295253
Gm13797	1.54964	1.50984	1.34893	1.11929	0.263018	0.600052
Gm54545	1.08107	1.50953	1.40205	1.07666	0.281632	0.622237
Slc9b1	1.07133	1.50891	1.53026	0.986054	0.324107	0.669563
Gm44286	8.28363	1.5078	0.513168	2.93822	0.00330104	0.0232036
Cdc20	121.236	1.50777	0.205775	7.32727	2.34884e-13	9.55428e-12
Trbj2.2	1.4947	1.50741	1.31843	1.14334	0.252899	0.586849
Gm44894	0.763578	1.50711	1.80972	0.832783	0.404967	0.741861
Krt17	455.691	1.50668	0.139508	10.8	3.44169e-27	4.19174e-25
Gm7734	1.03571	1.50488	1.49056	1.0096	0.312686	0.657834
X.53	1.8571	1.50463	1.27015	1.18462	0.236169	0.565979
Iglj1	18.7561	1.50454	0.42272	3.55918	0.00037202	0.00351186
Gm3671	1.06668	1.50389	1.51692	0.99141	0.321486	0.667228
Ccnb1	124.718	1.50387	0.137583	10.9306	8.22801e-28	1.0389e-25
Gm49075	0.730447	1.50375	1.82692	0.823108	0.410447	0.746541
Nkx2.3	1.15098	1.50325	1.52741	0.984184	0.325025	0.669912
Apol11b	1.84727	1.50163	1.06161	1.41448	0.15722	0.447871
X.310	0.762982	1.50093	1.66476	0.901586	0.367277	0.709734
Vmn1r81	0.742754	1.50089	1.67312	0.897058	0.369688	0.712625
Hotair	0.758558	1.49964	1.54032	0.973594	0.330258	0.675098
Cfhr2	8.90256	1.49962	0.477901	3.13794	0.00170138	0.0132116
X1700121C08Rik	0.74534	1.49962	1.54451	0.970935	0.331581	0.676527
Gm44562	0.742337	1.49961	1.54548	0.970323	0.331885	0.67675
Gm35229	0.770816	1.49915	1.63288	0.918097	0.358568	0.70213
Gm27185	0.756798	1.49912	1.63849	0.914942	0.360222	0.703671
A2m	17.2309	1.49906	0.418285	3.58383	0.000338598	0.0032332
Gm14149	0.461532	1.4979	2.68143	0.55862	0.576421	0.849995
Fgb	0.47475	1.49735	2.65893	0.563142	0.573338	0.848478
Gm48855	0.47475	1.49735	2.65893	0.563142	0.573338	0.848478
Gm7209	0.475992	1.4973	2.65685	0.563562	0.573052	0.848388
Gm15347	0.475992	1.4973	2.65685	0.563562	0.573052	0.848388
Gm20711	0.475992	1.4973	2.65685	0.563562	0.573052	0.848388
X.1074	0.475992	1.4973	2.65685	0.563562	0.573052	0.848388
Cubn	23.4851	1.49718	0.350318	4.27378	1.92186e-05	0.000250446
Gm25205	0.478995	1.49718	2.65188	0.564572	0.572365	0.848295
Baalc	17.7417	1.49717	0.379713	3.9429	8.05011e-05	0.000909848
Rln1	0.483002	1.49701	2.64531	0.565912	0.571454	0.847684
Gm12099	1.12406	1.49576	1.76221	0.848795	0.395995	0.734742
Ddah1	65.3477	1.49533	0.256243	5.8356	5.3596e-09	1.26997e-07
Gm18234	0.742769	1.49514	1.54475	0.967882	0.333103	0.677995
Gm18367	0.738523	1.49512	1.54612	0.967012	0.333538	0.67832
Vmn2r18	0.743186	1.49493	1.81837	0.822128	0.411004	0.74707
Htr2a	8.13596	1.49444	0.53384	2.79942	0.00511949	0.0338822
Gm867	0.725305	1.49417	1.65083	0.905097	0.365414	0.708053
Gm50357	1.06207	1.49088	1.40199	1.0634	0.287599	0.628792
Tdrd9	7.73025	1.49031	0.558462	2.66859	0.00761696	0.0468254
Fibcd1	2.56763	1.48826	0.970538	1.53344	0.125168	0.387224
Gm12296	0.74917	1.48772	1.8139	0.820174	0.412117	0.748143
Gm44738	4.44407	1.48684	0.704027	2.11191	0.0346939	0.155541
NA..523	93.4182	1.48682	0.207112	7.17881	7.03191e-13	2.73271e-11
Tnc	1664	1.48681	0.0709173	20.9655	1.35608e-97	1.71759e-94
Gm47828	5.51247	1.48614	0.603203	2.46375	0.0137493	0.0755286
Tubb2a.ps2	1.87128	1.48545	1.39898	1.06181	0.288321	0.629704
Gadl1	7.34307	1.48527	0.539554	2.75278	0.00590919	0.0380701
Gm4675	2.54523	1.48513	0.902463	1.64564	0.0998369	0.334118
Pira1	42.3754	1.48453	0.3043	4.87849	1.069e-06	1.77984e-05
Gm3919	0.752209	1.4844	1.81166	0.819358	0.412582	0.748558
X.850	2.52171	1.48344	0.944853	1.57002	0.116411	0.370014
Nek2	87.424	1.48303	0.185724	7.98514	1.4036e-15	7.11541e-14
Gm47819	1.1081	1.4824	1.39907	1.05956	0.289347	0.630746
Gm12306	0.720285	1.4822	2.04214	0.72581	0.467955	0.792131
Gm18594	0.754556	1.48203	1.8555	0.798721	0.424452	0.758106
X4930431F12Rik	0.732174	1.48179	1.64588	0.900305	0.367958	0.710419
Slc10a4.ps	1.08927	1.48169	1.39988	1.05845	0.289852	0.631484
X.595	24.9611	1.4814	0.308291	4.80519	1.54601e-06	2.49811e-05
Ncapg	99.3401	1.47977	0.174627	8.47386	2.37387e-17	1.39014e-15
Gm15606	0.752641	1.47953	1.77779	0.832226	0.405282	0.742109
Gm47796	0.75623	1.47949	1.66421	0.889007	0.373999	0.716503
Trav21.dv12	0.738766	1.47936	1.67148	0.885058	0.376126	0.718268
Gm55012	0.730514	1.47929	1.675	0.883158	0.377151	0.719053
Gm37842	2.87683	1.47918	0.860619	1.71874	0.0856619	0.300942
Glt8d2	66.8215	1.47898	0.211636	6.98834	2.78161e-12	1.00188e-10
Fsip1	2.55544	1.47805	0.889346	1.66195	0.0965234	0.326673
Tex24	1.11069	1.47714	1.42253	1.03839	0.299088	0.642253
Gm50221	0.747067	1.47707	1.6389	0.901261	0.36745	0.709922
P4ha3	48.3777	1.47547	0.230141	6.41116	1.44419e-10	4.30281e-09
Gm32591	48.728	1.47506	0.21186	6.96246	3.34392e-12	1.19053e-10
Rrm2	178.956	1.47241	0.139268	10.5725	3.9978e-26	4.66616e-24
X4933431J24Rik	0.741161	1.47224	1.78266	0.825866	0.40888	0.745443
Gbp4	960.834	1.47152	0.139135	10.5762	3.8436e-26	4.50165e-24
Reg3g	12547.7	1.46965	0.12149	12.0969	1.09731e-33	1.97197e-31
Gm26326	3.35658	1.46959	0.80914	1.81624	0.0693336	0.259209
Gm9742	0.733624	1.46939	1.67214	0.878744	0.37954	0.721223
Cd209b	12.1664	1.46886	0.410265	3.58027	0.000343245	0.00327219
Ctnna2	74.9954	1.4688	0.208611	7.04088	1.91025e-12	7.01564e-11
Gm15322	1.10626	1.46855	1.51413	0.969894	0.332099	0.67692
Gm26465	0.751505	1.46834	1.80923	0.811582	0.417032	0.751782
Gm3131	0.744496	1.46826	1.81299	0.809859	0.418021	0.752775
Myo5b	5151.54	1.46794	0.0749122	19.5955	1.69068e-85	1.59511e-82
Hmgb3.ps	0.747081	1.46638	1.81128	0.809582	0.418181	0.752869
Cyp4a14	0.73859	1.4663	1.81588	0.807484	0.419388	0.754031
Naaladl1	4.66313	1.4658	0.690982	2.12133	0.033894	0.15266
Gm14858	0.999241	1.46571	1.69585	0.864294	0.387427	0.727939
Galr2	3.67103	1.46565	0.789877	1.85554	0.0635186	0.244051
Gm42684	8.76665	1.46432	0.470803	3.11027	0.00186915	0.0143503
Gm25694	3.31602	1.46432	0.830766	1.76262	0.0779649	0.282191
E230016K23Rik	6.64759	1.46414	0.557629	2.62566	0.00864818	0.0521177
Ceacam12	4.74964	1.4638	0.680144	2.15219	0.031382	0.144117
Cd248	195.745	1.46303	0.133129	10.9896	4.28887e-28	5.55998e-26
Gm49548	0.744393	1.46206	1.85768	0.787037	0.43126	0.76341
Prkag2os2	0.727169	1.46187	1.86714	0.782945	0.433659	0.764679
Gm43655	0.720352	1.4615	1.67667	0.871667	0.38339	0.724436
Gm29590	2.12414	1.46069	0.954311	1.53062	0.125862	0.388642
Gm10259	2.45702	1.46019	1.04578	1.39627	0.162632	0.456739
Gm50039	1.09238	1.46003	1.31629	1.1092	0.267345	0.604868
BC051142	35.86	1.45978	0.299904	4.86749	1.13022e-06	1.86894e-05
[truncated: 31,989 more rows]
