# Supplementary material for: Expression of endogenous retroviral elements is associated with extracellular matrix remodeling in prostate cancer
Source: Mob DNA. 2026 Jan 8;17:1. doi: 10.1186/s13100-025-00382-9 (PMC12781564; doi:10.1186/s13100-025-00382-9)
Supplement: Supplementary file 3 [file 13100_2025_382_MOESM3_ESM.xlsx]

## Sheet: ES cells
Supplementary file 3. Gene expression in Trim28 knockout compared to wildtype cells
Embryonic stem cells (Rowe et al., 2013)
NCBI GEO GSE41903
Sample IDs: GSM1032182, GSM1032183
	baseMean	log2FoldChange	lfcSE	stat	pvalue	padj
mt-Nd4l	360.125	23.822	5.94831	4.00484	6.21e-05	0.00038897
Esr1	532.466	12.0015	2.04502	5.86864	4.39e-09	4.61e-08
Nat8f2	198.077	10.5749	2.05331	5.15017	2.6e-07	2.25e-06
Enpep	116.288	9.80653	2.06293	4.75369	2e-06	1.55e-05
Pramel20	85.3993	9.36103	2.07171	4.51851	6.23e-06	4.56e-05
Ptprm	81.7889	9.2989	2.07306	4.48559	7.27e-06	5.27e-05
Zscan4d	81.2272	9.28872	2.07366	4.47937	7.49e-06	5.42e-05
Gm21542	77.0043	9.21179	2.07503	4.43935	9.02e-06	6.45e-05
Zscan4a	75.1031	9.17563	2.07643	4.41894	9.92e-06	7.06e-05
Zscan4-ps3	67.6523	9.02502	2.07992	4.33913	1.43e-05	9.96e-05
Cav1	63.8563	8.94147	2.08423	4.29006	1.79e-05	0.00012239
Usp17lc	63.1803	8.92622	2.08344	4.28437	1.83e-05	0.00012535
ENSMUSG00000078511.4	62.7596	8.91694	2.08408	4.27861	1.88e-05	0.00012827
Gm15419	61.2219	8.88088	2.0843	4.26085	2.04e-05	0.00013824
Pramel24	60.584	8.86574	2.08488	4.25241	2.11e-05	0.00014319
Tcstv5a	60.2586	8.85799	2.08507	4.2483	2.15e-05	0.0001457
ENSMUSG00000121235.1	59.5953	8.84209	2.0854	4.23999	2.24e-05	0.0001507
Tfec	57.7195	8.79573	2.08833	4.21184	2.53e-05	0.00016958
Ccdc80	55.4613	8.73816	2.09023	4.18048	2.91e-05	0.0001924
Fmr1nb	301.672	8.73734	1.45491	6.00543	1.91e-09	2.07e-08
Zscan4c	54.0774	8.7021	2.09083	4.16203	3.15e-05	0.00020777
Tcstv2c	52.7951	8.66745	2.09189	4.14335	3.42e-05	0.0002244
ENSMUSG00000043073.11	48.3485	8.54023	2.09674	4.0731	4.64e-05	0.00029763
Pla2g12b	47.3725	8.51085	2.09766	4.0573	4.96e-05	0.00031637
ENSMUSG00000093847.3	44.7762	8.42963	2.10085	4.01249	6.01e-05	0.00037745
ENSMUSG00000095936.4	44.7254	8.42825	2.10257	4.00854	6.11e-05	0.00038328
Lpar3	44.4826	8.41999	2.10186	4.00597	6.18e-05	0.00038738
ENSMUSG00000070890.4	43.513	8.38821	2.10317	3.98837	6.65e-05	0.00041428
ENSMUSG00000095653.3	40.8722	8.29823	2.10799	3.93656	8.27e-05	0.00050721
Zscan4b	39.6789	8.25496	2.11183	3.90891	9.27e-05	0.00056504
Zscan4f	39.3028	8.24151	2.10966	3.90656	9.36e-05	0.00057017
Alox15	1041.51	8.20241	0.653075	12.5597	3.52e-36	1.67e-34
Gm11543	37.0953	8.15784	2.11655	3.85431	0.00011606	0.00069642
Zscan4-ps1	34.7735	8.065	2.11942	3.80529	0.00014164	0.00083593
Tcstv1a	34.1229	8.03779	2.12129	3.78911	0.00015119	0.0008888
ENSMUSG00000037028.8	34.0975	8.03688	2.12341	3.78489	0.00015378	0.00090324
Ceacam2	33.9183	8.0284	2.13195	3.76576	0.00016605	0.00096999
Ankrd1	33.5358	8.01237	2.12368	3.77288	0.00016137	0.00094393
Gm6494	32.8406	7.9825	2.12435	3.75762	0.00017154	0.00100035
ENSMUSG00000095503.5	31.5266	7.92377	2.13005	3.71999	0.00019923	0.00115234
Kdm4dl	31.2648	7.91131	2.12899	3.71599	0.00020241	0.00116822
Arg2	31.2267	7.90982	2.12912	3.71506	0.00020315	0.00117176
ENSMUSG00000110537.2	29.6763	7.83591	2.13608	3.66836	0.00024411	0.00138706
Fhl2	160.779	7.82806	1.46545	5.34175	9.21e-08	8.35e-07
Col6a1	29.3827	7.82138	2.14211	3.65125	0.00026097	0.00147365
Them5	29.3065	7.81818	2.13482	3.66221	0.00025005	0.00141822
Gm21321	29.0002	7.8029	2.13595	3.65313	0.00025906	0.00146379
Pramel31	29.0002	7.8029	2.13595	3.65313	0.00025906	0.00146379
ENSMUSG00000090257.2	28.6749	7.78665	2.13702	3.64369	0.00026876	0.00151413
ENSMUSG00000073497.7	27.3735	7.71975	2.14195	3.60408	0.00031326	0.00174227
Gm1110	27.0863	7.70424	2.14445	3.59264	0.00032735	0.00181307
Usp17lb	26.7356	7.68567	2.14445	3.58399	0.00033838	0.00187074
Obox4-ps27	26.123	7.65197	2.14897	3.56077	0.00036977	0.00202886
Vnn1	420.019	7.62809	0.84782	8.9973	2.31e-19	5.22e-18
Tmem92	138.879	7.61629	1.46918	5.18404	2.17e-07	1.9e-06
Bmper	416.548	7.61605	0.847719	8.98417	2.61e-19	5.85e-18
Map3k21	25.4533	7.61471	2.15012	3.54153	0.00039782	0.00217123
Tdpoz8	25.1026	7.59494	2.15283	3.52789	0.00041888	0.00227709
Gm13043	25.0454	7.59209	2.16597	3.50517	0.00045632	0.00246105
Tgfb1i1	136.175	7.58807	1.47101	5.15841	2.49e-07	2.16e-06
ENSMUSG00000090863.2	135.913	7.58519	1.47005	5.15981	2.47e-07	2.15e-06
ENSMUSG00000079455.11	24.5091	7.55998	2.15632	3.50596	0.00045496	0.00245473
Chit1	132.78	7.5513	1.47055	5.13501	2.82e-07	2.43e-06
ENSMUSG00000066688.5	24.152	7.53912	2.15652	3.49597	0.00047235	0.00254241
Ptx3	23.7949	7.51794	2.16253	3.47645	0.0005081	0.00271746
Endou	23.5204	7.50077	2.15982	3.47287	0.00051493	0.0027485
Usp26	23.2332	7.48272	2.16544	3.45552	0.00054922	0.00291077
Cxcl10	23.1951	7.4807	2.16156	3.46079	0.00053859	0.0028612
Tshr	23.1887	7.48037	2.16163	3.46053	0.00053911	0.00286283
Zscan4-ps2	23.176	7.4797	2.16236	3.45904	0.00054211	0.00287704
Stra6	251.597	7.47327	1.04033	7.18359	6.79e-13	9.97e-12
Naip6	22.8507	7.45934	2.16455	3.44614	0.00056866	0.00299959
Ly6g2	122.045	7.42953	1.47357	5.04185	4.61e-07	3.84e-06
Eif1ad6	21.5748	7.37633	2.17154	3.39682	0.00068173	0.00355216
Igf1	117.023	7.36847	1.47481	4.99622	5.85e-07	4.82e-06
Eif1ad8	21.2749	7.35591	2.17402	3.38355	0.00071556	0.00370974
ENSMUSG00000078247.7	21.2621	7.35517	2.17347	3.38407	0.0007142	0.00370556
Muc12	21.2621	7.35517	2.17347	3.38407	0.0007142	0.00370556
S100g	21.2431	7.35407	2.17445	3.38204	0.00071951	0.00372854
Usp17ld	21.2367	7.35371	2.17526	3.3806	0.00072326	0.0037468
Igfbp6	20.9241	7.33222	2.17637	3.36901	0.0007544	0.00389235
Spopfm3	20.6369	7.31191	2.17923	3.35528	0.00079285	0.00407122
ENSMUSG00000086141.9	20.6305	7.31153	2.17855	3.35614	0.00079037	0.00405928
Zfp352	20.3116	7.28902	2.18125	3.34168	0.00083274	0.00424931
Alyreffm13	20.2925	7.28787	2.18035	3.34252	0.00083021	0.00424043
Alyreffm14	20.2925	7.28787	2.18035	3.34252	0.00083021	0.00424043
Alyreffm16	20.2925	7.28787	2.18035	3.34252	0.00083021	0.00424043
ENSMUSG00000090854.10	20.2925	7.28787	2.18035	3.34252	0.00083021	0.00424043
ENSMUSG00000091779.9	20.2925	7.28787	2.18035	3.34252	0.00083021	0.00424043
ENSMUSG00000094144.9	20.2925	7.28787	2.18035	3.34252	0.00083021	0.00424043
ENSMUSG00000095022.9	20.2925	7.28787	2.18035	3.34252	0.00083021	0.00424043
Usp17la	20.2607	7.28594	2.18417	3.33579	0.00085057	0.00433207
Cyp21a1	19.9862	7.26576	2.18339	3.32773	0.00087556	0.00445257
Gbp7	19.9799	7.26537	2.18295	3.32823	0.000874	0.00444633
Masp1	19.6736	7.24291	2.18716	3.31156	0.00092777	0.00468887
Golt1a	19.6546	7.24172	2.18537	3.31373	0.0009206	0.00465834
Gm2792	19.6419	7.24092	2.18558	3.31304	0.00092287	0.00466721
Gm4971	19.6101	7.23892	2.19113	3.30374	0.00095405	0.00481083
ENSMUSG00000075046.8	19.3229	7.21727	2.18805	3.2985	0.00097204	0.00489057
Sectm1a	19.3102	7.21646	2.18915	3.29647	0.0009791	0.00492422
ENSMUSG00000117759.2	18.9975	7.19281	2.19094	3.28297	0.00102718	0.00514777
Or10ak16	18.9912	7.1924	2.19151	3.28193	0.00103099	0.00516302
Slc4a10	18.9912	7.1924	2.19151	3.28193	0.00103099	0.00516302
Slc34a2	207.222	7.19238	1.0448	6.88397	5.82e-12	7.93e-11
ENSMUSG00000031375.18	206.138	7.18493	1.04527	6.87377	6.25e-12	8.48e-11
Spopfm2	18.7167	7.17086	2.19754	3.26313	0.00110189	0.00547729
Gm5586	18.6913	7.16918	2.19366	3.26814	0.00108257	0.00539219
Tcstv4	18.3596	7.14346	2.19642	3.25232	0.00114466	0.00567101
ENSMUSG00000094560.2	18.1232	7.1239	2.22934	3.19551	0.00139582	0.0067928
Dcc	17.728	7.0928	2.20301	3.21959	0.00128374	0.00628829
Ly6c1	17.728	7.0928	2.20301	3.21959	0.00128374	0.00628829
Spock1	96.0612	7.08278	1.48167	4.78026	1.75e-06	1.37e-05
Aoc1	17.3963	7.06567	2.20586	3.20314	0.00135937	0.00662501
Adm	17.071	7.03847	2.2093	3.18584	0.00144334	0.00699748
Gm50179	17.071	7.03847	2.2093	3.18584	0.00144334	0.00699748
Aqp1	17.0583	7.03756	2.21037	3.18389	0.00145311	0.00703597
Lgals2	17.0456	7.03663	2.21295	3.17976	0.00147398	0.00712292
Ly6k	17.0329	7.0357	2.21716	3.1733	0.00150718	0.00726249
ENSMUSG00000092166.3	16.7393	7.01029	2.21354	3.167	0.00154018	0.00740692
Nrn1	16.7393	7.01029	2.21354	3.167	0.00154018	0.00740692
Tcstv2a	16.4838	6.9873	2.23165	3.131	0.00174212	0.00827743
ENSMUSG00000111713.3	16.4457	6.9844	2.21784	3.14919	0.00163726	0.00783038
Shc3	16.433	6.98344	2.21658	3.15055	0.00162963	0.00780084
ENSMUSG00000101722.2	16.4013	6.98106	2.22051	3.14389	0.00166716	0.00796348
ENSMUSG00000101234.2	16.1204	6.95561	2.22126	3.13138	0.00173989	0.00827125
P4ha3	16.095	6.95366	2.22116	3.13064	0.00174427	0.00828472
Rpl39l	86.4157	6.92947	1.48659	4.66131	3.14e-06	2.38e-05
Itgb6	15.776	6.92475	2.22486	3.11244	0.00185545	0.00874488
Aldh1a1	15.4888	6.89777	2.23235	3.08992	0.00200214	0.00936406
Tmem176b	15.4761	6.89676	2.22956	3.09332	0.00197928	0.00926685
Frk	15.4634	6.89574	2.22861	3.09419	0.00197349	0.00924293
Tcstv3	15.1508	6.86615	2.23357	3.07407	0.00211162	0.00981641
Tcf23	165.431	6.86606	1.05254	6.5233	6.88e-11	8.5e-10
ENSMUSG00000102114.3	15.1381	6.86511	2.23307	3.07429	0.00211004	0.00981246
Nxf7	492.315	6.85461	0.60662	11.2997	1.32e-29	4.87e-28
Pla2g2f	14.8572	6.83754	2.24683	3.04319	0.00234085	0.0107594
Cyp4x1	14.8127	6.83381	2.23784	3.05375	0.00225997	0.0104178
Gm6189	14.8	6.83275	2.23979	3.05062	0.00228373	0.0105148
ENSMUSG00000078512.9	14.5064	6.80344	2.24304	3.03314	0.00242027	0.011096
Klhl6	14.4874	6.80182	2.24299	3.03248	0.00242556	0.0111164
Ttr	14.4874	6.80182	2.24299	3.03248	0.00242556	0.0111164
Akr1c12	14.4683	6.80019	2.24766	3.02546	0.00248256	0.0113545
Gm18632	14.1811	6.77077	2.24778	3.01221	0.00259357	0.0118015
Mmp10	14.143	6.76743	2.25428	3.00204	0.00268179	0.0121664
Abo	14.1366	6.76687	2.25743	2.9976	0.00272114	0.0123324
Lox	76.4003	6.75105	1.4918	4.52544	6.03e-06	4.42e-05
Gm50180	13.8621	6.7379	2.25346	2.99003	0.00278953	0.0126127
Ctrb1	13.8558	6.73733	2.2529	2.99052	0.00278504	0.0125966
Gm21939	74.7292	6.71918	1.49308	4.50022	6.79e-06	4.95e-05
Ccn4	74.4166	6.71308	1.49311	4.49605	6.92e-06	5.04e-05
Prss12	13.5368	6.70368	2.25869	2.96795	0.00299792	0.0134419
Pde4b	13.5241	6.70252	2.25869	2.96744	0.00300294	0.01346
4930579F01Rik	13.2432	6.67162	2.27394	2.93395	0.00334681	0.0148332
Gm7957	13.2178	6.66923	2.26497	2.94452	0.00323461	0.0143857
ENSMUSG00000035201.16	13.2115	6.66863	2.26435	2.94505	0.00322906	0.0143681
Slfn2	13.2115	6.66863	2.26435	2.94505	0.00322906	0.0143681
Wnt10b	13.2051	6.66804	2.26435	2.94479	0.00323171	0.0143752
Eif1ad7	13.148	6.66257	2.29409	2.90423	0.00368159	0.0161599
Alyreffm3	12.9179	6.63577	2.27883	2.91192	0.0035922	0.0158011
ENSMUSG00000042429.9	211.441	6.63418	0.86236	7.69305	1.44e-14	2.41e-13
Il15ra	12.8925	6.63332	2.27077	2.92117	0.00348717	0.0153869
Rfx6	12.8734	6.63149	2.27175	2.91911	0.00351035	0.0154765
Mir6950	12.8544	6.62964	2.27885	2.90921	0.00362345	0.0159255
Csf1	278.274	6.61548	0.748036	8.8438	9.25e-19	2.01e-17
ENSMUSG00000072109.13	12.5799	6.59775	2.27912	2.89486	0.00379323	0.0165931
ENSMUSG00000112630.3	12.5672	6.5965	2.27707	2.89692	0.00376848	0.0165064
ENSMUSG00000089696.4	12.5418	6.59398	2.28123	2.89054	0.00384578	0.0167943
Acta2	405.792	6.57437	0.610267	10.7729	4.62e-27	1.54e-25
Gm10132	12.2101	6.55547	2.29322	2.85863	0.00425473	0.018412
Srgn	1187.86	6.53881	0.353096	18.5185	1.46e-76	2.24e-74
Gm13146	11.9356	6.52189	2.29353	2.8436	0.00446064	0.0191944
Mical2	259.052	6.51159	0.748883	8.69506	3.47e-18	7.3e-17
ENSMUSG00000120678.1	11.6102	6.48207	2.30047	2.81771	0.00483675	0.0206477
ENSMUSG00000078487.9	11.6039	6.48139	2.2993	2.81885	0.00481954	0.0205906
4933401D09Rik	11.5975	6.48071	2.29891	2.81904	0.00481676	0.020582
ENSMUSG00000094084.3	11.5912	6.48003	2.29933	2.81823	0.00482897	0.020621
Muc13	11.5912	6.48003	2.29933	2.81823	0.00482897	0.020621
Csta2	11.5848	6.47934	2.30054	2.81645	0.00485581	0.0207225
Hoxb4	11.5721	6.47798	2.30549	2.8098	0.00495722	0.0211159
ENSMUSG00000030623.5	61.8431	6.44472	1.50387	4.28543	1.82e-05	0.00012484
Pgk1-rs7	11.2913	6.44181	2.30971	2.78901	0.00528688	0.0223599
Nkx1-2	11.2849	6.44111	2.30802	2.79076	0.00525851	0.0222506
Sprr2a3	10.9977	6.40334	2.33878	2.73789	0.00618341	0.0256675
Adamts5	10.9278	6.39535	2.32326	2.75275	0.00590973	0.02468
Dchs2	10.9215	6.39461	2.32763	2.74726	0.0060095	0.0250267
Col4a2	14393.7	6.38204	0.0985674	64.7479	0	0
Foxa2	176.758	6.37455	0.871434	7.31501	2.57e-13	3.91e-12
Srarp	10.647	6.35703	2.32801	2.73068	0.00632046	0.0261638
Il24	10.6406	6.35629	2.32612	2.73258	0.00628409	0.0260373
Cwc22rt3	10.6215	6.35406	2.32622	2.73149	0.00630482	0.0261151
Hoxa10	10.6025	6.35181	2.33527	2.71994	0.00652928	0.0269371
Adra1d	10.5834	6.34951	2.35415	2.69716	0.00699345	0.0286688
Slc41a2	57.1092	6.32876	1.51057	4.18966	2.79e-05	0.00018551
Gm38642	10.3407	6.31464	2.34792	2.68945	0.00715689	0.029266
Csgalnact1	10.3216	6.31232	2.33695	2.7011	0.00691114	0.0283819
ENSMUSG00000095993.2	10.3216	6.31232	2.33695	2.7011	0.00691114	0.0283819
ENSMUSG00000059173.20	10.3026	6.31001	2.33557	2.70171	0.00689846	0.0283385
Nlrp4c	10.3026	6.31001	2.33557	2.70171	0.00689846	0.0283385
Nts	10.2962	6.30924	2.33712	2.69958	0.0069428	0.0284988
Aqp8	168.98	6.30886	0.870863	7.24438	4.34e-13	6.49e-12
Gm8038	10.2772	6.30692	2.34842	2.6856	0.00724004	0.0295521
Kcne3	10.009	6.26776	2.35211	2.66474	0.00770481	0.0311721
Slco2b1	9.9963	6.26617	2.34672	2.67018	0.00758102	0.0307666
ENSMUSG00000086427.9	9.98359	6.26458	2.34576	2.6706	0.00757158	0.0307329
ENSMUSG00000095935.2	9.98359	6.26458	2.34576	2.6706	0.00757158	0.0307329
Strc	9.98359	6.26458	2.34576	2.6706	0.00757158	0.0307329
ENSMUSG00000074783.11	9.97724	6.26379	2.34688	2.66899	0.00760807	0.0308541
Sox17	436.252	6.26205	0.533344	11.7411	7.84e-32	3.22e-30
Prss23	106.372	6.22566	1.0689	5.82439	5.73e-09	5.94e-08
Eif1ad3	9.67732	6.21931	2.35911	2.6363	0.00838165	0.0336053
Gm9519	9.67732	6.21931	2.35911	2.6363	0.00838165	0.0336053
ENSMUSG00000046804.14	9.65826	6.21685	2.35758	2.63696	0.0083652	0.0335493
Arsj	9.65191	6.21603	2.35937	2.63462	0.00842323	0.0337167
ENSMUSG00000090013.2	9.65191	6.21603	2.35937	2.63462	0.00842323	0.0337167
Gata4	1478.56	6.2153	0.286072	21.7264	1.16e-104	2.85e-102
Htr5b	9.63285	6.21354	2.3723	2.6192	0.0088135	0.0351105
Thbs1	1994.25	6.20631	0.245974	25.2315	1.81e-140	6.66e-138
Abca17	9.36469	6.17174	2.37651	2.59698	0.00940471	0.0371917
Gm5542	9.36469	6.17174	2.37651	2.59698	0.00940471	0.0371917
Clec2j	9.35199	6.17003	2.37037	2.60298	0.00924162	0.0366383
Cyp4a30-ps	9.30752	6.16405	2.38916	2.58	0.00987994	0.0388711
Nostrin	200.133	6.13695	0.757045	8.10645	5.21e-16	9.62e-15
Ugt1a7c	9.05207	6.12256	2.39901	2.55212	0.010707	0.0417044
Gm8711	9.03936	6.12078	2.38795	2.5632	0.0103714	0.0405555
Adh7	9.02666	6.11902	2.38279	2.568	0.0102286	0.0401021
Gkn1	9.01395	6.11726	2.38297	2.56708	0.010256	0.0401803
Gm13231	9.01395	6.11726	2.38297	2.56708	0.010256	0.0401803
Gm16478	9.01395	6.11726	2.38297	2.56708	0.010256	0.0401803
Naip5	9.01395	6.11726	2.38297	2.56708	0.010256	0.0401803
Pamr1	9.01395	6.11726	2.38297	2.56708	0.010256	0.0401803
Hoxa11	9.0076	6.11637	2.38503	2.56448	0.010333	0.040423
Spo11	9.0076	6.11637	2.38503	2.56448	0.010333	0.040423
Trabd2b	9.0076	6.11637	2.38503	2.56448	0.010333	0.040423
Ucma	9.0076	6.11637	2.38503	2.56448	0.010333	0.040423
Acot4	9.00125	6.11549	2.3885	2.56039	0.0104555	0.0408369
ENSMUSG00000078509.2	9.00125	6.11549	2.3885	2.56039	0.0104555	0.0408369
Gm38258	9.00125	6.11549	2.3885	2.56039	0.0104555	0.0408369
Slpi	8.99489	6.1146	2.39353	2.55463	0.01063	0.0414465
Col4a1	23757.9	6.11217	0.0715762	85.394	0	0
Foxq1	441.868	6.10948	0.504643	12.1065	9.75e-34	4.25e-32
Mid2	48.6633	6.0966	1.51991	4.01116	6.04e-05	0.00037949
Tagln	819.264	6.08246	0.367847	16.5353	2.04e-61	2.08e-59
Ly6a	96	6.07676	1.07504	5.65257	1.58e-08	1.56e-07
Col12a1	95.6683	6.07175	1.07556	5.64521	1.65e-08	1.63e-07
Ankrd22	8.71403	6.06795	2.40054	2.52774	0.0114799	0.0443044
Gabrg3	8.71403	6.06795	2.40054	2.52774	0.0114799	0.0443044
ENSMUSG00000119939.1	8.70768	6.06704	2.39777	2.53028	0.0113971	0.0440227
ENSMUSG00000111118.2	8.70133	6.06612	2.39647	2.53127	0.011365	0.0439238
Frzb	8.70133	6.06612	2.39647	2.53127	0.011365	0.0439238
Aadat	8.69498	6.06521	2.39658	2.53078	0.0113808	0.0439725
Tktl1	8.69498	6.06521	2.39658	2.53078	0.0113808	0.0439725
Sprr1a	8.66321	6.06059	2.4197	2.50469	0.0122558	0.0468886
Ets1	467.1	6.03701	0.479865	12.5806	2.7e-36	1.29e-34
Chst15	466.252	6.03448	0.480608	12.5559	3.69e-36	1.75e-34
Dram1	231.846	6.0263	0.679839	8.8643	7.7e-19	1.68e-17
Gm13040	8.45859	6.02507	5.95481	1.0118	0.311634	0.635723
Crygd	8.40776	6.016	2.43111	2.47459	0.0133391	0.0504519
Tdpoz3	8.39506	6.01407	2.41824	2.48697	0.0128837	0.0489361
Gm47631	8.3887	6.01312	2.41445	2.49047	0.0127574	0.0485179
Gm32996	8.38235	6.01217	2.41229	2.49231	0.0126916	0.048329
ENSMUSG00000094215.3	8.376	6.01122	2.41164	2.49259	0.0126816	0.0483035
Gm20496	8.376	6.01122	2.41164	2.49259	0.0126816	0.0483035
Gpm6a	8.376	6.01122	2.41164	2.49259	0.0126816	0.0483035
Gm28940	8.36965	6.01027	2.41253	2.49127	0.0127287	0.0484224
Hamp2	8.36965	6.01027	2.41253	2.49127	0.0127287	0.0484224
Wnt4	91.5724	6.00792	1.0771	5.57786	2.43e-08	2.36e-07
Runx1	272.721	5.99737	0.620531	9.66489	4.25e-22	1.12e-20
Tinagl1	980.18	5.96833	0.324729	18.3794	1.92e-75	2.82e-73
Btn1a1	8.06337	5.95612	2.42986	2.45122	0.0142374	0.0533545
ENSMUSG00000091709.2	8.05067	5.95414	2.42851	2.45177	0.0142156	0.0532842
Hoxd9	8.05067	5.95414	2.42851	2.45177	0.0142156	0.0532842
Tpbgl	130.233	5.93052	0.881064	6.73109	1.68e-11	2.2e-10
ENSMUSG00000111521.2	605.954	5.92624	0.40725	14.5519	5.68e-48	4.06e-46
Mab21l4	42.8582	5.91196	1.53072	3.8622	0.00011237	0.00067611
Gm29233	42.5392	5.90107	1.53131	3.85361	0.00011639	0.00069811
Tmem117	7.75075	5.89884	2.45397	2.4038	0.0162258	0.0598392
Dcst1	7.73804	5.89677	2.44703	2.40977	0.0159628	0.0590555
Tbx1	7.73804	5.89677	2.44703	2.40977	0.0159628	0.0590555
ENSMUSG00000072822.3	7.73169	5.89574	2.44629	2.41007	0.0159493	0.0590382
ENSMUSG00000096139.5	7.73169	5.89574	2.44629	2.41007	0.0159493	0.0590382
ENSMUSG00000120254.1	7.73169	5.89574	2.44629	2.41007	0.0159493	0.0590382
Gm43422	7.73169	5.89574	2.44629	2.41007	0.0159493	0.0590382
Gm7646	7.72534	5.89471	2.44736	2.4086	0.0160138	0.0592035
Btf3l4b	7.71898	5.89368	2.45021	2.40538	0.0161558	0.0596301
ENSMUSG00000074011.5	7.71898	5.89368	2.45021	2.40538	0.0161558	0.0596301
Ctnna2	7.71263	5.89264	2.45498	2.40028	0.0163825	0.0602934
Rasgrf2	84.0961	5.88423	1.08252	5.43568	5.46e-08	5.07e-07
Anxa1	206.253	5.85633	0.683938	8.56267	1.1e-17	2.27e-16
Isx	7.45083	5.84143	2.5107	2.32662	0.0199858	0.0715578
Cd28	7.42542	5.83704	2.47167	2.36158	0.0181973	0.0659709
Prrx1	7.42542	5.83704	2.47167	2.36158	0.0181973	0.0659709
Twist2	7.42542	5.83704	2.47167	2.36158	0.0181973	0.0659709
ENSMUSG00000057777.5	7.41907	5.83596	2.4679	2.36475	0.0180425	0.065535
Trim75	7.41271	5.83488	2.46617	2.36597	0.0179829	0.065396
ENSMUSG00000112069.2	7.40636	5.8338	2.46636	2.36535	0.0180129	0.0654611
Plscr2	7.40636	5.8338	2.46636	2.36535	0.0180129	0.0654611
Pla2r1	7.39365	5.83164	2.47264	2.35847	0.0183506	0.0664537
Gm34973	7.3873	5.83055	2.47894	2.35203	0.018671	0.0674338
Gpr150	7.38095	5.82945	2.48774	2.34328	0.0191153	0.068881
Klhl30	7.3746	5.82835	2.49886	2.3324	0.0196794	0.070649
Klb	363.41	5.82532	0.511589	11.3867	4.87e-30	1.83e-28
Uba1y	358.674	5.80596	0.511573	11.3492	7.48e-30	2.79e-28
Ctsh	238.158	5.80032	0.625585	9.27184	1.83e-20	4.4e-19
Gm13244	7.1255	5.77705	2.52856	2.28472	0.0223292	0.0784638
Slco1a5	7.10644	5.7736	2.49669	2.3125	0.0207502	0.0737842
Psg17	7.10009	5.77247	2.49144	2.31692	0.0205083	0.0731368
Filip1	7.08738	5.77021	2.48764	2.31955	0.0203651	0.0727032
Ifi209	7.08738	5.77021	2.48764	2.31955	0.0203651	0.0727032
Nkx2-2	7.08738	5.77021	2.48764	2.31955	0.0203651	0.0727032
Gm11546	7.08103	5.76908	2.48893	2.31789	0.020455	0.0729661
Gpr21	7.08103	5.76908	2.48893	2.31789	0.020455	0.0729661
Zfp781b	7.08103	5.76908	2.48893	2.31789	0.020455	0.0729661
Gm26626	7.07468	5.76795	2.49234	2.31427	0.020653	0.0735066
Ighv1-60	7.06832	5.76682	2.49806	2.30852	0.0209702	0.0743993
ENSMUSG00000021221.16	7.06197	5.76567	2.50641	2.30037	0.0214271	0.0757705
Krt23	7.05562	5.76451	2.51735	2.28992	0.0220262	0.0776139
Pdgfra	1002.85	5.75852	0.301112	19.1242	1.59e-81	2.69e-79
Gm4735	6.83193	5.71694	5.9564	0.959798	0.337157	0.665924
Znf41-ps	6.78746	5.70725	2.52538	2.25996	0.023824	0.0831323
Chrna3	6.78111	5.70606	2.51813	2.26599	0.0234519	0.0819507
Hmgcs2	6.78111	5.70606	2.51813	2.26599	0.0234519	0.0819507
Tmem132e	6.77476	5.70487	2.51364	2.26956	0.0232341	0.081295
Gm13106	6.76841	5.70369	2.5116	2.27094	0.0231508	0.0810459
Itln1	6.76841	5.70369	2.5116	2.27094	0.0231508	0.0810459
Ubtfl1	6.76841	5.70369	2.5116	2.27094	0.0231508	0.0810459
Gm5117	6.76205	5.70251	2.51186	2.27023	0.0231934	0.0811845
ENSMUSG00000120701.1	6.7557	5.70132	2.51442	2.26745	0.0233629	0.0816716
Prkg1	6.7557	5.70132	2.51442	2.26745	0.0233629	0.0816716
ENSMUSG00000114892.2	6.74935	5.70013	2.51944	2.26246	0.0236691	0.0826237
Fgf7	6.74935	5.70013	2.51944	2.26246	0.0236691	0.0826237
Zp3r	6.74299	5.69893	2.52725	2.255	0.0241335	0.0841249
Pth1r	1551.66	5.69575	0.237998	23.932	1.42e-126	4.56e-124
ENSMUSG00000086358.4	219.556	5.68181	0.628259	9.04373	1.51e-19	3.46e-18
Col5a2	218.299	5.67341	0.628612	9.0253	1.79e-19	4.07e-18
Hkdc1	574.424	5.65394	0.385993	14.6478	1.39e-48	1.02e-46
Exoc3l4	35.7899	5.64946	1.54827	3.64889	0.00026338	0.0014866
Psmb8	35.7581	5.64838	1.54951	3.64527	0.00026711	0.00150579
ENSMUSG00000116270.2	6.47484	5.63897	2.57095	2.19334	0.028283	0.0964036
Gm7809	6.47484	5.63897	2.57095	2.19334	0.028283	0.0964036
ENSMUSG00000087238.2	6.46213	5.63645	2.5486	2.21159	0.0269952	0.0926125
B630019K06Rik	6.45578	5.6352	2.54226	2.21661	0.0266499	0.0916264
Frg2f4	6.45578	5.6352	2.54226	2.21661	0.0266499	0.0916264
Ctla2a	6.44943	5.63395	2.53868	2.21924	0.0264704	0.0911141
Gm49030	6.43672	5.63146	2.53929	2.21773	0.0265731	0.0914092
Gpr37	6.43672	5.63146	2.53929	2.21773	0.0265731	0.0914092
Cd209c	6.43037	5.63021	2.54348	2.21359	0.026857	0.092209
Gm3512	6.43037	5.63021	2.54348	2.21359	0.026857	0.092209
Gng4	6.43037	5.63021	2.54348	2.21359	0.026857	0.092209
Odaph	6.41766	5.62769	2.56067	2.19774	0.0279677	0.0954861
Ptk6	35.1456	5.62299	1.55025	3.62714	0.00028657	0.00160742
Egflam	70.0675	5.61804	1.10013	5.10672	3.28e-07	2.79e-06
Mmp12	34.5267	5.59693	1.55349	3.60281	0.0003148	0.00174971
Oasl2	68.6328	5.58836	1.09682	5.09505	3.49e-07	2.96e-06
Tns4	375.355	5.57995	0.465722	11.9813	4.45e-33	1.89e-31
ENSMUSG00000078925.12	6.14316	5.56331	2.58391	2.15306	0.0313137	0.10507
ENSMUSG00000120469.1	6.14316	5.56331	2.58391	2.15306	0.0313137	0.10507
Gm13867	6.14316	5.56331	2.58391	2.15306	0.0313137	0.10507
Tnc	67.3696	5.5612	1.09746	5.06734	4.03e-07	3.39e-06
ENSMUSG00000085043.2	6.1241	5.55936	2.56714	2.16559	0.0303425	0.102386
Rai2	6.1241	5.55936	2.56714	2.16559	0.0303425	0.102386
Ano5	6.11775	5.55805	2.56749	2.16478	0.0304042	0.102556
ENSMUSG00000053360.5	6.11775	5.55805	2.56749	2.16478	0.0304042	0.102556
Ugt2b34	6.11775	5.55805	2.56749	2.16478	0.0304042	0.102556
Mylk3	6.11139	5.55674	2.57064	2.16162	0.0306476	0.103221
Spz1	6.11139	5.55674	2.57064	2.16162	0.0306476	0.103221
Gm18983	33.5888	5.55659	1.56071	3.56029	0.00037045	0.00203215
Itga2	6.10504	5.55542	2.5768	2.15594	0.0310887	0.104445
Tmem200a	66.4317	5.54065	1.0985	5.04385	4.56e-07	3.81e-06
Iqcf1	5.82418	5.48628	2.62484	2.09014	0.0366054	0.119575
Cthrc1	830.773	5.4842	0.304707	17.9983	2.01e-72	2.66e-70
Fthl17f	5.81147	5.48348	2.60504	2.10495	0.0352956	0.116029
Gm46426	5.81147	5.48348	2.60504	2.10495	0.0352956	0.116029
Gm49052	5.81147	5.48348	2.60504	2.10495	0.0352956	0.116029
Itgb8	31.9241	5.48281	1.56141	3.51145	0.00044567	0.00240891
Dsc3	5.80512	5.48209	2.60068	2.10794	0.0350358	0.115372
Gm42528	5.80512	5.48209	2.60068	2.10794	0.0350358	0.115372
Mir7025	5.80512	5.48209	2.60068	2.10794	0.0350358	0.115372
Ifi27l2a	5.79877	5.4807	2.59957	2.10831	0.035004	0.115372
Cubn	4397.23	5.48011	0.134053	40.88	0	0
Col8a1	5.79241	5.47932	2.60151	2.10621	0.0351862	0.115783
Cyp4f40	5.79241	5.47932	2.60151	2.10621	0.0351862	0.115783
ENSMUSG00000097303.4	5.79241	5.47932	2.60151	2.10621	0.0351862	0.115783
ENSMUSG00000117391.2	5.79241	5.47932	2.60151	2.10621	0.0351862	0.115783
Gm6093	5.79241	5.47932	2.60151	2.10621	0.0351862	0.115783
Hnf1b	254.723	5.47902	0.54874	9.98473	1.78e-23	5.04e-22
ENSMUSG00000113835.3	5.78606	5.47792	2.6067	2.10148	0.0355989	0.116826
Lrrc4b	5.78606	5.47792	2.6067	2.10148	0.0355989	0.116826
Myl3	5.78606	5.47792	2.6067	2.10148	0.0355989	0.116826
Pnpla1	5.78606	5.47792	2.6067	2.10148	0.0355989	0.116826
Or11a2-ps1	5.77971	5.47652	2.61537	2.09397	0.0362624	0.118613
ENSMUSG00000072621.14	5.77336	5.47511	2.62825	2.08318	0.0372348	0.121322
Rnasel	94.101	5.45729	0.900622	6.05947	1.37e-09	1.5e-08
Gbp2	188.01	5.45564	0.635023	8.59125	8.6e-18	1.78e-16
Gm40663	30.9417	5.43733	1.56559	3.47302	0.00051464	0.0027475
Stmn4	30.6291	5.42244	1.56658	3.46132	0.00053754	0.00285613
ENSMUSG00000085006.8	60.9138	5.41431	1.10602	4.89528	9.82e-07	7.94e-06
Gm10231	5.53061	5.41207	5.95834	0.908318	0.36371	0.700553
Pin4-ps	5.53061	5.41207	5.95834	0.908318	0.36371	0.700553
ENSMUSG00000086474.3	5.49885	5.40341	2.65731	2.03341	0.0420108	0.134506
Gm5522	5.4925	5.40192	2.64612	2.04145	0.0412064	0.132371
Trim30a	5.4925	5.40192	2.64612	2.04145	0.0412064	0.132371
Glt28d2	5.48614	5.40045	2.63937	2.04611	0.0407451	0.131081
Malrd1	5.48614	5.40045	2.63937	2.04611	0.0407451	0.131081
ENSMUSG00000097216.4	5.47979	5.39898	2.63633	2.04791	0.0405688	0.130635
Siglecg	5.47979	5.39898	2.63633	2.04791	0.0405688	0.130635
Hoxc6	5.47344	5.39751	2.63682	2.04698	0.0406604	0.130899
Apoh	5.46073	5.39455	2.64857	2.03678	0.0416723	0.133613
Thbd	89.2656	5.38031	0.904484	5.94849	2.71e-09	2.89e-08
Gbp3	29.6722	5.37603	1.57075	3.42259	0.00062028	0.00325465
Ccser1	58.6936	5.35996	1.10866	4.83465	1.33e-06	1.06e-05
Gpx3	2666.32	5.35763	0.165793	32.3152	4.27e-229	3.11e-226
Vtcn1	29.0151	5.34344	1.57376	3.39533	0.00068547	0.00356955
Aqp9	29.0088	5.34317	1.57407	3.3945	0.00068755	0.00357969
Myl9	288.62	5.33565	0.494093	10.7989	3.48e-27	1.17e-25
Foxc1	28.7025	5.32754	1.57515	3.38224	0.00071897	0.0037267
Plat	399.653	5.31955	0.418252	12.7185	4.67e-37	2.3e-35
ENSMUSG00000025716.15	5.18622	5.31868	2.73209	1.94674	0.0515654	0.159791
Nos2	5.17987	5.31707	2.70982	1.96215	0.049745	0.155172
Gm21847	5.17352	5.31549	2.69453	1.9727	0.04853	0.151909
ENSMUSG00000109143.3	5.16717	5.31391	2.68435	1.97959	0.0477494	0.149987
Smad9	5.16717	5.31391	2.68435	1.97959	0.0477494	0.149987
ENSMUSG00000092591.3	5.16081	5.31234	2.6789	1.98303	0.0473642	0.149108
H2-Eb2	5.16081	5.31234	2.6789	1.98303	0.0473642	0.149108
Lgi1	5.16081	5.31234	2.6789	1.98303	0.0473642	0.149108
H2bc12	5.15446	5.31078	2.67751	1.98347	0.0473146	0.149022
Phf11a	5.15446	5.31078	2.67751	1.98347	0.0473146	0.149022
B930095G15Rik	28.3708	5.31064	1.57684	3.36791	0.00075741	0.00390566
Angptl7	28.3454	5.30953	1.57923	3.3621	0.00077352	0.00398034
Ccdc168	5.14811	5.30921	2.68005	1.98101	0.0475899	0.149609
Gm43225	5.14811	5.30921	2.68005	1.98101	0.0475899	0.149609
Gm9113	5.14811	5.30921	2.68005	1.98101	0.0475899	0.149609
Hmx3	5.14811	5.30921	2.68005	1.98101	0.0475899	0.149609
Krt8-ps	5.14811	5.30921	2.68005	1.98101	0.0475899	0.149609
H2-M2	5.14175	5.30764	2.68665	1.97556	0.0482045	0.151064
Sidt1	5.1354	5.30605	2.69801	1.96666	0.0492228	0.153825
H3c4	5.1227	5.30283	2.7384	1.93647	0.0528096	0.163057
Serpinb9e	5.1227	5.30283	2.7384	1.93647	0.0528096	0.163057
Krt8	4239.24	5.27601	0.128806	40.961	0	0
Emp2	824.713	5.2645	0.28675	18.3592	2.79e-75	4.05e-73
H2-Ab1	27.4203	5.26071	1.58172	3.32593	0.00088123	0.0044789
Filip1l	54.8278	5.26043	1.11483	4.7186	2.37e-06	1.82e-05
Pcdh7	27.4139	5.26042	1.58158	3.32606	0.00088083	0.00447769
Gm6673	27.4075	5.26014	1.58163	3.32577	0.00088173	0.00448061
Hs3st1	383.291	5.25863	0.419996	12.5207	5.76e-36	2.7e-34
Actg2	27.0695	5.24213	1.58435	3.30869	0.00093733	0.00473362
Slc9a9	4.86725	5.22699	2.80716	1.86202	0.0626001	0.188115
Eps8l1	26.7696	5.22566	1.58503	3.29688	0.00097765	0.00491784
ENSMUSG00000085998.9	4.85454	5.22355	2.75188	1.89817	0.0576732	0.175425
Sez6l	4.85454	5.22355	2.75188	1.89817	0.0576732	0.175425
ENSMUSG00000085235.2	4.84819	5.22186	2.73726	1.9077	0.0564306	0.172308
ENSMUSG00000099452.2	4.84819	5.22186	2.73726	1.9077	0.0564306	0.172308
Krtap4-13	4.84819	5.22186	2.73726	1.9077	0.0564306	0.172308
Kcna1	4.84184	5.22018	2.72861	1.91313	0.055732	0.170562
Vmn2r2	4.84184	5.22018	2.72861	1.91313	0.055732	0.170562
Apol7b	4.83548	5.21851	2.72481	1.91518	0.0554696	0.170131
ENSMUSG00000074196.11	4.83548	5.21851	2.72481	1.91518	0.0554696	0.170131
ENSMUSG00000120241.1	4.83548	5.21851	2.72481	1.91518	0.0554696	0.170131
Gm50056	4.83548	5.21851	2.72481	1.91518	0.0554696	0.170131
Sp140	4.83548	5.21851	2.72481	1.91518	0.0554696	0.170131
Thrb	4.83548	5.21851	2.72481	1.91518	0.0554696	0.170131
Gm44693	4.82913	5.21683	2.72549	1.91409	0.0556088	0.170347
Gm7647	4.82913	5.21683	2.72549	1.91409	0.0556088	0.170347
Mill2	4.82913	5.21683	2.72549	1.91409	0.0556088	0.170347
2410039M03Rik	4.82278	5.21515	2.73065	1.90985	0.056152	0.171601
Cd209d	4.82278	5.21515	2.73065	1.90985	0.056152	0.171601
Gm21011	4.82278	5.21515	2.73065	1.90985	0.056152	0.171601
ENSMUSG00000087693.2	4.81007	5.21176	2.75673	1.89056	0.0586833	0.178095
Wnt9b	4.81007	5.21176	2.75673	1.89056	0.0586833	0.178095
Vgll2	4.80372	5.21004	2.78007	1.87407	0.0609214	0.183542
Cd248	79.301	5.20733	0.912648	5.70574	1.16e-08	1.16e-07
Bmp2	79.2947	5.20723	0.912885	5.70415	1.17e-08	1.17e-07
Arhgap6	52.8314	5.20648	1.12146	4.6426	3.44e-06	2.6e-05
ENSMUSG00000085525.8	4.78466	5.20341	5.95992	0.873066	0.382627	0.725535
ENSMUSG00000095954.5	4.78466	5.20341	5.95992	0.873066	0.382627	0.725535
Wnt7a	52.5823	5.19925	1.119	4.64633	3.38e-06	2.55e-05
Alox12e	26.1253	5.19003	1.58866	3.26693	0.00108721	0.00541232
Clic5	127.8	5.15791	0.709171	7.27316	3.51e-13	5.28e-12
Cryab	688.466	5.1546	0.303863	16.9636	1.53e-64	1.67e-62
Atf3	503.502	5.13585	0.353067	14.5464	6.16e-48	4.38e-46
Tacr3	4.53556	5.12536	2.82145	1.81657	0.0692832	0.203983
ENSMUSG00000114233.2	4.52921	5.12354	2.80078	1.82933	0.0673506	0.199384
Muc21	4.52921	5.12354	2.80078	1.82933	0.0673506	0.199384
ENSMUSG00000112232.2	4.52286	5.12173	2.78735	1.83749	0.0661376	0.196702
Gm12684	4.52286	5.12173	2.78735	1.83749	0.0661376	0.196702
Hcrtr1	4.52286	5.12173	2.78735	1.83749	0.0661376	0.196702
Gm21762	4.51651	5.11993	2.78033	1.84148	0.0655513	0.195607
Gm7162	4.51651	5.11993	2.78033	1.84148	0.0655513	0.195607
ENSMUSG00000066477.14	4.51015	5.11813	2.77861	1.84197	0.0654791	0.195457
ENSMUSG00000104572.6	4.51015	5.11813	2.77861	1.84197	0.0654791	0.195457
Glb1l3	4.51015	5.11813	2.77861	1.84197	0.0654791	0.195457
Gm10584	4.51015	5.11813	2.77861	1.84197	0.0654791	0.195457
Eif4a3l1	4.5038	5.11633	2.78196	1.83911	0.0658986	0.196175
ENSMUSG00000113314.2	4.5038	5.11633	2.78196	1.83911	0.0658986	0.196175
Garin1b	4.5038	5.11633	2.78196	1.83911	0.0658986	0.196175
Gm50077	4.5038	5.11633	2.78196	1.83911	0.0658986	0.196175
Gm5543	4.5038	5.11633	2.78196	1.83911	0.0658986	0.196175
H2bc6	4.5038	5.11633	2.78196	1.83911	0.0658986	0.196175
Npas4	4.5038	5.11633	2.78196	1.83911	0.0658986	0.196175
Sctr	4.5038	5.11633	2.78196	1.83911	0.0658986	0.196175
Slc6a2	4.5038	5.11633	2.78196	1.83911	0.0658986	0.196175
Tmem171	4.5038	5.11633	2.78196	1.83911	0.0658986	0.196175
Vcam1	4.5038	5.11633	2.78196	1.83911	0.0658986	0.196175
Zfp353-ps	4.5038	5.11633	2.78196	1.83911	0.0658986	0.196175
1700056E22Rik	4.49745	5.11453	2.79061	1.83276	0.0668378	0.198237
4930523C07Rik	4.49745	5.11453	2.79061	1.83276	0.0668378	0.198237
Gja3	4.49745	5.11453	2.79061	1.83276	0.0668378	0.198237
Gp1bb	4.49745	5.11453	2.79061	1.83276	0.0668378	0.198237
ENSMUSG00000086727.9	24.7858	5.11349	1.60383	3.1883	0.0014311	0.00694564
Allc	4.49109	5.11271	2.80569	1.82226	0.0684152	0.201737
Gm7993	4.49109	5.11271	2.80569	1.82226	0.0684152	0.201737
Pkib	4.49109	5.11271	2.80569	1.82226	0.0684152	0.201737
ENSMUSG00000107394.2	4.47839	5.10899	2.86328	1.78432	0.0743722	0.216306
Pdlim3	98.4215	5.10225	0.795149	6.41672	1.39e-10	1.67e-09
Capn6	122.819	5.10002	0.711011	7.17291	7.34e-13	1.07e-11
Dab2	1645.34	5.09954	0.194599	26.2054	2.31e-151	8.87e-149
Dkk1	97.382	5.08689	0.795166	6.39726	1.58e-10	1.88e-09
Tie1	97.3248	5.08616	0.797387	6.37854	1.79e-10	2.12e-09
Hpse	95.8125	5.06299	0.796307	6.35809	2.04e-10	2.4e-09
Habp2	95.1365	5.0527	0.796765	6.34152	2.28e-10	2.66e-09
Myof	706.449	5.03817	0.291226	17.2999	4.71e-67	5.59e-65
Cdh5	234.065	5.02934	0.503964	9.97957	1.87e-23	5.3e-22
Amn	513.534	5.0252	0.33878	14.8332	8.93e-50	6.77e-48
Gm29770	4.22294	5.02205	2.96847	1.6918	0.0906839	0.253668
Gm4782	4.21659	5.02002	2.91024	1.72495	0.084536	0.239206
Gm28386	4.21023	5.01803	2.87805	1.74355	0.0812372	0.231797
Gm9121	4.21023	5.01803	2.87805	1.74355	0.0812372	0.231797
Pde6a	4.21023	5.01803	2.87805	1.74355	0.0812372	0.231797
Cyp3a13	4.20388	5.01607	2.85784	1.7552	0.0792258	0.22719
Gbp8	4.20388	5.01607	2.85784	1.7552	0.0792258	0.22719
Ppef1	4.20388	5.01607	2.85784	1.7552	0.0792258	0.22719
ENSMUSG00000066137.13	4.19753	5.01413	2.84631	1.76163	0.0781326	0.22475
ENSMUSG00000121248.1	4.19753	5.01413	2.84631	1.76163	0.0781326	0.22475
ENSMUSG00000086128.9	4.19118	5.01219	2.84138	1.764	0.0777323	0.223982
Gm37516	4.19118	5.01219	2.84138	1.764	0.0777323	0.223982
Gm7265	4.19118	5.01219	2.84138	1.764	0.0777323	0.223982
Lmod3	4.19118	5.01219	2.84138	1.764	0.0777323	0.223982
Mzb1	4.19118	5.01219	2.84138	1.764	0.0777323	0.223982
Nat2	4.19118	5.01219	2.84138	1.764	0.0777323	0.223982
Nnmt	4.19118	5.01219	2.84138	1.764	0.0777323	0.223982
Gdpd5	416.07	5.01089	0.374795	13.3697	9.09e-41	5.18e-39
Cmtm5	4.18482	5.01025	2.84236	1.76271	0.0779495	0.224392
Cndp1	4.18482	5.01025	2.84236	1.76271	0.0779495	0.224392
Gm21358	4.18482	5.01025	2.84236	1.76271	0.0779495	0.224392
Gm9391	4.18482	5.01025	2.84236	1.76271	0.0779495	0.224392
Ptpn22	4.18482	5.01025	2.84236	1.76271	0.0779495	0.224392
Ttc22	4.18482	5.01025	2.84236	1.76271	0.0779495	0.224392
Uba7	4.18482	5.01025	2.84236	1.76271	0.0779495	0.224392
Adamts18	4.17847	5.0083	2.84924	1.75776	0.0787875	0.226078
Clca2	4.17847	5.0083	2.84924	1.75776	0.0787875	0.226078
ENSMUSG00000115140.2	4.17847	5.0083	2.84924	1.75776	0.0787875	0.226078
Fbxw10	4.17847	5.0083	2.84924	1.75776	0.0787875	0.226078
Fcrl1	4.17847	5.0083	2.84924	1.75776	0.0787875	0.226078
Gm45838	4.17847	5.0083	2.84924	1.75776	0.0787875	0.226078
Mab21l1	4.17847	5.0083	2.84924	1.75776	0.0787875	0.226078
Tnfaip8l3	4.17847	5.0083	2.84924	1.75776	0.0787875	0.226078
Ctxnd1	4.17212	5.00634	2.86276	1.74878	0.0803289	0.229824
ENSMUSG00000106632.2	4.17212	5.00634	2.86276	1.74878	0.0803289	0.229824
ENSMUSG00000117893.2	4.17212	5.00634	2.86276	1.74878	0.0803289	0.229824
C3ar1	4.16576	5.00436	2.88502	1.7346	0.0828114	0.235266
Clec2h	4.16576	5.00436	2.88502	1.7346	0.0828114	0.235266
ENSMUSG00000085973.2	4.16576	5.00436	2.88502	1.7346	0.0828114	0.235266
Or14a260	4.16576	5.00436	2.88502	1.7346	0.0828114	0.235266
Zar1	4.16576	5.00436	2.88502	1.7346	0.0828114	0.235266
Samd4	161.015	5.00361	0.603539	8.29046	1.13e-16	2.19e-15
Npr2	68.7621	4.99831	0.926182	5.39668	6.79e-08	6.23e-07
ENSMUSG00000106004.5	4.14671	4.99699	5.96173	0.838178	0.40193	0.736549
Glrx	251.368	4.9943	0.484988	10.2978	7.21e-25	2.21e-23
Flt1	227.328	4.98653	0.504871	9.87684	5.25e-23	1.45e-21
Cav2	22.234	4.95415	1.61717	3.06347	0.00218784	0.0101322
Slc10a6	21.6596	4.91507	1.62838	3.01838	0.00254128	0.0115856
ENSMUSG00000095996.5	3.90396	4.90952	5.96258	0.823389	0.410287	0.74718
Gm10051	3.90396	4.90952	5.96258	0.823389	0.410287	0.74718
Matn4	86.1733	4.90753	0.805309	6.09397	1.1e-09	1.22e-08
Gm49594	3.89761	4.90641	3.03459	1.61683	0.105915	0.287147
D930020B18Rik	3.89126	4.90422	2.97604	1.6479	0.099373	0.272562
Tdpoz9	3.89126	4.90422	2.97604	1.6479	0.099373	0.272562
Btnl12	3.8849	4.90208	2.94471	1.66471	0.095971	0.264917
ENSMUSG00000113623.2	3.8849	4.90208	2.94471	1.66471	0.095971	0.264917
C1ra	3.87855	4.89995	2.92594	1.67466	0.0940007	0.260482
C2cd4d	3.87855	4.89995	2.92594	1.67466	0.0940007	0.260482
ENSMUSG00000061723.19	3.87855	4.89995	2.92594	1.67466	0.0940007	0.260482
ENSMUSG00000112054.2	3.87855	4.89995	2.92594	1.67466	0.0940007	0.260482
Gm35974	3.87855	4.89995	2.92594	1.67466	0.0940007	0.260482
Zfy1	3.87855	4.89995	2.92594	1.67466	0.0940007	0.260482
Bcl2l15	3.8722	4.89784	2.91649	1.67936	0.0930809	0.258539
Cldn1	3.8722	4.89784	2.91649	1.67936	0.0930809	0.258539
Dnmt3c	3.8722	4.89784	2.91649	1.67936	0.0930809	0.258539
ENSMUSG00000078349.5	3.8722	4.89784	2.91649	1.67936	0.0930809	0.258539
ENSMUSG00000116831.3	3.8722	4.89784	2.91649	1.67936	0.0930809	0.258539
Gm17895	3.8722	4.89784	2.91649	1.67936	0.0930809	0.258539
Gm38271	3.8722	4.89784	2.91649	1.67936	0.0930809	0.258539
Gm47985	3.8722	4.89784	2.91649	1.67936	0.0930809	0.258539
Gm7049	3.8722	4.89784	2.91649	1.67936	0.0930809	0.258539
Gng11	3.8722	4.89784	2.91649	1.67936	0.0930809	0.258539
Krt75	3.8722	4.89784	2.91649	1.67936	0.0930809	0.258539
Ly6g	3.8722	4.89784	2.91649	1.67936	0.0930809	0.258539
Skiv2l-ps1	3.8722	4.89784	2.91649	1.67936	0.0930809	0.258539
Aox2	3.86585	4.89574	2.91428	1.67991	0.0929746	0.258539
ENSMUSG00000094314.4	3.86585	4.89574	2.91428	1.67991	0.0929746	0.258539
ENSMUSG00000095673.2	3.86585	4.89574	2.91428	1.67991	0.0929746	0.258539
ENSMUSG00000096640.4	3.86585	4.89574	2.91428	1.67991	0.0929746	0.258539
Gm4810	3.86585	4.89574	2.91428	1.67991	0.0929746	0.258539
Gm8153	3.86585	4.89574	2.91428	1.67991	0.0929746	0.258539
H3c1	3.86585	4.89574	2.91428	1.67991	0.0929746	0.258539
Lrrc75b	3.86585	4.89574	2.91428	1.67991	0.0929746	0.258539
Slc17a6	3.86585	4.89574	2.91428	1.67991	0.0929746	0.258539
ENSMUSG00000068303.7	3.85949	4.89363	2.91886	1.67655	0.0936298	0.259695
ENSMUSG00000103697.2	3.85949	4.89363	2.91886	1.67655	0.0936298	0.259695
ENSMUSG00000120474.1	3.85949	4.89363	2.91886	1.67655	0.0936298	0.259695
Or10ak7	3.85949	4.89363	2.91886	1.67655	0.0936298	0.259695
Svep1	3.85949	4.89363	2.91886	1.67655	0.0936298	0.259695
ENSMUSG00000100969.8	3.85314	4.89151	2.9307	1.66906	0.0951064	0.263031
Gm13215	3.85314	4.89151	2.9307	1.66906	0.0951064	0.263031
Naip2	3.85314	4.89151	2.9307	1.66906	0.0951064	0.263031
Rgs4	3.85314	4.89151	2.9307	1.66906	0.0951064	0.263031
Eif1ad19	21.2898	4.89029	1.62311	3.01291	0.00258757	0.0117767
Pik3ap1	42.5669	4.88993	1.14214	4.28139	1.86e-05	0.00012684
Grid1	21.2835	4.88992	1.62339	3.01217	0.0025939	0.0118015
Gm42662	3.84679	4.88937	2.95192	1.65634	0.0976536	0.268722
Hoxb1	3.84679	4.88937	2.95192	1.65634	0.0976536	0.268722
Inpp4b	3.84679	4.88937	2.95192	1.65634	0.0976536	0.268722
Trgc1	3.84679	4.88937	2.95192	1.65634	0.0976536	0.268722
Vmn2r-ps106	3.84679	4.88937	2.95192	1.65634	0.0976536	0.268722
Heatr4	3.84043	4.8872	2.98598	1.63672	0.10169	0.277727
ENSMUSG00000097736.9	3.83408	4.88498	3.04712	1.60314	0.108903	0.293366
Timd2	21.0026	4.86999	1.63039	2.98701	0.00281717	0.0127227
Ntn4	41.9925	4.86961	1.14777	4.24269	2.21e-05	0.00014909
Pdzk1ip1	20.9899	4.86923	1.62762	2.99164	0.00277488	0.0125569
Foxf2	41.9226	4.86755	1.14401	4.25483	2.09e-05	0.00014176
Bmp1	748.507	4.85554	0.268016	18.1166	2.36e-73	3.22e-71
Naalad2	82.9836	4.8521	0.810397	5.98731	2.13e-09	2.3e-08
Klf14	20.6582	4.84596	1.6294	2.97408	0.0029387	0.0132072
Gpr50	61.8793	4.84407	0.936894	5.17035	2.34e-07	2.03e-06
Gpc6	204.79	4.83339	0.510075	9.47584	2.65e-21	6.69e-20
Col3a1	60.0163	4.79892	0.937069	5.1212	3.04e-07	2.6e-06
Eif4e3	19.9885	4.79786	1.63621	2.93231	0.00336455	0.0148996
Sprr2a1	19.9694	4.79666	1.6405	2.92391	0.00345668	0.0152649
Sprr2a2	19.9694	4.79666	1.6405	2.92391	0.00345668	0.0152649
ENSMUSG00000086804.9	3.57863	4.78398	5.96389	0.802158	0.422462	0.760231
Msantd5f9	3.57228	4.78069	3.11326	1.53559	0.124639	0.326614
ENSMUSG00000105300.2	3.56593	4.77831	3.05451	1.56435	0.117736	0.311037
Gm11545	19.7013	4.7762	1.64029	2.91181	0.00359342	0.0158039
Gm10388	3.55957	4.77598	3.02435	1.57917	0.114296	0.304071
Gm9131	3.55957	4.77598	3.02435	1.57917	0.114296	0.304071
Or1e1c	3.55957	4.77598	3.02435	1.57917	0.114296	0.304071
Ano4	3.55322	4.77366	3.00785	1.58707	0.112497	0.300414
ENSMUSG00000056648.6	3.55322	4.77366	3.00785	1.58707	0.112497	0.300414
ENSMUSG00000060380.4	3.55322	4.77366	3.00785	1.58707	0.112497	0.300414
ENSMUSG00000062470.11	3.55322	4.77366	3.00785	1.58707	0.112497	0.300414
ENSMUSG00000096803.2	3.55322	4.77366	3.00785	1.58707	0.112497	0.300414
ENSMUSG00000120725.1	3.55322	4.77366	3.00785	1.58707	0.112497	0.300414
Gm12790	3.55322	4.77366	3.00785	1.58707	0.112497	0.300414
Gm20336	3.55322	4.77366	3.00785	1.58707	0.112497	0.300414
Gm5082	3.55322	4.77366	3.00785	1.58707	0.112497	0.300414
Klk1b24	3.55322	4.77366	3.00785	1.58707	0.112497	0.300414
Rbms3	3.55322	4.77366	3.00785	1.58707	0.112497	0.300414
ENSMUSG00000073607.3	3.54687	4.77136	3.00116	1.58984	0.111871	0.299782
ENSMUSG00000115326.2	3.54687	4.77136	3.00116	1.58984	0.111871	0.299782
Gm43049	3.54687	4.77136	3.00116	1.58984	0.111871	0.299782
Gm45659	3.54687	4.77136	3.00116	1.58984	0.111871	0.299782
Krt222	3.54687	4.77136	3.00116	1.58984	0.111871	0.299782
Krt5	3.54687	4.77136	3.00116	1.58984	0.111871	0.299782
Pde6g	3.54687	4.77136	3.00116	1.58984	0.111871	0.299782
Slc22a3	3.54687	4.77136	3.00116	1.58984	0.111871	0.299782
Trex2	3.54687	4.77136	3.00116	1.58984	0.111871	0.299782
B020017C02Rik	3.54052	4.76905	3.00262	1.5883	0.112219	0.30023
Car15	3.54052	4.76905	3.00262	1.5883	0.112219	0.30023
Casp12	3.54052	4.76905	3.00262	1.5883	0.112219	0.30023
ENSMUSG00000085573.2	3.54052	4.76905	3.00262	1.5883	0.112219	0.30023
ENSMUSG00000086541.9	3.54052	4.76905	3.00262	1.5883	0.112219	0.30023
ENSMUSG00000097924.3	3.54052	4.76905	3.00262	1.5883	0.112219	0.30023
Gm43891	3.54052	4.76905	3.00262	1.5883	0.112219	0.30023
Pcdha10	3.54052	4.76905	3.00262	1.5883	0.112219	0.30023
Prr16	3.54052	4.76905	3.00262	1.5883	0.112219	0.30023
Rpl19-ps1	3.54052	4.76905	3.00262	1.5883	0.112219	0.30023
Tnxa	3.54052	4.76905	3.00262	1.5883	0.112219	0.30023
ENSMUSG00000037411.11	1097.3	4.76848	0.216592	22.016	2.02e-107	5.24e-105
ENSMUSG00000063846.9	3.53416	4.76674	3.01224	1.58246	0.113546	0.302522
ENSMUSG00000105283.3	3.53416	4.76674	3.01224	1.58246	0.113546	0.302522
ENSMUSG00000106783.3	3.53416	4.76674	3.01224	1.58246	0.113546	0.302522
ENSMUSG00000120614.1	3.53416	4.76674	3.01224	1.58246	0.113546	0.302522
Fbxw19	3.53416	4.76674	3.01224	1.58246	0.113546	0.302522
Gda	3.53416	4.76674	3.01224	1.58246	0.113546	0.302522
Gm3379	3.53416	4.76674	3.01224	1.58246	0.113546	0.302522
Gm43089	3.53416	4.76674	3.01224	1.58246	0.113546	0.302522
Nphs2	3.53416	4.76674	3.01224	1.58246	0.113546	0.302522
BC016579	3.52781	4.76441	3.0317	1.57153	0.11606	0.307727
H2bc24	3.52781	4.76441	3.0317	1.57153	0.11606	0.307727
Mrto4-ps1	3.52781	4.76441	3.0317	1.57153	0.11606	0.307727
Sstr4	3.52781	4.76441	3.0317	1.57153	0.11606	0.307727
Gm11771	19.3696	4.75136	1.64234	2.89304	0.00381528	0.016676
Slco2a1	906.131	4.74469	0.236876	20.0303	3e-89	6.02e-87
Hdc	57.8406	4.74436	0.947839	5.00545	5.57e-07	4.61e-06
Gm49394	1117.03	4.7431	0.213256	22.2413	1.37e-109	3.76e-107
Sct	38.4011	4.73858	1.15502	4.10259	4.09e-05	0.00026451
Gm43126	18.7316	4.70205	1.65038	2.84908	0.00438459	0.0189186
Grem2	18.3999	4.67589	1.65298	2.82877	0.00467276	0.0200175
Zfp36l3	54.8618	4.66693	0.946565	4.93038	8.21e-07	6.68e-06
Serpinb9	90.9285	4.65894	0.734199	6.34561	2.22e-10	2.59e-09
Aff2	18.0619	4.64881	1.65705	2.80547	0.00502438	0.0213741
ENSMUSG00000115426.2	18.0556	4.64837	1.65791	2.80376	0.00505111	0.0214708
P3h2	125.967	4.64305	0.623056	7.45207	9.19e-14	1.44e-12
Gm48754	3.2406	4.64036	3.15053	1.47288	0.140783	0.359023
Adgrg6	107.74	4.6402	0.669348	6.93241	4.14e-12	5.72e-11
Spns2	197.526	4.64008	0.492936	9.41316	4.81e-21	1.2e-19
ENSMUSG00000086035.3	3.23424	4.63779	3.12156	1.48573	0.137351	0.352005
ENSMUSG00000086161.2	3.23424	4.63779	3.12156	1.48573	0.137351	0.352005
Gm16094	3.23424	4.63779	3.12156	1.48573	0.137351	0.352005
Gm21037	3.23424	4.63779	3.12156	1.48573	0.137351	0.352005
Col25a1	3.22789	4.63524	3.10796	1.49141	0.135854	0.349067
Cybb	3.22789	4.63524	3.10796	1.49141	0.135854	0.349067
Dpy19l2	3.22789	4.63524	3.10796	1.49141	0.135854	0.349067
ENSMUSG00000070495.12	3.22789	4.63524	3.10796	1.49141	0.135854	0.349067
ENSMUSG00000086430.2	3.22789	4.63524	3.10796	1.49141	0.135854	0.349067
ENSMUSG00000096932.3	3.22789	4.63524	3.10796	1.49141	0.135854	0.349067
ENSMUSG00000114062.2	3.22789	4.63524	3.10796	1.49141	0.135854	0.349067
Galnt13	3.22789	4.63524	3.10796	1.49141	0.135854	0.349067
Gm16239	3.22789	4.63524	3.10796	1.49141	0.135854	0.349067
Gm16574	3.22789	4.63524	3.10796	1.49141	0.135854	0.349067
Gm42141	3.22789	4.63524	3.10796	1.49141	0.135854	0.349067
Gm8261	3.22789	4.63524	3.10796	1.49141	0.135854	0.349067
Gm8494	3.22789	4.63524	3.10796	1.49141	0.135854	0.349067
Myocd	3.22789	4.63524	3.10796	1.49141	0.135854	0.349067
Neurog2	3.22789	4.63524	3.10796	1.49141	0.135854	0.349067
Serpinb9f	3.22789	4.63524	3.10796	1.49141	0.135854	0.349067
BC048671	3.22154	4.6327	3.105	1.49201	0.135696	0.349067
ENSMUSG00000097357.4	3.22154	4.6327	3.105	1.49201	0.135696	0.349067
ENSMUSG00000114196.2	3.22154	4.6327	3.105	1.49201	0.135696	0.349067
ENSMUSG00000120362.1	3.22154	4.6327	3.105	1.49201	0.135696	0.349067
ENSMUSG00000120914.1	3.22154	4.6327	3.105	1.49201	0.135696	0.349067
Gm12766	3.22154	4.6327	3.105	1.49201	0.135696	0.349067
Gm13213	3.22154	4.6327	3.105	1.49201	0.135696	0.349067
Gm5541	3.22154	4.6327	3.105	1.49201	0.135696	0.349067
Lgi3	3.22154	4.6327	3.105	1.49201	0.135696	0.349067
Mir6381	3.22154	4.6327	3.105	1.49201	0.135696	0.349067
P2ry14	3.22154	4.6327	3.105	1.49201	0.135696	0.349067
Pcdha9	3.22154	4.6327	3.105	1.49201	0.135696	0.349067
Pcdhb3	3.22154	4.6327	3.105	1.49201	0.135696	0.349067
Pparg	3.22154	4.6327	3.105	1.49201	0.135696	0.349067
Rpl19-ps12	3.22154	4.6327	3.105	1.49201	0.135696	0.349067
Sdr9c7	3.22154	4.6327	3.105	1.49201	0.135696	0.349067
Slc6a13	3.22154	4.6327	3.105	1.49201	0.135696	0.349067
Slc7a10	3.22154	4.6327	3.105	1.49201	0.135696	0.349067
ENSMUSG00000097027.3	3.21518	4.63015	3.11161	1.48802	0.136745	0.350919
ENSMUSG00000111058.3	3.21518	4.63015	3.11161	1.48802	0.136745	0.350919
ENSMUSG00000120117.1	3.21518	4.63015	3.11161	1.48802	0.136745	0.350919
ENSMUSG00000120969.1	3.21518	4.63015	3.11161	1.48802	0.136745	0.350919
Gm16263	3.21518	4.63015	3.11161	1.48802	0.136745	0.350919
Mir7087	3.21518	4.63015	3.11161	1.48802	0.136745	0.350919
Plcxd3	3.21518	4.63015	3.11161	1.48802	0.136745	0.350919
Syn2	3.21518	4.63015	3.11161	1.48802	0.136745	0.350919
BC080696	3.20883	4.62759	3.12887	1.479	0.139141	0.355713
Duxf1	3.20883	4.62759	3.12887	1.479	0.139141	0.355713
ENSMUSG00000113165.2	3.20883	4.62759	3.12887	1.479	0.139141	0.355713
Gm36582	3.20883	4.62759	3.12887	1.479	0.139141	0.355713
Pth2r	3.20883	4.62759	3.12887	1.479	0.139141	0.355713
Trp63	3.20883	4.62759	3.12887	1.479	0.139141	0.355713
Fgd3	17.7874	4.62569	1.66928	2.77106	0.0055874	0.0234723
Ccdc149	3.20248	4.625	3.1616	1.46287	0.143503	0.36501
Duoxa2	3.20248	4.625	3.1616	1.46287	0.143503	0.36501
Gm7103	3.20248	4.625	3.1616	1.46287	0.143503	0.36501
ENSMUSG00000108218.3	177.461	4.62279	0.517644	8.93043	4.24e-19	9.4e-18
Cmah	35.4922	4.62278	1.16595	3.96481	7.35e-05	0.00045414
Tcstv2b	17.7366	4.6221	1.6615	2.78189	0.00540436	0.0227975
Serpina3m	70.072	4.60355	0.824655	5.5824	2.37e-08	2.3e-07
Creb3l2	822.575	4.60233	0.238875	19.2666	1.02e-82	1.78e-80
Lhfpl2	454.631	4.60103	0.320671	14.3482	1.09e-46	7.57e-45
Serpinh1	10396.4	4.59994	0.0709427	64.8402	0	0
Cyp2b23	156.873	4.59626	0.547444	8.39586	4.63e-17	9.22e-16
ENSMUSG00000048583.17	1206.23	4.57947	0.196621	23.2909	5.48e-120	1.64e-117
Retreg1	394.697	4.57335	0.341631	13.3868	7.22e-41	4.12e-39
Clu	2074.67	4.57215	0.151019	30.2754	2.42e-201	1.59e-198
Foxl2	17.1495	4.57182	1.6818	2.71842	0.00655954	0.0270577
Lynx1	171.375	4.57135	0.519819	8.79412	1.44e-18	3.1e-17
Apln	34.2608	4.5704	1.17735	3.88193	0.00010363	0.00062703
Osmr	51.334	4.56901	0.954732	4.78565	1.7e-06	1.33e-05
Fam124a	222.358	4.56852	0.455361	10.0328	1.09e-23	3.14e-22
Shisal2b	17.0923	4.56762	1.67012	2.73491	0.00623975	0.0258815
Zfp773	17.0859	4.56715	1.67133	2.73265	0.00628271	0.0260356
Cdh6	85.2059	4.56304	0.738012	6.18288	6.29e-10	7.09e-09
Krt18	1940.12	4.56116	0.155633	29.3071	8.42e-189	4.93e-186
Sp5	187.166	4.56082	0.495748	9.19988	3.58e-20	8.51e-19
Mogat2	33.8338	4.55263	1.17865	3.86258	0.0001122	0.00067521
Gm10129	16.7797	4.54029	1.67377	2.71262	0.00667541	0.0275062
Tgfb3	16.7479	4.53792	1.68141	2.69888	0.00695731	0.028554
Kdm5d	33.2213	4.5255	1.17667	3.84601	0.00012006	0.00071851
Ccdc150	16.4797	4.51341	1.68095	2.68503	0.00725237	0.0295935
Foxa1	16.4607	4.51196	1.67843	2.68821	0.00718372	0.029349
Cd59a	98.6942	4.5111	0.677644	6.65704	2.79e-11	3.59e-10
Pmp22	97.7436	4.49679	0.677766	6.63473	3.25e-11	4.15e-10
Gata6	488.232	4.49525	0.301091	14.9299	2.11e-50	1.64e-48
Gm8172	2.92797	4.49443	5.96738	0.753167	0.45135	0.791945
ENSMUSG00000033491.14	388.715	4.48804	0.337673	13.2911	2.61e-40	1.46e-38
ENSMUSG00000086019.2	2.91527	4.4878	3.26831	1.37312	0.169714	0.4145
ENSMUSG00000097011.3	2.91527	4.4878	3.26831	1.37312	0.169714	0.4145
ENSMUSG00000119954.1	2.91527	4.4878	3.26831	1.37312	0.169714	0.4145
ENSMUSG00000121057.1	2.91527	4.4878	3.26831	1.37312	0.169714	0.4145
Gm11759	2.91527	4.4878	3.26831	1.37312	0.169714	0.4145
Gm19569	2.91527	4.4878	3.26831	1.37312	0.169714	0.4145
Gm42674	2.91527	4.4878	3.26831	1.37312	0.169714	0.4145
Ifih1	2.91527	4.4878	3.26831	1.37312	0.169714	0.4145
Ms4a6d	2.91527	4.4878	3.26831	1.37312	0.169714	0.4145
Or5p81	2.91527	4.4878	3.26831	1.37312	0.169714	0.4145
Slc16a7	2.91527	4.4878	3.26831	1.37312	0.169714	0.4145
ENSMUSG00000089812.4	2.90891	4.48495	3.24229	1.38327	0.166583	0.4093
ENSMUSG00000112245.2	2.90891	4.48495	3.24229	1.38327	0.166583	0.4093
Gm19951	2.90891	4.48495	3.24229	1.38327	0.166583	0.4093
Gm42849	2.90891	4.48495	3.24229	1.38327	0.166583	0.4093
Gm8607	2.90891	4.48495	3.24229	1.38327	0.166583	0.4093
Gm8885	2.90891	4.48495	3.24229	1.38327	0.166583	0.4093
Mir1902	2.90891	4.48495	3.24229	1.38327	0.166583	0.4093
ENSMUSG00000085829.3	16.148	4.48355	1.68401	2.66243	0.00775782	0.0313564
Macc1	16.148	4.48355	1.68401	2.66243	0.00775782	0.0313564
Cd163	2.90256	4.48211	3.23251	1.38657	0.165572	0.40835
ENSMUSG00000085584.4	2.90256	4.48211	3.23251	1.38657	0.165572	0.40835
ENSMUSG00000099950.2	2.90256	4.48211	3.23251	1.38657	0.165572	0.40835
ENSMUSG00000110980.3	2.90256	4.48211	3.23251	1.38657	0.165572	0.40835
ENSMUSG00000114836.2	2.90256	4.48211	3.23251	1.38657	0.165572	0.40835
ENSMUSG00000115212.2	2.90256	4.48211	3.23251	1.38657	0.165572	0.40835
Gm6468	2.90256	4.48211	3.23251	1.38657	0.165572	0.40835
Hoxaas3	2.90256	4.48211	3.23251	1.38657	0.165572	0.40835
Or10x1	2.90256	4.48211	3.23251	1.38657	0.165572	0.40835
S100a4	2.90256	4.48211	3.23251	1.38657	0.165572	0.40835
Spink5	2.90256	4.48211	3.23251	1.38657	0.165572	0.40835
Xlr3b	2.90256	4.48211	3.23251	1.38657	0.165572	0.40835
Nkx2-5	16.1163	4.48109	1.68664	2.65682	0.00788815	0.0318306
Aurkc	2.89621	4.47928	3.23483	1.3847	0.166143	0.40893
Dok6	2.89621	4.47928	3.23483	1.3847	0.166143	0.40893
ENSMUSG00000108470.2	2.89621	4.47928	3.23483	1.3847	0.166143	0.40893
ENSMUSG00000111556.3	2.89621	4.47928	3.23483	1.3847	0.166143	0.40893
Gata5	2.89621	4.47928	3.23483	1.3847	0.166143	0.40893
Gm11604	2.89621	4.47928	3.23483	1.3847	0.166143	0.40893
Gm15759	2.89621	4.47928	3.23483	1.3847	0.166143	0.40893
Gm37899	2.89621	4.47928	3.23483	1.3847	0.166143	0.40893
Gm43802	2.89621	4.47928	3.23483	1.3847	0.166143	0.40893
Gm45593	2.89621	4.47928	3.23483	1.3847	0.166143	0.40893
Gm8674	2.89621	4.47928	3.23483	1.3847	0.166143	0.40893
Lhx3	2.89621	4.47928	3.23483	1.3847	0.166143	0.40893
Pld5	2.89621	4.47928	3.23483	1.3847	0.166143	0.40893
Uncx	2.89621	4.47928	3.23483	1.3847	0.166143	0.40893
Zmat1	2.89621	4.47928	3.23483	1.3847	0.166143	0.40893
1110025M09Rik	2.88985	4.47643	3.24923	1.37769	0.1683	0.412351
ENSMUSG00000111583.3	2.88985	4.47643	3.24923	1.37769	0.1683	0.412351
ENSMUSG00000120740.1	2.88985	4.47643	3.24923	1.37769	0.1683	0.412351
Gm14168	2.88985	4.47643	3.24923	1.37769	0.1683	0.412351
Gm19026	2.88985	4.47643	3.24923	1.37769	0.1683	0.412351
Gm44164	2.88985	4.47643	3.24923	1.37769	0.1683	0.412351
Gm4950	2.88985	4.47643	3.24923	1.37769	0.1683	0.412351
Gm5205	2.88985	4.47643	3.24923	1.37769	0.1683	0.412351
Obox4-ps23	2.88985	4.47643	3.24923	1.37769	0.1683	0.412351
Obox4-ps29	2.88985	4.47643	3.24923	1.37769	0.1683	0.412351
ENSMUSG00000086355.2	2.8835	4.47355	3.27993	1.36392	0.172594	0.419738
ENSMUSG00000086795.2	2.8835	4.47355	3.27993	1.36392	0.172594	0.419738
ENSMUSG00000110212.2	2.8835	4.47355	3.27993	1.36392	0.172594	0.419738
Gm33248	2.8835	4.47355	3.27993	1.36392	0.172594	0.419738
Gm7618	2.8835	4.47355	3.27993	1.36392	0.172594	0.419738
Vwa5b1	2.8835	4.47355	3.27993	1.36392	0.172594	0.419738
Gltpd2	2.87715	4.47063	3.34217	1.33764	0.181013	0.435958
Gtsf1	2.87715	4.47063	3.34217	1.33764	0.181013	0.435958
Obox4-ps12	2.8708	4.4666	5.96775	0.748456	0.454185	0.795726
Rpl28-ps1	2.8708	4.4666	5.96775	0.748456	0.454185	0.795726
Jazf1	15.8354	4.45458	1.69114	2.63407	0.00843693	0.0337615
Tceal5	15.8291	4.45407	1.68966	2.63608	0.00838691	0.0336214
Mybph	15.8227	4.45357	1.68875	2.6372	0.00835946	0.0335313
Gm28875	15.8164	4.45307	1.68843	2.6374	0.00835437	0.0335159
Htr1d	15.7973	4.45156	1.69095	2.63258	0.00847391	0.0338893
Loxl2	1292.08	4.44761	0.184216	24.1435	8.75e-129	2.94e-126
Trim67	78.6866	4.44591	0.74805	5.94333	2.79e-09	2.97e-08
ENSMUSG00000116010.2	47.1809	4.44444	0.969036	4.58646	4.51e-06	3.36e-05
Msx2	141.052	4.4396	0.554312	8.00922	1.15e-15	2.08e-14
ENSMUSG00000097532.4	31.3265	4.4386	1.18613	3.74209	0.0001825	0.00106079
Nr2f2	31.3138	4.43809	1.18539	3.74399	0.00018112	0.00105305
ENSMUSG00000097398.4	125.217	4.43772	0.588438	7.54154	4.64e-14	7.48e-13
Anxa2	2816.64	4.42914	0.125316	35.3438	1.25e-273	1.08e-270
Wdr72	15.472	4.42089	1.69735	2.60458	0.00919874	0.0364844
ENSMUSG00000087107.9	123.265	4.41457	0.589929	7.48322	7.25e-14	1.15e-12
Col1a1	445.144	4.40888	0.308282	14.3014	2.14e-46	1.46e-44
Plbd1	61.2944	4.40651	0.837999	5.25836	1.45e-07	1.29e-06
Zfp560	76.5491	4.40489	0.749835	5.87448	4.24e-09	4.45e-08
Has2	182.677	4.39668	0.481139	9.13807	6.36e-20	1.49e-18
Nkx6-1	15.1975	4.39377	1.70447	2.5778	0.00994311	0.0390765
Zim1	15.1975	4.39377	1.70447	2.5778	0.00994311	0.0390765
Vit	15.1721	4.39167	1.6993	2.5844	0.00975483	0.0384239
Bace2	45.5035	4.39133	0.969242	4.53069	5.88e-06	4.32e-05
Tmem221	15.1657	4.39114	1.69958	2.58366	0.00977585	0.038501
Adamts3	15.153	4.39009	1.70205	2.57929	0.00990024	0.0389371
Pitx2	105.86	4.38693	0.632343	6.93758	3.99e-12	5.53e-11
H2-Eb1	165.215	4.37686	0.504172	8.68127	3.91e-18	8.22e-17
Scara3	14.8721	4.36184	1.70922	2.55195	0.010712	0.0417179
Gm28040	14.8594	4.36076	1.70587	2.55633	0.0105784	0.0412751
Fbxo16	14.834	4.35862	1.70708	2.55326	0.0106721	0.0415983
Hnf4a	87.7854	4.33808	0.68668	6.31747	2.66e-10	3.09e-09
Pdgfd	14.5341	4.32809	1.71152	2.5288	0.0114453	0.0441834
Rgs17	29.0428	4.327	1.19845	3.61051	0.0003056	0.00170314
H2bc27	14.5087	4.32589	1.71417	2.52361	0.0116158	0.0447582
ENSMUSG00000075463.4	14.496	4.32478	1.71975	2.51477	0.011911	0.0457842
Rpl10-ps3	2.60264	4.32447	5.96977	0.724395	0.468823	0.807595
ENSMUSG00000087358.9	2.59629	4.32042	3.47216	1.2443	0.213388	0.489482
ENSMUSG00000106140.2	2.59629	4.32042	3.47216	1.2443	0.213388	0.489482
ENSMUSG00000120262.1	2.59629	4.32042	3.47216	1.2443	0.213388	0.489482
Hoxa9	2.59629	4.32042	3.47216	1.2443	0.213388	0.489482
Pyy	2.58994	4.31718	3.41736	1.26331	0.206478	0.47898
Serpinb1c	2.58994	4.31718	3.41736	1.26331	0.206478	0.47898
Adamts13	2.58358	4.31397	3.3952	1.27061	0.203869	0.475965
C9	2.58358	4.31397	3.3952	1.27061	0.203869	0.475965
Dlx5	2.58358	4.31397	3.3952	1.27061	0.203869	0.475965
ENSMUSG00000052951.6	2.58358	4.31397	3.3952	1.27061	0.203869	0.475965
ENSMUSG00000106209.3	2.58358	4.31397	3.3952	1.27061	0.203869	0.475965
Fbxo40	2.58358	4.31397	3.3952	1.27061	0.203869	0.475965
Gm19409	2.58358	4.31397	3.3952	1.27061	0.203869	0.475965
Gm38162	2.58358	4.31397	3.3952	1.27061	0.203869	0.475965
Gm43479	2.58358	4.31397	3.3952	1.27061	0.203869	0.475965
Gm6665	2.58358	4.31397	3.3952	1.27061	0.203869	0.475965
Grap2	2.58358	4.31397	3.3952	1.27061	0.203869	0.475965
Hoxd11	2.58358	4.31397	3.3952	1.27061	0.203869	0.475965
Ifi27l2b	2.58358	4.31397	3.3952	1.27061	0.203869	0.475965
Kcnq1	2.58358	4.31397	3.3952	1.27061	0.203869	0.475965
Mir130c	2.58358	4.31397	3.3952	1.27061	0.203869	0.475965
Obox4-ps33	2.58358	4.31397	3.3952	1.27061	0.203869	0.475965
Pilrb1	2.58358	4.31397	3.3952	1.27061	0.203869	0.475965
Camk4	2.57723	4.31077	3.39089	1.27128	0.20363	0.475965
Cldn23	2.57723	4.31077	3.39089	1.27128	0.20363	0.475965
Col24a1	2.57723	4.31077	3.39089	1.27128	0.20363	0.475965
Col28a1	2.57723	4.31077	3.39089	1.27128	0.20363	0.475965
D7Ertd443e	2.57723	4.31077	3.39089	1.27128	0.20363	0.475965
Dkk2	2.57723	4.31077	3.39089	1.27128	0.20363	0.475965
ENSMUSG00000085720.9	2.57723	4.31077	3.39089	1.27128	0.20363	0.475965
ENSMUSG00000089898.3	2.57723	4.31077	3.39089	1.27128	0.20363	0.475965
ENSMUSG00000104766.2	2.57723	4.31077	3.39089	1.27128	0.20363	0.475965
ENSMUSG00000113608.2	2.57723	4.31077	3.39089	1.27128	0.20363	0.475965
ENSMUSG00000119961.1	2.57723	4.31077	3.39089	1.27128	0.20363	0.475965
ENSMUSG00000120086.1	2.57723	4.31077	3.39089	1.27128	0.20363	0.475965
Gal3st2	2.57723	4.31077	3.39089	1.27128	0.20363	0.475965
Gm10636	2.57723	4.31077	3.39089	1.27128	0.20363	0.475965
Gm12861	2.57723	4.31077	3.39089	1.27128	0.20363	0.475965
Gm13335	2.57723	4.31077	3.39089	1.27128	0.20363	0.475965
Gm14584	2.57723	4.31077	3.39089	1.27128	0.20363	0.475965
Gm18204	2.57723	4.31077	3.39089	1.27128	0.20363	0.475965
Gm21769	2.57723	4.31077	3.39089	1.27128	0.20363	0.475965
Gm28151	2.57723	4.31077	3.39089	1.27128	0.20363	0.475965
Gm37660	2.57723	4.31077	3.39089	1.27128	0.20363	0.475965
Gm44037	2.57723	4.31077	3.39089	1.27128	0.20363	0.475965
Gm45104	2.57723	4.31077	3.39089	1.27128	0.20363	0.475965
Gm6884	2.57723	4.31077	3.39089	1.27128	0.20363	0.475965
Pcdha1	2.57723	4.31077	3.39089	1.27128	0.20363	0.475965
Rpl19-ps5	2.57723	4.31077	3.39089	1.27128	0.20363	0.475965
Rpl21-ps10	2.57723	4.31077	3.39089	1.27128	0.20363	0.475965
Serpinb9g	2.57723	4.31077	3.39089	1.27128	0.20363	0.475965
Smim43	2.57723	4.31077	3.39089	1.27128	0.20363	0.475965
Spaca1	2.57723	4.31077	3.39089	1.27128	0.20363	0.475965
Tlr1	2.57723	4.31077	3.39089	1.27128	0.20363	0.475965
Trim50	2.57723	4.31077	3.39089	1.27128	0.20363	0.475965
Vmn2r-ps20	2.57723	4.31077	3.39089	1.27128	0.20363	0.475965
Caln1	2.57088	4.30756	3.4012	1.26648	0.20534	0.477041
Clca3a2	2.57088	4.30756	3.4012	1.26648	0.20534	0.477041
Ct45a	2.57088	4.30756	3.4012	1.26648	0.20534	0.477041
Depp1	2.57088	4.30756	3.4012	1.26648	0.20534	0.477041
ENSMUSG00000043531.17	2.57088	4.30756	3.4012	1.26648	0.20534	0.477041
ENSMUSG00000053214.8	2.57088	4.30756	3.4012	1.26648	0.20534	0.477041
ENSMUSG00000087115.8	2.57088	4.30756	3.4012	1.26648	0.20534	0.477041
ENSMUSG00000097098.9	2.57088	4.30756	3.4012	1.26648	0.20534	0.477041
ENSMUSG00000115263.2	2.57088	4.30756	3.4012	1.26648	0.20534	0.477041
Fthl17c	2.57088	4.30756	3.4012	1.26648	0.20534	0.477041
Gm10457	2.57088	4.30756	3.4012	1.26648	0.20534	0.477041
Gm18492	2.57088	4.30756	3.4012	1.26648	0.20534	0.477041
Gm26673	2.57088	4.30756	3.4012	1.26648	0.20534	0.477041
Gm43237	2.57088	4.30756	3.4012	1.26648	0.20534	0.477041
Gm44736	2.57088	4.30756	3.4012	1.26648	0.20534	0.477041
Gm45848	2.57088	4.30756	3.4012	1.26648	0.20534	0.477041
Gm54882	2.57088	4.30756	3.4012	1.26648	0.20534	0.477041
Gm8099	2.57088	4.30756	3.4012	1.26648	0.20534	0.477041
Inhba	2.57088	4.30756	3.4012	1.26648	0.20534	0.477041
Mir8108	2.57088	4.30756	3.4012	1.26648	0.20534	0.477041
Npy	2.57088	4.30756	3.4012	1.26648	0.20534	0.477041
Pkhd1l1	2.57088	4.30756	3.4012	1.26648	0.20534	0.477041
Sytl5	2.57088	4.30756	3.4012	1.26648	0.20534	0.477041
Tcf21	2.57088	4.30756	3.4012	1.26648	0.20534	0.477041
Cdhr2	114.589	4.30667	0.595467	7.23242	4.74e-13	7.05e-12
Ak9	2.56452	4.30433	3.42912	1.25523	0.209396	0.4835
Dhrs9	2.56452	4.30433	3.42912	1.25523	0.209396	0.4835
ENSMUSG00000073761.3	2.56452	4.30433	3.42912	1.25523	0.209396	0.4835
Gm33700	2.56452	4.30433	3.42912	1.25523	0.209396	0.4835
Gm44891	2.56452	4.30433	3.42912	1.25523	0.209396	0.4835
Gm6517	2.56452	4.30433	3.42912	1.25523	0.209396	0.4835
Gm9728	2.56452	4.30433	3.42912	1.25523	0.209396	0.4835
H4c12	2.56452	4.30433	3.42912	1.25523	0.209396	0.4835
Mall	2.56452	4.30433	3.42912	1.25523	0.209396	0.4835
Themis3	2.56452	4.30433	3.42912	1.25523	0.209396	0.4835
ENSMUSG00000116793.2	2.55817	4.30104	3.49079	1.23211	0.217907	0.497998
Nedd9	113.945	4.29833	0.595935	7.21275	5.48e-13	8.11e-12
Slc35g2	14.2342	4.29691	1.72494	2.49105	0.0127367	0.048446
Scarf2	241.894	4.29674	0.408213	10.5257	6.57e-26	2.1e-24
Gm7961	2.55182	4.29672	5.97019	0.719695	0.471713	0.811015
Rps12-ps3	2.55182	4.29672	5.97019	0.719695	0.471713	0.811015
ENSMUSG00000054423.15	14.177	4.29183	1.7247	2.48845	0.0128301	0.0487459
Gm9621	14.1643	4.29068	1.73286	2.47607	0.0132837	0.0502708
Tmprss2	98.4727	4.27993	0.638624	6.7018	2.06e-11	2.68e-10
Gabra1	13.8834	4.26042	1.72412	2.47107	0.0134711	0.0508296
Fam163a	13.8517	4.25753	1.73357	2.45593	0.014052	0.0527479
Wnt3	207.339	4.25387	0.436234	9.75133	1.82e-22	4.87e-21
Greb1l	233.767	4.24624	0.409063	10.3804	3.04e-25	9.5e-24
Dkkl1	136.57	4.2361	0.535487	7.91075	2.56e-15	4.52e-14
Wnt8a	122.291	4.22874	0.566905	7.45935	8.7e-14	1.37e-12
2510009E07Rik	27.1798	4.22831	1.2222	3.4596	0.00054098	0.00287217
Fxyd3	27.167	4.22772	1.21776	3.47172	0.00051714	0.00275967
Fam149a	27.1099	4.22508	1.21114	3.48852	0.0004857	0.00260907
Nfia	40.6553	4.22479	0.986003	4.28477	1.83e-05	0.00012518
Cemip	336.931	4.21659	0.338999	12.4384	1.62e-35	7.49e-34
Ccnd2	619.055	4.21442	0.250187	16.845	1.14e-63	1.22e-61
Sp110	53.5564	4.20694	0.854838	4.92133	8.6e-07	6.99e-06
Mxd4os1	26.7655	4.20633	1.21683	3.45679	0.00054666	0.00289928
Slc44a3	119.784	4.19791	0.566902	7.405	1.31e-13	2.04e-12
ENSMUSG00000041986.17	13.2645	4.19246	1.7451	2.40242	0.016287	0.0599909
Lbp	13.2645	4.19246	1.7451	2.40242	0.016287	0.0599909
Tmem176a	13.2582	4.19185	1.74211	2.40619	0.0161199	0.0595223
Ces2g	13.2455	4.19064	1.7388	2.41008	0.0159492	0.0590382
Ffar3	13.2455	4.19064	1.7388	2.41008	0.0159492	0.0590382
Foxf1	13.2391	4.19003	1.73838	2.41031	0.0159389	0.0590382
Tnnc1	13.2264	4.18882	1.74	2.40738	0.0160677	0.0593863
Ikbke	144.91	4.18282	0.513985	8.13802	4.02e-16	7.47e-15
Cacna1d	52.663	4.18167	0.85651	4.88222	1.05e-06	8.46e-06
Hand1	131.173	4.1762	0.540716	7.72347	1.13e-14	1.91e-13
Prxl2a	312.98	4.16761	0.347103	12.0069	3.27e-33	1.39e-31
Gsn	1614.93	4.16576	0.153888	27.0701	2.21e-161	9.76e-159
ENSMUSG00000074865.12	38.7859	4.15464	0.994945	4.17575	2.97e-05	0.00019616
Fkbp6	12.9138	4.1532	1.74615	2.37849	0.0173837	0.0634917
AU021092	12.9075	4.15258	1.747	2.37697	0.0174553	0.0637101
Mxd4	398.587	4.14683	0.307197	13.4989	1.59e-41	9.26e-40
ENSMUSG00000083161.3	63.9819	4.13945	0.769423	5.37993	7.45e-08	6.82e-07
Ptgs2	153.409	4.13815	0.493267	8.38928	4.89e-17	9.73e-16
ENSMUSG00000110640.2	2.27731	4.13179	5.97286	0.691761	0.489087	0.818298
Gm6346	2.27731	4.13179	5.97286	0.691761	0.489087	0.818298
Adgrl4	2.27096	4.12733	3.66259	1.12689	0.25979	0.559925
BC035044	2.27096	4.12733	3.66259	1.12689	0.25979	0.559925
Cpb1	2.27096	4.12733	3.66259	1.12689	0.25979	0.559925
Cyp4a12b	2.27096	4.12733	3.66259	1.12689	0.25979	0.559925
ENSMUSG00000054457.7	2.27096	4.12733	3.66259	1.12689	0.25979	0.559925
ENSMUSG00000085213.3	2.27096	4.12733	3.66259	1.12689	0.25979	0.559925
ENSMUSG00000113784.2	2.27096	4.12733	3.66259	1.12689	0.25979	0.559925
Kcna5	2.27096	4.12733	3.66259	1.12689	0.25979	0.559925
Qrfpr	2.27096	4.12733	3.66259	1.12689	0.25979	0.559925
Ccr7	2.26461	4.12363	3.61022	1.14221	0.253366	0.551832
Dlx6	2.26461	4.12363	3.61022	1.14221	0.253366	0.551832
ENSMUSG00000073535.7	2.26461	4.12363	3.61022	1.14221	0.253366	0.551832
ENSMUSG00000094443.3	2.26461	4.12363	3.61022	1.14221	0.253366	0.551832
ENSMUSG00000108030.2	2.26461	4.12363	3.61022	1.14221	0.253366	0.551832
ENSMUSG00000118178.2	2.26461	4.12363	3.61022	1.14221	0.253366	0.551832
ENSMUSG00000120210.1	2.26461	4.12363	3.61022	1.14221	0.253366	0.551832
ENSMUSG00000120470.1	2.26461	4.12363	3.61022	1.14221	0.253366	0.551832
ENSMUSG00000121069.1	2.26461	4.12363	3.61022	1.14221	0.253366	0.551832
Gm17829	2.26461	4.12363	3.61022	1.14221	0.253366	0.551832
Gm37084	2.26461	4.12363	3.61022	1.14221	0.253366	0.551832
Gm49506	2.26461	4.12363	3.61022	1.14221	0.253366	0.551832
Gm7627	2.26461	4.12363	3.61022	1.14221	0.253366	0.551832
H2bc13	2.26461	4.12363	3.61022	1.14221	0.253366	0.551832
Lyz2	2.26461	4.12363	3.61022	1.14221	0.253366	0.551832
Prr23a1	2.26461	4.12363	3.61022	1.14221	0.253366	0.551832
Tnfsf15	2.26461	4.12363	3.61022	1.14221	0.253366	0.551832
4833419O12Rik	2.25825	4.11996	3.59405	1.14633	0.25166	0.55115
ENSMUSG00000034755.19	2.25825	4.11996	3.59405	1.14633	0.25166	0.55115
ENSMUSG00000086617.2	2.25825	4.11996	3.59405	1.14633	0.25166	0.55115
ENSMUSG00000090691.4	2.25825	4.11996	3.59405	1.14633	0.25166	0.55115
ENSMUSG00000097762.2	2.25825	4.11996	3.59405	1.14633	0.25166	0.55115
ENSMUSG00000108659.2	2.25825	4.11996	3.59405	1.14633	0.25166	0.55115
ENSMUSG00000117508.2	2.25825	4.11996	3.59405	1.14633	0.25166	0.55115
ENSMUSG00000121137.1	2.25825	4.11996	3.59405	1.14633	0.25166	0.55115
Foxb1	2.25825	4.11996	3.59405	1.14633	0.25166	0.55115
Foxb2	2.25825	4.11996	3.59405	1.14633	0.25166	0.55115
Gm12473	2.25825	4.11996	3.59405	1.14633	0.25166	0.55115
Gm15691	2.25825	4.11996	3.59405	1.14633	0.25166	0.55115
Gm21559	2.25825	4.11996	3.59405	1.14633	0.25166	0.55115
Gm24435	2.25825	4.11996	3.59405	1.14633	0.25166	0.55115
Gm45592	2.25825	4.11996	3.59405	1.14633	0.25166	0.55115
Gm47903	2.25825	4.11996	3.59405	1.14633	0.25166	0.55115
Gm49326	2.25825	4.11996	3.59405	1.14633	0.25166	0.55115
Gm54623	2.25825	4.11996	3.59405	1.14633	0.25166	0.55115
Gm56072	2.25825	4.11996	3.59405	1.14633	0.25166	0.55115
Gm7941	2.25825	4.11996	3.59405	1.14633	0.25166	0.55115
Gsdma3	2.25825	4.11996	3.59405	1.14633	0.25166	0.55115
Gucy1a1	2.25825	4.11996	3.59405	1.14633	0.25166	0.55115
Hand2	2.25825	4.11996	3.59405	1.14633	0.25166	0.55115
Hnrnpa1l2-ps	2.25825	4.11996	3.59405	1.14633	0.25166	0.55115
Hoxd10	2.25825	4.11996	3.59405	1.14633	0.25166	0.55115
Hrct1	2.25825	4.11996	3.59405	1.14633	0.25166	0.55115
Krtap4-26	2.25825	4.11996	3.59405	1.14633	0.25166	0.55115
Mir27a	2.25825	4.11996	3.59405	1.14633	0.25166	0.55115
Otof	2.25825	4.11996	3.59405	1.14633	0.25166	0.55115
Pcdha6	2.25825	4.11996	3.59405	1.14633	0.25166	0.55115
Rab40b	2.25825	4.11996	3.59405	1.14633	0.25166	0.55115
Selenov	2.25825	4.11996	3.59405	1.14633	0.25166	0.55115
Slc10a4-ps	2.25825	4.11996	3.59405	1.14633	0.25166	0.55115
Slc22a4	2.25825	4.11996	3.59405	1.14633	0.25166	0.55115
Slc24a2	2.25825	4.11996	3.59405	1.14633	0.25166	0.55115
Tcstv7a	2.25825	4.11996	3.59405	1.14633	0.25166	0.55115
Tssk5	2.25825	4.11996	3.59405	1.14633	0.25166	0.55115
Zic4	2.25825	4.11996	3.59405	1.14633	0.25166	0.55115
Fbln5	50.4683	4.11826	0.872312	4.72109	2.35e-06	1.8e-05
Slc24a3	25.2151	4.1173	1.22802	3.35279	0.0008	0.00410559
1700003I16Rik	2.2519	4.11628	3.59804	1.14403	0.252609	0.551264
Ccl20	2.2519	4.11628	3.59804	1.14403	0.252609	0.551264
Cldn11	2.2519	4.11628	3.59804	1.14403	0.252609	0.551264
Dlx4os	2.2519	4.11628	3.59804	1.14403	0.252609	0.551264
Duox2	2.2519	4.11628	3.59804	1.14403	0.252609	0.551264
ENSMUSG00000038408.16	2.2519	4.11628	3.59804	1.14403	0.252609	0.551264
ENSMUSG00000046840.18	2.2519	4.11628	3.59804	1.14403	0.252609	0.551264
ENSMUSG00000120214.1	2.2519	4.11628	3.59804	1.14403	0.252609	0.551264
Fbxw18	2.2519	4.11628	3.59804	1.14403	0.252609	0.551264
Fmo1	2.2519	4.11628	3.59804	1.14403	0.252609	0.551264
Frmpd2	2.2519	4.11628	3.59804	1.14403	0.252609	0.551264
Gkn2	2.2519	4.11628	3.59804	1.14403	0.252609	0.551264
Gm10268	2.2519	4.11628	3.59804	1.14403	0.252609	0.551264
Gm12136	2.2519	4.11628	3.59804	1.14403	0.252609	0.551264
Gm17193	2.2519	4.11628	3.59804	1.14403	0.252609	0.551264
Gm3176	2.2519	4.11628	3.59804	1.14403	0.252609	0.551264
Gm35371	2.2519	4.11628	3.59804	1.14403	0.252609	0.551264
Gm38212	2.2519	4.11628	3.59804	1.14403	0.252609	0.551264
Gm38387	2.2519	4.11628	3.59804	1.14403	0.252609	0.551264
Gm46995	2.2519	4.11628	3.59804	1.14403	0.252609	0.551264
Gm47096	2.2519	4.11628	3.59804	1.14403	0.252609	0.551264
Gm48909	2.2519	4.11628	3.59804	1.14403	0.252609	0.551264
Gm5363	2.2519	4.11628	3.59804	1.14403	0.252609	0.551264
Gm56433	2.2519	4.11628	3.59804	1.14403	0.252609	0.551264
H1f4	2.2519	4.11628	3.59804	1.14403	0.252609	0.551264
H3f4	2.2519	4.11628	3.59804	1.14403	0.252609	0.551264
Or8b35	2.2519	4.11628	3.59804	1.14403	0.252609	0.551264
Pcdha12	2.2519	4.11628	3.59804	1.14403	0.252609	0.551264
Pcdhac2	2.2519	4.11628	3.59804	1.14403	0.252609	0.551264
Pglyrp3	2.2519	4.11628	3.59804	1.14403	0.252609	0.551264
Rnase13	2.2519	4.11628	3.59804	1.14403	0.252609	0.551264
Scg5	2.2519	4.11628	3.59804	1.14403	0.252609	0.551264
Spmap2l	2.2519	4.11628	3.59804	1.14403	0.252609	0.551264
Ugt1a8	2.2519	4.11628	3.59804	1.14403	0.252609	0.551264
ENSMUSG00000097974.3	37.7845	4.11604	0.996133	4.13202	3.6e-05	0.00023467
ENSMUSG00000054640.16	12.5631	4.11283	1.76566	2.32934	0.0198411	0.0711536
Angpt1	2.24555	4.11258	3.62217	1.13539	0.256211	0.555363
Ankrd63	2.24555	4.11258	3.62217	1.13539	0.256211	0.555363
Astn2	2.24555	4.11258	3.62217	1.13539	0.256211	0.555363
Btnl1	2.24555	4.11258	3.62217	1.13539	0.256211	0.555363
Fam90a1b	2.24555	4.11258	3.62217	1.13539	0.256211	0.555363
Fgb	2.24555	4.11258	3.62217	1.13539	0.256211	0.555363
Gm10654	2.24555	4.11258	3.62217	1.13539	0.256211	0.555363
Gm11544	2.24555	4.11258	3.62217	1.13539	0.256211	0.555363
Gm21033	2.24555	4.11258	3.62217	1.13539	0.256211	0.555363
Gm42863	2.24555	4.11258	3.62217	1.13539	0.256211	0.555363
Gm9343	2.24555	4.11258	3.62217	1.13539	0.256211	0.555363
Gm9767	2.24555	4.11258	3.62217	1.13539	0.256211	0.555363
Kcnh5	2.24555	4.11258	3.62217	1.13539	0.256211	0.555363
Mcidas	2.24555	4.11258	3.62217	1.13539	0.256211	0.555363
Psca	2.24555	4.11258	3.62217	1.13539	0.256211	0.555363
Spink8	2.24555	4.11258	3.62217	1.13539	0.256211	0.555363
Vmn2r27	2.24555	4.11258	3.62217	1.13539	0.256211	0.555363
Rnase4	125.642	4.1124	0.542377	7.58218	3.4e-14	5.52e-13
Dnah7c	2.23919	4.10884	3.68211	1.11589	0.264468	0.567648
ENSMUSG00000020164.8	2.23919	4.10884	3.68211	1.11589	0.264468	0.567648
ENSMUSG00000111324.2	2.23919	4.10884	3.68211	1.11589	0.264468	0.567648
ENSMUSG00000113581.3	2.23919	4.10884	3.68211	1.11589	0.264468	0.567648
Glyat	2.23919	4.10884	3.68211	1.11589	0.264468	0.567648
Gm7241	2.23919	4.10884	3.68211	1.11589	0.264468	0.567648
Gm9788	2.23919	4.10884	3.68211	1.11589	0.264468	0.567648
Prss46	2.23919	4.10884	3.68211	1.11589	0.264468	0.567648
Parp8	49.6969	4.09598	0.86428	4.73918	2.15e-06	1.66e-05
Bmp6	210.744	4.09268	0.417672	9.79879	1.14e-22	3.08e-21
Nckap1l	197.148	4.08372	0.433041	9.43033	4.09e-21	1.02e-19
Tmem132c	86.2436	4.08331	0.651491	6.26764	3.67e-10	4.21e-09
Cited1	98.5385	4.08287	0.609705	6.69648	2.14e-11	2.77e-10
ENSMUSG00000113726.2	24.5517	4.07789	1.23087	3.31301	0.00092297	0.00466721
Gm37539	24.5517	4.07789	1.23087	3.31301	0.00092297	0.00466721
Egr3	24.5263	4.07659	1.23192	3.30914	0.00093583	0.00472784
Rnf183	12.2631	4.07658	1.76367	2.31141	0.0208102	0.0739488
Nr4a3	24.5009	4.07529	1.23822	3.29124	0.00099748	0.00500918
Fam181b	60.1542	4.04769	0.782198	5.17476	2.28e-07	1.99e-06
Mep1b	382.799	4.03949	0.304014	13.2872	2.75e-40	1.54e-38
Gal	11.9505	4.03803	1.77156	2.27936	0.0226454	0.0795041
Slc25a24	167.263	4.03771	0.460954	8.75948	1.96e-18	4.18e-17
Klhdc8a	23.882	4.03704	1.23764	3.26188	0.00110678	0.00550039
Six3	11.9378	4.03668	1.77358	2.27601	0.0228453	0.0801117
Zfp703	107.166	4.03281	0.577989	6.97732	3.01e-12	4.21e-11
Xaf1	142.462	4.02818	0.49905	8.0717	6.93e-16	1.27e-14
T	118.006	4.01904	0.553045	7.26711	3.67e-13	5.51e-12
P4ha2	1722.48	4.01893	0.143998	27.9096	2.04e-171	9.32e-169
ENSMUSG00000115469.2	70.0447	4.00341	0.711409	5.62743	1.83e-08	1.8e-07
Adgra2	326.896	4.00332	0.32581	12.2873	1.06e-34	4.79e-33
Cyp2j9	11.6252	3.99704	1.78115	2.24407	0.0248276	0.0862984
Islr	11.6125	3.99565	1.78435	2.23927	0.0251383	0.0871757
Gckr	11.6061	3.99495	1.78766	2.23474	0.0254346	0.0880669
Gabrr1	11.5998	3.99425	1.79202	2.22891	0.0258199	0.089183
Mctp1	11.5934	3.99354	1.79755	2.22166	0.0263062	0.0905955
Parva	891.553	3.99101	0.197415	20.2164	7.02e-91	1.42e-88
Clic6	57.7943	3.98859	0.78014	5.11265	3.18e-07	2.71e-06
Sema6d	34.582	3.98428	1.01198	3.93712	8.25e-05	0.00050613
Nherf4	195.708	3.98252	0.420149	9.47882	2.57e-21	6.52e-20
Fosl2	262.614	3.97023	0.360907	11.0007	3.79e-28	1.33e-26
Ano10	227.4	3.96397	0.387614	10.2266	1.51e-24	4.51e-23
Pcsk2	56.85	3.96397	0.781803	5.0703	3.97e-07	3.35e-06
Gm47652	11.3507	3.96063	1.8193	2.177	0.0294804	0.0998595
Lgi4	11.3253	3.95771	1.79608	2.20353	0.0275572	0.094276
Gm10425	11.3189	3.957	1.7932	2.20666	0.0273376	0.0936559
Zfp951	22.6378	3.95699	1.25184	3.16092	0.00157269	0.00755245
Mal	22.6315	3.95663	1.25045	3.16418	0.00155521	0.00747117
Gypc	11.3126	3.95628	1.79155	2.2083	0.0272234	0.0933002
ENSMUSG00000121176.1	33.9313	3.95604	1.01471	3.89871	9.67e-05	0.00058805
Shox2	11.3062	3.95557	1.79101	2.20856	0.0272051	0.0932492
ENSMUSG00000046133.4	22.6061	3.95522	1.24867	3.16756	0.00153724	0.00739539
Ncald	11.2808	3.9527	1.80021	2.19568	0.0281146	0.0959148
Dsc2	123.992	3.95118	0.52617	7.50932	5.94e-14	9.51e-13
Ttll9	56.2375	3.9477	0.784557	5.03176	4.86e-07	4.04e-06
Lama1	25815.6	3.94023	0.0408806	96.3839	0	0
Cyp26b1	66.4788	3.9257	0.719849	5.4535	4.94e-08	4.62e-07
Kcnf1	231.555	3.91834	0.380439	10.2995	7.08e-25	2.17e-23
Fam114a1	176.338	3.91761	0.436507	8.97491	2.84e-19	6.35e-18
Osr2	32.9935	3.91408	1.02434	3.82106	0.00013288	0.00078908
Gm38103	21.9935	3.91396	1.25868	3.10959	0.0018735	0.00882222
Pde3a	21.9808	3.91323	1.25613	3.11531	0.00183751	0.00867707
Tex101	10.9872	3.91287	1.80174	2.17172	0.0298768	0.101068
Cdkn2c	10.9745	3.9114	1.80297	2.16942	0.0300508	0.101503
Gm56769	10.9682	3.91066	1.80545	2.16603	0.0303086	0.10231
Gm5939	10.9618	3.90992	1.80908	2.16127	0.0306742	0.103285
ENSMUSG00000119970.1	1.95198	3.90886	4.23936	0.922041	0.356507	0.691017
Gm47184	1.95198	3.90886	4.23936	0.922041	0.356507	0.691017
Gm7334	1.95198	3.90886	4.23936	0.922041	0.356507	0.691017
Gm9509	1.95198	3.90886	4.23936	0.922041	0.356507	0.691017
H4c18	1.95198	3.90886	4.23936	0.922041	0.356507	0.691017
ENSMUSG00000086657.4	1.94563	3.90435	3.91488	0.99731	0.318614	0.639916
ENSMUSG00000087326.2	1.94563	3.90435	3.91488	0.99731	0.318614	0.639916
ENSMUSG00000108010.2	1.94563	3.90435	3.91488	0.99731	0.318614	0.639916
ENSMUSG00000120187.1	1.94563	3.90435	3.91488	0.99731	0.318614	0.639916
Gm14650	1.94563	3.90435	3.91488	0.99731	0.318614	0.639916
Gm14861	1.94563	3.90435	3.91488	0.99731	0.318614	0.639916
Gm2309	1.94563	3.90435	3.91488	0.99731	0.318614	0.639916
Gm38384	1.94563	3.90435	3.91488	0.99731	0.318614	0.639916
Gm4240	1.94563	3.90435	3.91488	0.99731	0.318614	0.639916
Gm47798	1.94563	3.90435	3.91488	0.99731	0.318614	0.639916
Mx2	1.94563	3.90435	3.91488	0.99731	0.318614	0.639916
Serpinb5	1.94563	3.90435	3.91488	0.99731	0.318614	0.639916
Tafa2	1.94563	3.90435	3.91488	0.99731	0.318614	0.639916
Atoh1	1.93928	3.90003	3.86889	1.00805	0.313431	0.635723
Clca4b	1.93928	3.90003	3.86889	1.00805	0.313431	0.635723
Clec2d	1.93928	3.90003	3.86889	1.00805	0.313431	0.635723
Col9a1	1.93928	3.90003	3.86889	1.00805	0.313431	0.635723
ENSMUSG00000053121.5	1.93928	3.90003	3.86889	1.00805	0.313431	0.635723
ENSMUSG00000096230.5	1.93928	3.90003	3.86889	1.00805	0.313431	0.635723
ENSMUSG00000096937.2	1.93928	3.90003	3.86889	1.00805	0.313431	0.635723
ENSMUSG00000097730.4	1.93928	3.90003	3.86889	1.00805	0.313431	0.635723
ENSMUSG00000100600.7	1.93928	3.90003	3.86889	1.00805	0.313431	0.635723
ENSMUSG00000106688.2	1.93928	3.90003	3.86889	1.00805	0.313431	0.635723
ENSMUSG00000109780.2	1.93928	3.90003	3.86889	1.00805	0.313431	0.635723
ENSMUSG00000120153.1	1.93928	3.90003	3.86889	1.00805	0.313431	0.635723
ENSMUSG00000121033.1	1.93928	3.90003	3.86889	1.00805	0.313431	0.635723
ENSMUSG00000121086.1	1.93928	3.90003	3.86889	1.00805	0.313431	0.635723
Gm11784	1.93928	3.90003	3.86889	1.00805	0.313431	0.635723
Gm12897	1.93928	3.90003	3.86889	1.00805	0.313431	0.635723
Gm13077	1.93928	3.90003	3.86889	1.00805	0.313431	0.635723
Gm17056	1.93928	3.90003	3.86889	1.00805	0.313431	0.635723
Gm34767	1.93928	3.90003	3.86889	1.00805	0.313431	0.635723
Gm36070	1.93928	3.90003	3.86889	1.00805	0.313431	0.635723
Gm36858	1.93928	3.90003	3.86889	1.00805	0.313431	0.635723
Gm43679	1.93928	3.90003	3.86889	1.00805	0.313431	0.635723
Gm47321	1.93928	3.90003	3.86889	1.00805	0.313431	0.635723
Gm50307	1.93928	3.90003	3.86889	1.00805	0.313431	0.635723
Gm8420	1.93928	3.90003	3.86889	1.00805	0.313431	0.635723
Gm9257	1.93928	3.90003	3.86889	1.00805	0.313431	0.635723
Gm9430	1.93928	3.90003	3.86889	1.00805	0.313431	0.635723
H2-Oa	1.93928	3.90003	3.86889	1.00805	0.313431	0.635723
H2-T15	1.93928	3.90003	3.86889	1.00805	0.313431	0.635723
H2ac4	1.93928	3.90003	3.86889	1.00805	0.313431	0.635723
Htr1a	1.93928	3.90003	3.86889	1.00805	0.313431	0.635723
Kcnj15	1.93928	3.90003	3.86889	1.00805	0.313431	0.635723
Marchf4	1.93928	3.90003	3.86889	1.00805	0.313431	0.635723
Mgam	1.93928	3.90003	3.86889	1.00805	0.313431	0.635723
Nckap5	1.93928	3.90003	3.86889	1.00805	0.313431	0.635723
Pramel49	1.93928	3.90003	3.86889	1.00805	0.313431	0.635723
Ptpn5	1.93928	3.90003	3.86889	1.00805	0.313431	0.635723
Tlr4	1.93928	3.90003	3.86889	1.00805	0.313431	0.635723
Adam5	1.93292	3.89572	3.86159	1.00884	0.313052	0.635723
Aif1	1.93292	3.89572	3.86159	1.00884	0.313052	0.635723
Akr1cl	1.93292	3.89572	3.86159	1.00884	0.313052	0.635723
Arhgap25	1.93292	3.89572	3.86159	1.00884	0.313052	0.635723
Atp10b	1.93292	3.89572	3.86159	1.00884	0.313052	0.635723
Btnl9	1.93292	3.89572	3.86159	1.00884	0.313052	0.635723
Cdc5lrt8	1.93292	3.89572	3.86159	1.00884	0.313052	0.635723
Col4a3	1.93292	3.89572	3.86159	1.00884	0.313052	0.635723
Dnah3	1.93292	3.89572	3.86159	1.00884	0.313052	0.635723
ENSMUSG00000060416.3	1.93292	3.89572	3.86159	1.00884	0.313052	0.635723
ENSMUSG00000085250.2	1.93292	3.89572	3.86159	1.00884	0.313052	0.635723
ENSMUSG00000086509.3	1.93292	3.89572	3.86159	1.00884	0.313052	0.635723
ENSMUSG00000093610.8	1.93292	3.89572	3.86159	1.00884	0.313052	0.635723
ENSMUSG00000100783.3	1.93292	3.89572	3.86159	1.00884	0.313052	0.635723
ENSMUSG00000107164.2	1.93292	3.89572	3.86159	1.00884	0.313052	0.635723
ENSMUSG00000109156.2	1.93292	3.89572	3.86159	1.00884	0.313052	0.635723
ENSMUSG00000113566.2	1.93292	3.89572	3.86159	1.00884	0.313052	0.635723
ENSMUSG00000116879.2	1.93292	3.89572	3.86159	1.00884	0.313052	0.635723
ENSMUSG00000118114.2	1.93292	3.89572	3.86159	1.00884	0.313052	0.635723
ENSMUSG00000120424.1	1.93292	3.89572	3.86159	1.00884	0.313052	0.635723
Erich2	1.93292	3.89572	3.86159	1.00884	0.313052	0.635723
Fibin	1.93292	3.89572	3.86159	1.00884	0.313052	0.635723
Gm10845	1.93292	3.89572	3.86159	1.00884	0.313052	0.635723
Gm11426	1.93292	3.89572	3.86159	1.00884	0.313052	0.635723
Gm12660	1.93292	3.89572	3.86159	1.00884	0.313052	0.635723
Gm12859	1.93292	3.89572	3.86159	1.00884	0.313052	0.635723
Gm13163	1.93292	3.89572	3.86159	1.00884	0.313052	0.635723
Gm14066	1.93292	3.89572	3.86159	1.00884	0.313052	0.635723
Gm14245	1.93292	3.89572	3.86159	1.00884	0.313052	0.635723
Gm18362	1.93292	3.89572	3.86159	1.00884	0.313052	0.635723
Gm19028	1.93292	3.89572	3.86159	1.00884	0.313052	0.635723
Gm42809	1.93292	3.89572	3.86159	1.00884	0.313052	0.635723
Gm43868	1.93292	3.89572	3.86159	1.00884	0.313052	0.635723
Gm45605	1.93292	3.89572	3.86159	1.00884	0.313052	0.635723
Gm47014	1.93292	3.89572	3.86159	1.00884	0.313052	0.635723
Gm47266	1.93292	3.89572	3.86159	1.00884	0.313052	0.635723
Gm47370	1.93292	3.89572	3.86159	1.00884	0.313052	0.635723
Gm48593	1.93292	3.89572	3.86159	1.00884	0.313052	0.635723
Gm48636	1.93292	3.89572	3.86159	1.00884	0.313052	0.635723
Gm5354	1.93292	3.89572	3.86159	1.00884	0.313052	0.635723
Gm56877	1.93292	3.89572	3.86159	1.00884	0.313052	0.635723
Gm5834	1.93292	3.89572	3.86159	1.00884	0.313052	0.635723
Gm5854	1.93292	3.89572	3.86159	1.00884	0.313052	0.635723
Gm5974	1.93292	3.89572	3.86159	1.00884	0.313052	0.635723
Gm5978	1.93292	3.89572	3.86159	1.00884	0.313052	0.635723
Gm7511	1.93292	3.89572	3.86159	1.00884	0.313052	0.635723
Gm8662	1.93292	3.89572	3.86159	1.00884	0.313052	0.635723
Gm8862	1.93292	3.89572	3.86159	1.00884	0.313052	0.635723
Gm9083	1.93292	3.89572	3.86159	1.00884	0.313052	0.635723
Gm9512	1.93292	3.89572	3.86159	1.00884	0.313052	0.635723
Gm9913	1.93292	3.89572	3.86159	1.00884	0.313052	0.635723
H2ac8	1.93292	3.89572	3.86159	1.00884	0.313052	0.635723
Lgals12	1.93292	3.89572	3.86159	1.00884	0.313052	0.635723
Mir8112	1.93292	3.89572	3.86159	1.00884	0.313052	0.635723
Nalf1	1.93292	3.89572	3.86159	1.00884	0.313052	0.635723
Nrg3	1.93292	3.89572	3.86159	1.00884	0.313052	0.635723
Pcdhb13	1.93292	3.89572	3.86159	1.00884	0.313052	0.635723
Rac2	1.93292	3.89572	3.86159	1.00884	0.313052	0.635723
Rpl23a-ps4	1.93292	3.89572	3.86159	1.00884	0.313052	0.635723
Serpinf2	1.93292	3.89572	3.86159	1.00884	0.313052	0.635723
Slc28a2	1.93292	3.89572	3.86159	1.00884	0.313052	0.635723
Smim40-ps	1.93292	3.89572	3.86159	1.00884	0.313052	0.635723
Tdpoz2	1.93292	3.89572	3.86159	1.00884	0.313052	0.635723
Tm4sf19	1.93292	3.89572	3.86159	1.00884	0.313052	0.635723
Vstm4	1.93292	3.89572	3.86159	1.00884	0.313052	0.635723
Vwc2	1.93292	3.89572	3.86159	1.00884	0.313052	0.635723
Cdc5lrt2-ps	1.92657	3.8914	3.87986	1.00298	0.315873	0.63755
Cdc5lrt3-ps	1.92657	3.8914	3.87986	1.00298	0.315873	0.63755
Cidec	1.92657	3.8914	3.87986	1.00298	0.315873	0.63755
Clec2f	1.92657	3.8914	3.87986	1.00298	0.315873	0.63755
Dok5	1.92657	3.8914	3.87986	1.00298	0.315873	0.63755
E330037G11Rik	1.92657	3.8914	3.87986	1.00298	0.315873	0.63755
ENSMUSG00000026180.9	1.92657	3.8914	3.87986	1.00298	0.315873	0.63755
ENSMUSG00000085558.9	1.92657	3.8914	3.87986	1.00298	0.315873	0.63755
ENSMUSG00000085651.2	1.92657	3.8914	3.87986	1.00298	0.315873	0.63755
ENSMUSG00000086951.2	1.92657	3.8914	3.87986	1.00298	0.315873	0.63755
ENSMUSG00000089871.2	1.92657	3.8914	3.87986	1.00298	0.315873	0.63755
ENSMUSG00000094634.9	1.92657	3.8914	3.87986	1.00298	0.315873	0.63755
ENSMUSG00000097534.5	1.92657	3.8914	3.87986	1.00298	0.315873	0.63755
ENSMUSG00000100605.3	1.92657	3.8914	3.87986	1.00298	0.315873	0.63755
ENSMUSG00000106683.2	1.92657	3.8914	3.87986	1.00298	0.315873	0.63755
ENSMUSG00000108175.2	1.92657	3.8914	3.87986	1.00298	0.315873	0.63755
ENSMUSG00000114694.2	1.92657	3.8914	3.87986	1.00298	0.315873	0.63755
ENSMUSG00000120104.1	1.92657	3.8914	3.87986	1.00298	0.315873	0.63755
Fabp4	1.92657	3.8914	3.87986	1.00298	0.315873	0.63755
Gm20620	1.92657	3.8914	3.87986	1.00298	0.315873	0.63755
Gm37174	1.92657	3.8914	3.87986	1.00298	0.315873	0.63755
Gm44565	1.92657	3.8914	3.87986	1.00298	0.315873	0.63755
Gm45889	1.92657	3.8914	3.87986	1.00298	0.315873	0.63755
Gm4973	1.92657	3.8914	3.87986	1.00298	0.315873	0.63755
Gm56519	1.92657	3.8914	3.87986	1.00298	0.315873	0.63755
Gm8546	1.92657	3.8914	3.87986	1.00298	0.315873	0.63755
Gm9536	1.92657	3.8914	3.87986	1.00298	0.315873	0.63755
Serpina3n	1.92657	3.8914	3.87986	1.00298	0.315873	0.63755
Tlr6	1.92657	3.8914	3.87986	1.00298	0.315873	0.63755
Tmsb15a	1.92657	3.8914	3.87986	1.00298	0.315873	0.63755
Ugt1a5	1.92657	3.8914	3.87986	1.00298	0.315873	0.63755
Dsp	1234.02	3.89075	0.164332	23.6761	6.35e-124	1.92e-121
ENSMUSG00000022591.6	21.6237	3.88919	1.261	3.0842	0.00204098	0.00953083
Degs1l	1.92022	3.88704	3.93682	0.987354	0.323469	0.645762
Dlgap2	1.92022	3.88704	3.93682	0.987354	0.323469	0.645762
ENSMUSG00000108441.2	1.92022	3.88704	3.93682	0.987354	0.323469	0.645762
Gm37760	1.92022	3.88704	3.93682	0.987354	0.323469	0.645762
Gm47765	1.92022	3.88704	3.93682	0.987354	0.323469	0.645762
Gm48492	1.92022	3.88704	3.93682	0.987354	0.323469	0.645762
Gm57044	1.92022	3.88704	3.93682	0.987354	0.323469	0.645762
Gm7623	1.92022	3.88704	3.93682	0.987354	0.323469	0.645762
Sowaha	1.92022	3.88704	3.93682	0.987354	0.323469	0.645762
Fhdc1	161.754	3.88521	0.454504	8.54825	1.25e-17	2.56e-16
ENSMUSG00000107585.2	1.91386	3.88243	4.27815	0.907503	0.364141	0.700553
Fyb2	1.91386	3.88243	4.27815	0.907503	0.364141	0.700553
Gm36627	1.91386	3.88243	4.27815	0.907503	0.364141	0.700553
Gm46578	1.91386	3.88243	4.27815	0.907503	0.364141	0.700553
Gm6745	1.91386	3.88243	4.27815	0.907503	0.364141	0.700553
Meiob	1.91386	3.88243	4.27815	0.907503	0.364141	0.700553
Prr23a2	1.91386	3.88243	4.27815	0.907503	0.364141	0.700553
Tcstv6	1.91386	3.88243	4.27815	0.907503	0.364141	0.700553
Xlr3c	1.91386	3.88243	4.27815	0.907503	0.364141	0.700553
Ankrd33b	568.29	3.87657	0.239911	16.1584	9.91e-59	9.59e-57
Timp3	343.12	3.87657	0.308726	12.5567	3.65e-36	1.73e-34
Tacstd2	107.136	3.87562	0.562393	6.89131	5.53e-12	7.55e-11
Pax3	21.3429	3.86924	1.26436	3.06023	0.00221169	0.0102303
Enpp1	42.6857	3.86923	0.888086	4.35682	1.32e-05	9.23e-05
Ankrd48	10.6683	3.86887	1.81342	2.13346	0.0328869	0.109462
ENSMUSG00000086171.8	10.6619	3.86811	1.81283	2.13373	0.0328645	0.109401
Fat4	10.6556	3.86735	1.81349	2.13254	0.0329623	0.109672
Nme5	10.6556	3.86735	1.81349	2.13254	0.0329623	0.109672
H1f2	106.517	3.86693	0.560618	6.89761	5.29e-12	7.24e-11
Cald1	2044.79	3.85095	0.128499	29.9688	2.5e-197	1.57e-194
Ubash3b	294.196	3.8464	0.332644	11.5631	6.34e-31	2.48e-29
ENSMUSG00000097222.4	21.0048	3.84558	1.26603	3.03752	0.00238537	0.0109471
Lzts1	83.9749	3.84493	0.625304	6.14889	7.8e-10	8.69e-09
Dcdc2a	31.3287	3.83723	1.02892	3.72938	0.00019195	0.00111239
Fosb	271.341	3.83624	0.344419	11.1383	8.16e-29	2.93e-27
Eya2	20.6732	3.82192	1.26991	3.0096	0.00261593	0.0118937
Amer2	10.3366	3.82191	1.82495	2.09425	0.0362376	0.118587
Acta1	92.9911	3.82142	0.592305	6.45178	1.11e-10	1.34e-09
Rrad	30.997	3.82141	1.0318	3.70365	0.00021252	0.00122028
Avpr1b	10.3239	3.82034	1.82913	2.08861	0.0367424	0.119979
Myo5b	195.738	3.81694	0.404989	9.4248	4.31e-21	1.07e-19
Lrrc8c	346.449	3.80066	0.306242	12.4107	2.29e-35	1.05e-33
Colgalt2	40.3703	3.78629	0.894451	4.23309	2.31e-05	0.00015521
ENSMUSG00000097903.3	70.3977	3.78102	0.67512	5.60051	2.14e-08	2.08e-07
Guca1b	10.024	3.77581	1.83811	2.05418	0.0399588	0.128995
Ankub1	10.0176	3.775	1.83747	2.05446	0.0399314	0.128922
Cldn10	10.0176	3.775	1.83747	2.05446	0.0399314	0.128922
ENSMUSG00000055541.19	9.99219	3.77174	1.84927	2.03959	0.0413916	0.132918
Mmp25	289.547	3.77004	0.328278	11.4843	1.58e-30	6.06e-29
Osbpl5	328.316	3.76473	0.307712	12.2346	2.03e-34	8.99e-33
Dgkk	119.21	3.76257	0.51411	7.31862	2.51e-13	3.81e-12
ENSMUSG00000052516.20	29.7846	3.76118	1.04898	3.58554	0.00033638	0.00186079
Lrrc38	29.7148	3.75821	1.03949	3.61545	0.00029983	0.00167396
Gria4	29.6893	3.75714	1.04396	3.59891	0.00031955	0.00177282
Serinc2	138.364	3.7547	0.476978	7.87186	3.49e-15	6.13e-14
Farp1	660.43	3.75091	0.216528	17.3229	3.16e-67	3.76e-65
Tgfb2	39.407	3.75015	0.898271	4.17486	2.98e-05	0.00019683
Pxdc1	127.951	3.74866	0.494306	7.58369	3.36e-14	5.46e-13
Il6ra	78.4824	3.74388	0.633686	5.9081	3.46e-09	3.66e-08
Adra2b	58.8424	3.74312	0.732621	5.10922	3.23e-07	2.76e-06
Trpm2	97.8478	3.74001	0.567368	6.59186	4.34e-11	5.49e-10
Arhgap31	97.6369	3.7365	0.5666	6.5946	4.26e-11	5.39e-10
Gdf6	9.71133	3.72819	1.85566	2.00909	0.0445272	0.141468
Ebf2	9.70497	3.72735	1.85269	2.01186	0.0442352	0.140673
ENSMUSG00000085939.4	29.0959	3.72651	1.04368	3.57056	0.00035622	0.00196209
Tbx2	19.3782	3.72527	1.28711	2.89428	0.00380029	0.0166186
Lrrc32	28.7705	3.70969	1.04575	3.5474	0.00038905	0.00212507
Nog	38.1184	3.70038	0.903984	4.09341	4.25e-05	0.00027428
Sema3c	57.1649	3.7001	0.736985	5.02059	5.15e-07	4.27e-06
Nipal4	171.054	3.69595	0.42384	8.72014	2.78e-18	5.88e-17
Gm19792	28.4452	3.69268	1.04794	3.52377	0.00042546	0.00230849
Pga5	567.731	3.68969	0.230465	16.0097	1.09e-57	1.02e-55
Aebp1	557.566	3.68772	0.232411	15.8672	1.07e-56	9.59e-55
Scube2	151.134	3.68725	0.451787	8.16147	3.31e-16	6.21e-15
Gdf10	9.386	3.6772	1.86864	1.96785	0.0490849	0.153412
Gpr132	9.386	3.6772	1.86864	1.96785	0.0490849	0.153412
Col4a5	37.5313	3.67675	0.910203	4.03948	5.36e-05	0.00033963
Fxyd5	37.4995	3.67568	0.906522	4.05471	5.02e-05	0.0003196
Cd82	65.6067	3.67535	0.682362	5.38622	7.2e-08	6.59e-07
Zfp641	9.36694	3.67459	1.86645	1.96876	0.048981	0.153195
Ttc39aos1	18.7275	3.67418	1.29756	2.8316	0.00463163	0.0198508
ENSMUSG00000017466.10	205.97	3.67361	0.383623	9.57609	1.01e-21	2.6e-20
Tc2n	28.0754	3.67347	1.05695	3.47554	0.00050983	0.00272506
ENSMUSG00000085433.4	93.4393	3.67069	0.570804	6.43074	1.27e-10	1.53e-09
Pdlim4	251.676	3.66725	0.345528	10.6135	2.58e-26	8.38e-25
Pnma5	83.7407	3.66435	0.602472	6.08219	1.19e-09	1.31e-08
Lix1	27.82	3.6592	1.05478	3.46917	0.00052206	0.00278273
Kcnq5	46.2221	3.65471	0.811192	4.50536	6.63e-06	4.83e-05
St8sia2	18.453	3.65144	1.30602	2.79585	0.00517636	0.0219581
Antxr2	36.8616	3.64991	0.909968	4.01103	6.05e-05	0.00037962
1810017P11Rik	1.62665	3.64587	4.64206	0.785398	0.43222	0.772074
ENSMUSG00000087331.10	1.62665	3.64587	4.64206	0.785398	0.43222	0.772074
ENSMUSG00000120709.1	1.62665	3.64587	4.64206	0.785398	0.43222	0.772074
Gfi1	1.62665	3.64587	4.64206	0.785398	0.43222	0.772074
Gm14414	1.62665	3.64587	4.64206	0.785398	0.43222	0.772074
Gm15718	1.62665	3.64587	4.64206	0.785398	0.43222	0.772074
Gm33778	1.62665	3.64587	4.64206	0.785398	0.43222	0.772074
Gm36718	1.62665	3.64587	4.64206	0.785398	0.43222	0.772074
Gm6034	1.62665	3.64587	4.64206	0.785398	0.43222	0.772074
Gm7908	1.62665	3.64587	4.64206	0.785398	0.43222	0.772074
Slc27a6	1.62665	3.64587	4.64206	0.785398	0.43222	0.772074
Trim69	1.62665	3.64587	4.64206	0.785398	0.43222	0.772074
Phactr1	119.269	3.64334	0.500718	7.27624	3.43e-13	5.16e-12
ENSMUSG00000105039.2	55.0083	3.64201	0.74585	4.88304	1.04e-06	8.43e-06
Nudt18	137.378	3.64071	0.465846	7.81526	5.48e-15	9.48e-14
Ccdc121rt3	1.6203	3.64048	4.26747	0.853078	0.393616	0.729209
Cib3	1.6203	3.64048	4.26747	0.853078	0.393616	0.729209
Csf3r	1.6203	3.64048	4.26747	0.853078	0.393616	0.729209
ENSMUSG00000073628.6	1.6203	3.64048	4.26747	0.853078	0.393616	0.729209
ENSMUSG00000085125.8	1.6203	3.64048	4.26747	0.853078	0.393616	0.729209
ENSMUSG00000110447.2	1.6203	3.64048	4.26747	0.853078	0.393616	0.729209
ENSMUSG00000111825.2	1.6203	3.64048	4.26747	0.853078	0.393616	0.729209
ENSMUSG00000115186.2	1.6203	3.64048	4.26747	0.853078	0.393616	0.729209
ENSMUSG00000120078.1	1.6203	3.64048	4.26747	0.853078	0.393616	0.729209
ENSMUSG00000120374.1	1.6203	3.64048	4.26747	0.853078	0.393616	0.729209
ENSMUSG00000120677.1	1.6203	3.64048	4.26747	0.853078	0.393616	0.729209
Fcrl5	1.6203	3.64048	4.26747	0.853078	0.393616	0.729209
Garin1a	1.6203	3.64048	4.26747	0.853078	0.393616	0.729209
Gjd2	1.6203	3.64048	4.26747	0.853078	0.393616	0.729209
Gm10406	1.6203	3.64048	4.26747	0.853078	0.393616	0.729209
Gm14032	1.6203	3.64048	4.26747	0.853078	0.393616	0.729209
Gm26983	1.6203	3.64048	4.26747	0.853078	0.393616	0.729209
Gm28114	1.6203	3.64048	4.26747	0.853078	0.393616	0.729209
Gm45193	1.6203	3.64048	4.26747	0.853078	0.393616	0.729209
Gm5049	1.6203	3.64048	4.26747	0.853078	0.393616	0.729209
Gm7332	1.6203	3.64048	4.26747	0.853078	0.393616	0.729209
Hmgb1-ps8	1.6203	3.64048	4.26747	0.853078	0.393616	0.729209
Nat8f3	1.6203	3.64048	4.26747	0.853078	0.393616	0.729209
Nlrp3	1.6203	3.64048	4.26747	0.853078	0.393616	0.729209
Pdcd1	1.6203	3.64048	4.26747	0.853078	0.393616	0.729209
Rgs7	1.6203	3.64048	4.26747	0.853078	0.393616	0.729209
Skor1	1.6203	3.64048	4.26747	0.853078	0.393616	0.729209
Srd5a2	1.6203	3.64048	4.26747	0.853078	0.393616	0.729209
Tgtp2	1.6203	3.64048	4.26747	0.853078	0.393616	0.729209
Zcchc13	1.6203	3.64048	4.26747	0.853078	0.393616	0.729209
Zfp648	1.6203	3.64048	4.26747	0.853078	0.393616	0.729209
Epn3	27.4629	3.64012	1.05564	3.44827	0.00056418	0.00297774
Pag1	146.094	3.63619	0.451034	8.0619	7.51e-16	1.37e-14
2610306O10Rik	1.61395	3.63528	4.2311	0.859181	0.390241	0.729209
8030455M16Rik	1.61395	3.63528	4.2311	0.859181	0.390241	0.729209
Ackr1	1.61395	3.63528	4.2311	0.859181	0.390241	0.729209
Aplnr	1.61395	3.63528	4.2311	0.859181	0.390241	0.729209
Cbr2	1.61395	3.63528	4.2311	0.859181	0.390241	0.729209
Cd46	1.61395	3.63528	4.2311	0.859181	0.390241	0.729209
Ctsr	1.61395	3.63528	4.2311	0.859181	0.390241	0.729209
Drd3	1.61395	3.63528	4.2311	0.859181	0.390241	0.729209
Drgx	1.61395	3.63528	4.2311	0.859181	0.390241	0.729209
Edn2	1.61395	3.63528	4.2311	0.859181	0.390241	0.729209
Emx1	1.61395	3.63528	4.2311	0.859181	0.390241	0.729209
ENSMUSG00000041449.18	1.61395	3.63528	4.2311	0.859181	0.390241	0.729209
ENSMUSG00000054134.15	1.61395	3.63528	4.2311	0.859181	0.390241	0.729209
ENSMUSG00000062046.2	1.61395	3.63528	4.2311	0.859181	0.390241	0.729209
ENSMUSG00000084844.5	1.61395	3.63528	4.2311	0.859181	0.390241	0.729209
ENSMUSG00000084933.2	1.61395	3.63528	4.2311	0.859181	0.390241	0.729209
ENSMUSG00000085095.3	1.61395	3.63528	4.2311	0.859181	0.390241	0.729209
ENSMUSG00000085196.2	1.61395	3.63528	4.2311	0.859181	0.390241	0.729209
ENSMUSG00000086127.2	1.61395	3.63528	4.2311	0.859181	0.390241	0.729209
ENSMUSG00000086610.3	1.61395	3.63528	4.2311	0.859181	0.390241	0.729209
ENSMUSG00000093507.2	1.61395	3.63528	4.2311	0.859181	0.390241	0.729209
ENSMUSG00000094841.3	1.61395	3.63528	4.2311	0.859181	0.390241	0.729209
ENSMUSG00000097421.3	1.61395	3.63528	4.2311	0.859181	0.390241	0.729209
ENSMUSG00000098682.10	1.61395	3.63528	4.2311	0.859181	0.390241	0.729209
ENSMUSG00000105168.3	1.61395	3.63528	4.2311	0.859181	0.390241	0.729209
ENSMUSG00000112379.2	1.61395	3.63528	4.2311	0.859181	0.390241	0.729209
ENSMUSG00000112732.2	1.61395	3.63528	4.2311	0.859181	0.390241	0.729209
ENSMUSG00000118236.2	1.61395	3.63528	4.2311	0.859181	0.390241	0.729209
ENSMUSG00000120758.1	1.61395	3.63528	4.2311	0.859181	0.390241	0.729209
ENSMUSG00000120930.1	1.61395	3.63528	4.2311	0.859181	0.390241	0.729209
ENSMUSG00000121056.1	1.61395	3.63528	4.2311	0.859181	0.390241	0.729209
Glipr1l3	1.61395	3.63528	4.2311	0.859181	0.390241	0.729209
Gm11474	1.61395	3.63528	4.2311	0.859181	0.390241	0.729209
Gm11977	1.61395	3.63528	4.2311	0.859181	0.390241	0.729209
Gm12151	1.61395	3.63528	4.2311	0.859181	0.390241	0.729209
Gm13246	1.61395	3.63528	4.2311	0.859181	0.390241	0.729209
Gm15715	1.61395	3.63528	4.2311	0.859181	0.390241	0.729209
Gm19166	1.61395	3.63528	4.2311	0.859181	0.390241	0.729209
Gm232	1.61395	3.63528	4.2311	0.859181	0.390241	0.729209
Gm26704	1.61395	3.63528	4.2311	0.859181	0.390241	0.729209
Gm42430	1.61395	3.63528	4.2311	0.859181	0.390241	0.729209
Gm43141	1.61395	3.63528	4.2311	0.859181	0.390241	0.729209
Gm43667	1.61395	3.63528	4.2311	0.859181	0.390241	0.729209
Gm44172	1.61395	3.63528	4.2311	0.859181	0.390241	0.729209
Gm4526	1.61395	3.63528	4.2311	0.859181	0.390241	0.729209
Gm46618	1.61395	3.63528	4.2311	0.859181	0.390241	0.729209
Gm47199	1.61395	3.63528	4.2311	0.859181	0.390241	0.729209
Gm49015	1.61395	3.63528	4.2311	0.859181	0.390241	0.729209
Gm49391	1.61395	3.63528	4.2311	0.859181	0.390241	0.729209
Gm56971	1.61395	3.63528	4.2311	0.859181	0.390241	0.729209
Gm5989	1.61395	3.63528	4.2311	0.859181	0.390241	0.729209
Gm6043	1.61395	3.63528	4.2311	0.859181	0.390241	0.729209
Gm8016	1.61395	3.63528	4.2311	0.859181	0.390241	0.729209
Gm9457	1.61395	3.63528	4.2311	0.859181	0.390241	0.729209
Hoxb3	1.61395	3.63528	4.2311	0.859181	0.390241	0.729209
Htr5a	1.61395	3.63528	4.2311	0.859181	0.390241	0.729209
Ifi213	1.61395	3.63528	4.2311	0.859181	0.390241	0.729209
Kcnmb1	1.61395	3.63528	4.2311	0.859181	0.390241	0.729209
Krt78	1.61395	3.63528	4.2311	0.859181	0.390241	0.729209
Lrrc25	1.61395	3.63528	4.2311	0.859181	0.390241	0.729209
Mir367	1.61395	3.63528	4.2311	0.859181	0.390241	0.729209
Npy5r	1.61395	3.63528	4.2311	0.859181	0.390241	0.729209
Pcdh20	1.61395	3.63528	4.2311	0.859181	0.390241	0.729209
Pcdha7	1.61395	3.63528	4.2311	0.859181	0.390241	0.729209
Rhoj	1.61395	3.63528	4.2311	0.859181	0.390241	0.729209
Tlx1	1.61395	3.63528	4.2311	0.859181	0.390241	0.729209
Tmt1b	1.61395	3.63528	4.2311	0.859181	0.390241	0.729209
Ugt3a1	1.61395	3.63528	4.2311	0.859181	0.390241	0.729209
Zfp419	1.61395	3.63528	4.2311	0.859181	0.390241	0.729209
Spats2l	209.736	3.63427	0.375364	9.682	3.6e-22	9.49e-21
1600023N17Rik	1.60759	3.63008	4.23902	0.856348	0.391806	0.729209
9930120I10Rik	1.60759	3.63008	4.23902	0.856348	0.391806	0.729209
Aadacl2fm3	1.60759	3.63008	4.23902	0.856348	0.391806	0.729209
Abcd2	1.60759	3.63008	4.23902	0.856348	0.391806	0.729209
C2cd4a	1.60759	3.63008	4.23902	0.856348	0.391806	0.729209
Ccdc153	1.60759	3.63008	4.23902	0.856348	0.391806	0.729209
Cfap97d2	1.60759	3.63008	4.23902	0.856348	0.391806	0.729209
Cilp	1.60759	3.63008	4.23902	0.856348	0.391806	0.729209
D030062O11Rik	1.60759	3.63008	4.23902	0.856348	0.391806	0.729209
Dmrtc1a	1.60759	3.63008	4.23902	0.856348	0.391806	0.729209
Eci3	1.60759	3.63008	4.23902	0.856348	0.391806	0.729209
Ednra	1.60759	3.63008	4.23902	0.856348	0.391806	0.729209
ENSMUSG00000085982.2	1.60759	3.63008	4.23902	0.856348	0.391806	0.729209
ENSMUSG00000086593.3	1.60759	3.63008	4.23902	0.856348	0.391806	0.729209
ENSMUSG00000107341.2	1.60759	3.63008	4.23902	0.856348	0.391806	0.729209
ENSMUSG00000107682.2	1.60759	3.63008	4.23902	0.856348	0.391806	0.729209
ENSMUSG00000110498.2	1.60759	3.63008	4.23902	0.856348	0.391806	0.729209
ENSMUSG00000112662.2	1.60759	3.63008	4.23902	0.856348	0.391806	0.729209
ENSMUSG00000114688.2	1.60759	3.63008	4.23902	0.856348	0.391806	0.729209
ENSMUSG00000115235.2	1.60759	3.63008	4.23902	0.856348	0.391806	0.729209
ENSMUSG00000115518.2	1.60759	3.63008	4.23902	0.856348	0.391806	0.729209
ENSMUSG00000117840.2	1.60759	3.63008	4.23902	0.856348	0.391806	0.729209
ENSMUSG00000118126.2	1.60759	3.63008	4.23902	0.856348	0.391806	0.729209
ENSMUSG00000119979.1	1.60759	3.63008	4.23902	0.856348	0.391806	0.729209
ENSMUSG00000120376.1	1.60759	3.63008	4.23902	0.856348	0.391806	0.729209
Gm11531	1.60759	3.63008	4.23902	0.856348	0.391806	0.729209
Gm14895	1.60759	3.63008	4.23902	0.856348	0.391806	0.729209
Gm15136	1.60759	3.63008	4.23902	0.856348	0.391806	0.729209
Gm15856	1.60759	3.63008	4.23902	0.856348	0.391806	0.729209
Gm15940	1.60759	3.63008	4.23902	0.856348	0.391806	0.729209
Gm19125	1.60759	3.63008	4.23902	0.856348	0.391806	0.729209
Gm22107	1.60759	3.63008	4.23902	0.856348	0.391806	0.729209
Gm26738	1.60759	3.63008	4.23902	0.856348	0.391806	0.729209
Gm28826	1.60759	3.63008	4.23902	0.856348	0.391806	0.729209
Gm3631	1.60759	3.63008	4.23902	0.856348	0.391806	0.729209
Gm43580	1.60759	3.63008	4.23902	0.856348	0.391806	0.729209
Gm43767	1.60759	3.63008	4.23902	0.856348	0.391806	0.729209
Gm45454	1.60759	3.63008	4.23902	0.856348	0.391806	0.729209
Gm48012	1.60759	3.63008	4.23902	0.856348	0.391806	0.729209
Gm48100	1.60759	3.63008	4.23902	0.856348	0.391806	0.729209
Gm53026	1.60759	3.63008	4.23902	0.856348	0.391806	0.729209
Gm56041	1.60759	3.63008	4.23902	0.856348	0.391806	0.729209
Gm6564	1.60759	3.63008	4.23902	0.856348	0.391806	0.729209
Gm6751	1.60759	3.63008	4.23902	0.856348	0.391806	0.729209
Gm6943	1.60759	3.63008	4.23902	0.856348	0.391806	0.729209
Gm8725	1.60759	3.63008	4.23902	0.856348	0.391806	0.729209
Gm9043	1.60759	3.63008	4.23902	0.856348	0.391806	0.729209
Gm9265	1.60759	3.63008	4.23902	0.856348	0.391806	0.729209
H2-T3	1.60759	3.63008	4.23902	0.856348	0.391806	0.729209
Hepacam	1.60759	3.63008	4.23902	0.856348	0.391806	0.729209
Ifnz	1.60759	3.63008	4.23902	0.856348	0.391806	0.729209
Il18rap	1.60759	3.63008	4.23902	0.856348	0.391806	0.729209
Lin7a	1.60759	3.63008	4.23902	0.856348	0.391806	0.729209
Lrrd1	1.60759	3.63008	4.23902	0.856348	0.391806	0.729209
Macroh2a3	1.60759	3.63008	4.23902	0.856348	0.391806	0.729209
Mchr1	1.60759	3.63008	4.23902	0.856348	0.391806	0.729209
Mir3474	1.60759	3.63008	4.23902	0.856348	0.391806	0.729209
Mtnr1a	1.60759	3.63008	4.23902	0.856348	0.391806	0.729209
Or10l1-ps1	1.60759	3.63008	4.23902	0.856348	0.391806	0.729209
Pbld1	1.60759	3.63008	4.23902	0.856348	0.391806	0.729209
Pcdhb18	1.60759	3.63008	4.23902	0.856348	0.391806	0.729209
Spata9	1.60759	3.63008	4.23902	0.856348	0.391806	0.729209
St18	1.60759	3.63008	4.23902	0.856348	0.391806	0.729209
Tg	1.60759	3.63008	4.23902	0.856348	0.391806	0.729209
Tmem215	1.60759	3.63008	4.23902	0.856348	0.391806	0.729209
Tmem269	1.60759	3.63008	4.23902	0.856348	0.391806	0.729209
Tnf	1.60759	3.63008	4.23902	0.856348	0.391806	0.729209
Ugt1a1	1.60759	3.63008	4.23902	0.856348	0.391806	0.729209
Ugt1a10	1.60759	3.63008	4.23902	0.856348	0.391806	0.729209
Ugt1a2	1.60759	3.63008	4.23902	0.856348	0.391806	0.729209
Ugt1a6a	1.60759	3.63008	4.23902	0.856348	0.391806	0.729209
Ugt1a6b	1.60759	3.63008	4.23902	0.856348	0.391806	0.729209
Ugt1a9	1.60759	3.63008	4.23902	0.856348	0.391806	0.729209
Vmn1r227	1.60759	3.63008	4.23902	0.856348	0.391806	0.729209
Vmn2r12	1.60759	3.63008	4.23902	0.856348	0.391806	0.729209
Xlr3a	1.60759	3.63008	4.23902	0.856348	0.391806	0.729209
Anks4b	1.60124	3.62483	4.29119	0.844714	0.39827	0.732636
B020014A21Rik	1.60124	3.62483	4.29119	0.844714	0.39827	0.732636
BC060293	1.60124	3.62483	4.29119	0.844714	0.39827	0.732636
Cd209e	1.60124	3.62483	4.29119	0.844714	0.39827	0.732636
Dcaf12l2	1.60124	3.62483	4.29119	0.844714	0.39827	0.732636
Dcx	1.60124	3.62483	4.29119	0.844714	0.39827	0.732636
Dlx1	1.60124	3.62483	4.29119	0.844714	0.39827	0.732636
Edar	1.60124	3.62483	4.29119	0.844714	0.39827	0.732636
ENSMUSG00000086861.2	1.60124	3.62483	4.29119	0.844714	0.39827	0.732636
ENSMUSG00000087028.8	1.60124	3.62483	4.29119	0.844714	0.39827	0.732636
ENSMUSG00000117401.2	1.60124	3.62483	4.29119	0.844714	0.39827	0.732636
ENSMUSG00000120882.1	1.60124	3.62483	4.29119	0.844714	0.39827	0.732636
Ermap	1.60124	3.62483	4.29119	0.844714	0.39827	0.732636
Gm10054	1.60124	3.62483	4.29119	0.844714	0.39827	0.732636
Gm13492	1.60124	3.62483	4.29119	0.844714	0.39827	0.732636
Gm14866	1.60124	3.62483	4.29119	0.844714	0.39827	0.732636
Gm15616	1.60124	3.62483	4.29119	0.844714	0.39827	0.732636
Gm15640	1.60124	3.62483	4.29119	0.844714	0.39827	0.732636
Gm16148	1.60124	3.62483	4.29119	0.844714	0.39827	0.732636
Gm18283	1.60124	3.62483	4.29119	0.844714	0.39827	0.732636
Gm25541	1.60124	3.62483	4.29119	0.844714	0.39827	0.732636
Gm28289	1.60124	3.62483	4.29119	0.844714	0.39827	0.732636
Gm43128	1.60124	3.62483	4.29119	0.844714	0.39827	0.732636
Gm47586	1.60124	3.62483	4.29119	0.844714	0.39827	0.732636
Gm48349	1.60124	3.62483	4.29119	0.844714	0.39827	0.732636
Gm8850	1.60124	3.62483	4.29119	0.844714	0.39827	0.732636
Gm9067	1.60124	3.62483	4.29119	0.844714	0.39827	0.732636
H2ac6	1.60124	3.62483	4.29119	0.844714	0.39827	0.732636
Heyl	1.60124	3.62483	4.29119	0.844714	0.39827	0.732636
Irag1	1.60124	3.62483	4.29119	0.844714	0.39827	0.732636
Mag	1.60124	3.62483	4.29119	0.844714	0.39827	0.732636
Or52n4	1.60124	3.62483	4.29119	0.844714	0.39827	0.732636
Plxnb3	1.60124	3.62483	4.29119	0.844714	0.39827	0.732636
Scel	1.60124	3.62483	4.29119	0.844714	0.39827	0.732636
Slc2a13	1.60124	3.62483	4.29119	0.844714	0.39827	0.732636
Synpr	1.60124	3.62483	4.29119	0.844714	0.39827	0.732636
Trcg1	1.60124	3.62483	4.29119	0.844714	0.39827	0.732636
Vmn2r85	1.60124	3.62483	4.29119	0.844714	0.39827	0.732636
Gm11232	9.06067	3.62435	1.88287	1.92491	0.054241	0.166853
P2ry6	18.1213	3.62434	1.30777	2.77139	0.0055818	0.0234525
ENSMUSG00000089781.3	9.04796	3.62254	1.88133	1.92552	0.0541647	0.166656
Chp2	1.59489	3.61934	4.68839	0.77198	0.440126	0.779931
ENSMUSG00000074354.12	1.59489	3.61934	4.68839	0.77198	0.440126	0.779931
ENSMUSG00000095717.2	1.59489	3.61934	4.68839	0.77198	0.440126	0.779931
Gm10710	1.59489	3.61934	4.68839	0.77198	0.440126	0.779931
Gm13981	1.59489	3.61934	4.68839	0.77198	0.440126	0.779931
Gm16485	1.59489	3.61934	4.68839	0.77198	0.440126	0.779931
Gm26403	1.59489	3.61934	4.68839	0.77198	0.440126	0.779931
Gm4310	1.59489	3.61934	4.68839	0.77198	0.440126	0.779931
Gm9315	1.59489	3.61934	4.68839	0.77198	0.440126	0.779931
Ifi203-ps	1.59489	3.61934	4.68839	0.77198	0.440126	0.779931
Rps15a-ps1	1.59489	3.61934	4.68839	0.77198	0.440126	0.779931
Tacr1	1.59489	3.61934	4.68839	0.77198	0.440126	0.779931
Sparc	24783	3.61652	0.0393515	91.9031	0	0
ENSMUSG00000067017.6	8.97808	3.61139	2.6379	1.36904	0.170988	0.416896
Plac1	17.8024	3.59762	1.31398	2.73796	0.0061822	0.0256665
Dnah6	17.7896	3.59671	1.31084	2.74381	0.006073	0.025256
Cyp2j13	17.7706	3.59535	1.31068	2.74312	0.00608592	0.0253019
Amot	1198.27	3.5937	0.156237	23.0016	4.49e-117	1.33e-114
Trpm6	70.8333	3.58983	0.646314	5.55431	2.79e-08	2.68e-07
B3gnt3	237.679	3.58117	0.349221	10.2547	1.13e-24	3.4e-23
Rap2a	1134.28	3.57954	0.160001	22.372	7.38e-111	2.07e-108
Stard8	966.849	3.57898	0.172922	20.6971	3.68e-95	8.05e-93
Clic3	61.3774	3.57549	0.693097	5.15871	2.49e-07	2.16e-06
Dnah12	8.72898	3.56855	1.89771	1.88045	0.0600472	0.181508
ENSMUSG00000102336.3	26.1742	3.56794	1.06625	3.34625	0.00081912	0.00419412
Kirrel3	8.72263	3.56761	1.89874	1.87893	0.0602536	0.182039
Anxa5	1074.36	3.55742	0.164154	21.6712	3.83e-104	9.3e-102
Sphk1	34.6287	3.55589	0.924808	3.845	0.00012055	0.00072113
Ltb4r1	129.602	3.55326	0.471421	7.53732	4.8e-14	7.72e-13
Fat3	25.868	3.55009	1.0686	3.32218	0.00089318	0.00453362
2810459M11Rik	60.2095	3.54611	0.700982	5.05877	4.22e-07	3.54e-06
App	1752.09	3.54423	0.128824	27.5121	1.26e-166	5.65e-164
Slc2a9	17.1644	3.54266	1.32769	2.6683	0.00762369	0.0309071
Prn	34.2462	3.53961	0.924324	3.8294	0.00012846	0.0007657
Chrm3	17.1072	3.53841	1.32725	2.66598	0.00767649	0.031079
Phldb2	616.002	3.53834	0.214666	16.483	4.86e-61	4.86e-59
Ang	42.6753	3.53478	0.824065	4.28944	1.79e-05	0.0001227
Efemp1	76.3217	3.525	0.613023	5.7502	8.91e-09	9.03e-08
Frmpd1	312.663	3.51975	0.299214	11.7633	6.03e-32	2.5e-30
Wnt9a	177.127	3.51703	0.399344	8.80704	1.28e-18	2.77e-17
S100a3	8.42906	3.51539	1.92751	1.8238	0.0681826	0.201271
ENSMUSG00000059588.14	8.42271	3.51441	1.92153	1.82897	0.0674046	0.1995
Nol4	8.41636	3.51343	1.91765	1.83215	0.0669286	0.198419
Adcy2	50.4791	3.51292	0.756176	4.64564	3.39e-06	2.56e-05
Gm26716	8.41001	3.51245	1.91579	1.83342	0.0667406	0.198125
Mplkipl1	8.41001	3.51245	1.91579	1.83342	0.0667406	0.198125
6820408C15Rik	8.40365	3.51147	1.91592	1.83279	0.0668345	0.198237
Gm32914	8.40365	3.51147	1.91592	1.83279	0.0668345	0.198237
Gm45371	8.39095	3.50952	1.92218	1.8258	0.0678799	0.200598
Tspan2	251.235	3.50617	0.333255	10.521	6.91e-26	2.2e-24
Gad2	8.36554	3.50551	1.96192	1.78678	0.0739731	0.215379
Dnajc3	1847.99	3.5039	0.124857	28.0633	2.75e-173	1.3e-170
Sh3bp5	108.316	3.49852	0.510189	6.85731	7.02e-12	9.49e-11
Cyp26a1	41.3485	3.48744	0.832407	4.18959	2.79e-05	0.00018553
Ism1	16.4947	3.48307	1.33259	2.61375	0.0089554	0.0356033
Krt19	535.545	3.48159	0.227169	15.326	5.13e-53	4.26e-51
Tap1	787.12	3.47427	0.18745	18.5344	1.09e-76	1.68e-74
Crim1	875.695	3.4715	0.177657	19.5405	4.97e-85	9.23e-83
Dclk1	56.8799	3.46087	0.702831	4.92418	8.47e-07	6.89e-06
St6galnac5	8.09738	3.45511	1.93891	1.78199	0.0747517	0.217046
Ube2ql1	24.2858	3.45474	1.08883	3.17289	0.00150929	0.00727135
Ajap1	16.1884	3.45458	1.34203	2.57414	0.0100489	0.0394494
ENSMUSG00000087142.9	8.09103	3.45409	1.93584	1.78429	0.0743772	0.216306
2810430I11Rik	8.07832	3.45205	1.93614	1.78296	0.0745929	0.21677
Lrp2	8405.76	3.45124	0.061014	56.5647	0	0
Adam32	8.07197	3.45103	1.93951	1.77933	0.0751856	0.217927
Isg15	8.05926	3.44897	1.95313	1.76587	0.0774181	0.223411
Chst5	88.5934	3.44738	0.559184	6.16501	7.05e-10	7.89e-09
Sox21	160.692	3.44376	0.413035	8.33771	7.57e-17	1.49e-15
BC051019	87.7254	3.43224	0.565915	6.06494	1.32e-09	1.45e-08
Stxbp6	39.8045	3.42964	0.838042	4.09244	4.27e-05	0.00027517
Chsy3	15.844	3.42245	1.34509	2.5444	0.0109466	0.0424717
Rftn1	55.3295	3.41889	0.706986	4.83587	1.33e-06	1.05e-05
Lhfpl6	94.4135	3.4121	0.537765	6.34496	2.22e-10	2.6e-09
Gm9934	31.3818	3.40766	0.940856	3.62187	0.00029248	0.00163682
Loxl4	93.82	3.40243	0.539031	6.31214	2.75e-10	3.18e-09
ENSMUSG00000056145.6	7.78476	3.3954	1.96966	1.72385	0.0847346	0.23962
Thsd7a	7.7784	3.39433	1.96265	1.72946	0.083727	0.237341
Tgfbr2	256.568	3.39398	0.323773	10.4826	1.04e-25	3.29e-24
ENSMUSG00000026621.14	7.77205	3.39326	1.95815	1.7329	0.0831141	0.235877
Alx4	15.5377	3.39272	1.35332	2.50696	0.0121774	0.0466017
Dcn	7.7657	3.3922	1.95601	1.73425	0.0828742	0.235418
2810457G06Rik	7.75935	3.39114	1.95618	1.73355	0.0829979	0.235672
Gdpd2	7.75299	3.39007	1.95867	1.73081	0.0834865	0.236759
Il1r1	15.4996	3.38958	1.3578	2.49637	0.0125473	0.0478608
Col16a1	30.7311	3.37604	0.944857	3.57307	0.00035282	0.00194576
Tspan12	22.9972	3.37238	1.10289	3.05776	0.00222997	0.0103007
Ephb1	22.9908	3.37202	1.10087	3.06304	0.002191	0.0101451
Kdr	61.2068	3.36948	0.671542	5.01753	5.23e-07	4.34e-06
Prnd	22.9336	3.36885	1.10217	3.05655	0.00223899	0.0103336
Ttc28	411.254	3.36295	0.254011	13.2394	5.2e-40	2.89e-38
Plpp7	15.1934	3.35916	1.35945	2.47097	0.0134748	0.0508365
Serpinb9b	400.208	3.34987	0.256056	13.0825	4.14e-39	2.26e-37
6430548M08Rik	22.6464	3.34942	1.10083	3.04262	0.00234529	0.0107724
ENSMUSG00000046805.11	22.6464	3.34942	1.10083	3.04262	0.00234529	0.0107724
Ezhip	30.0932	3.34425	0.94975	3.52119	0.00042962	0.00232823
Gpr39	30.0932	3.34425	0.94975	3.52119	0.00042962	0.00232823
Prtg	622.807	3.34034	0.205368	16.2651	1.75e-59	1.71e-57
Cobll1	254.223	3.33506	0.31998	10.4227	1.95e-25	6.13e-24
Mfap2	67.2632	3.3344	0.629073	5.3005	1.15e-07	1.04e-06
ENSMUSG00000113081.2	7.46578	3.33201	1.99841	1.66733	0.0954493	0.263844
Fgf8	7.45943	3.33088	1.98933	1.67437	0.0940572	0.260611
AA623943	7.45307	3.32976	1.9831	1.67907	0.0931385	0.258572
Ppp1r3d	22.3465	3.329	1.10839	3.00344	0.00266947	0.0121166
Mecom	29.7932	3.3289	0.955705	3.48319	0.00049548	0.0026584
ENSMUSG00000086560.2	7.44672	3.32865	1.97952	1.68155	0.0926568	0.258167
ENSMUSG00000120909.1	7.44672	3.32865	1.97952	1.68155	0.0926568	0.258167
Flnc	3170.1	3.32783	0.0932922	35.671	1.11e-278	9.98e-276
Gm13360	7.44037	3.32754	1.97847	1.68188	0.0925928	0.258042
Slc5a7	7.42131	3.32419	1.99057	1.66997	0.094925	0.262691
Ankrd2	1.30132	3.32399	5.2372	0.634688	0.525632	0.842404
ENSMUSG00000085887.3	1.30132	3.32399	5.2372	0.634688	0.525632	0.842404
ENSMUSG00000113805.2	1.30132	3.32399	5.2372	0.634688	0.525632	0.842404
Fam236f	1.30132	3.32399	5.2372	0.634688	0.525632	0.842404
Gm12693	1.30132	3.32399	5.2372	0.634688	0.525632	0.842404
Gm12755	1.30132	3.32399	5.2372	0.634688	0.525632	0.842404
Gm13191	1.30132	3.32399	5.2372	0.634688	0.525632	0.842404
Gm15207	1.30132	3.32399	5.2372	0.634688	0.525632	0.842404
Gm15731	1.30132	3.32399	5.2372	0.634688	0.525632	0.842404
Gm19220	1.30132	3.32399	5.2372	0.634688	0.525632	0.842404
Gm26347	1.30132	3.32399	5.2372	0.634688	0.525632	0.842404
Gm2805	1.30132	3.32399	5.2372	0.634688	0.525632	0.842404
Gm44215	1.30132	3.32399	5.2372	0.634688	0.525632	0.842404
Gm49507	1.30132	3.32399	5.2372	0.634688	0.525632	0.842404
Gm49933	1.30132	3.32399	5.2372	0.634688	0.525632	0.842404
Gm5322	1.30132	3.32399	5.2372	0.634688	0.525632	0.842404
Gm9108	1.30132	3.32399	5.2372	0.634688	0.525632	0.842404
Pwwp4-ps	1.30132	3.32399	5.2372	0.634688	0.525632	0.842404
Rpl10-ps5	1.30132	3.32399	5.2372	0.634688	0.525632	0.842404
Tes3-ps	1.30132	3.32399	5.2372	0.634688	0.525632	0.842404
Thrsp	1.30132	3.32399	5.2372	0.634688	0.525632	0.842404
Tbx4	111.331	3.32371	0.487621	6.81617	9.35e-12	1.25e-10
Serpinf1	14.8363	3.32367	1.3869	2.39647	0.0165537	0.0608236
Mbnl2	2084.44	3.32296	0.11412	29.1182	2.11e-186	1.16e-183
Rab7b	7.4086	3.32191	2.01284	1.65036	0.0988696	0.271516
Smarca2	318.252	3.31962	0.284885	11.6525	2.23e-31	8.96e-30
6030468B19Rik	1.29497	3.31728	4.79029	0.692501	0.488623	0.818284
Apoa4	1.29497	3.31728	4.79029	0.692501	0.488623	0.818284
Atp8b4	1.29497	3.31728	4.79029	0.692501	0.488623	0.818284
Calhm1	1.29497	3.31728	4.79029	0.692501	0.488623	0.818284
Ces2b	1.29497	3.31728	4.79029	0.692501	0.488623	0.818284
Cyp1a2	1.29497	3.31728	4.79029	0.692501	0.488623	0.818284
Dmrta1	1.29497	3.31728	4.79029	0.692501	0.488623	0.818284
ENSMUSG00000040467.2	1.29497	3.31728	4.79029	0.692501	0.488623	0.818284
ENSMUSG00000045506.4	1.29497	3.31728	4.79029	0.692501	0.488623	0.818284
ENSMUSG00000073174.7	1.29497	3.31728	4.79029	0.692501	0.488623	0.818284
ENSMUSG00000085723.3	1.29497	3.31728	4.79029	0.692501	0.488623	0.818284
ENSMUSG00000086835.3	1.29497	3.31728	4.79029	0.692501	0.488623	0.818284
ENSMUSG00000087038.11	1.29497	3.31728	4.79029	0.692501	0.488623	0.818284
ENSMUSG00000087106.2	1.29497	3.31728	4.79029	0.692501	0.488623	0.818284
ENSMUSG00000087630.2	1.29497	3.31728	4.79029	0.692501	0.488623	0.818284
ENSMUSG00000097292.3	1.29497	3.31728	4.79029	0.692501	0.488623	0.818284
ENSMUSG00000097399.8	1.29497	3.31728	4.79029	0.692501	0.488623	0.818284
ENSMUSG00000097858.3	1.29497	3.31728	4.79029	0.692501	0.488623	0.818284
ENSMUSG00000098552.2	1.29497	3.31728	4.79029	0.692501	0.488623	0.818284
ENSMUSG00000100252.8	1.29497	3.31728	4.79029	0.692501	0.488623	0.818284
ENSMUSG00000104674.3	1.29497	3.31728	4.79029	0.692501	0.488623	0.818284
ENSMUSG00000107946.2	1.29497	3.31728	4.79029	0.692501	0.488623	0.818284
ENSMUSG00000109141.2	1.29497	3.31728	4.79029	0.692501	0.488623	0.818284
ENSMUSG00000110231.2	1.29497	3.31728	4.79029	0.692501	0.488623	0.818284
ENSMUSG00000110594.2	1.29497	3.31728	4.79029	0.692501	0.488623	0.818284
ENSMUSG00000112950.2	1.29497	3.31728	4.79029	0.692501	0.488623	0.818284
ENSMUSG00000114780.3	1.29497	3.31728	4.79029	0.692501	0.488623	0.818284
ENSMUSG00000116158.2	1.29497	3.31728	4.79029	0.692501	0.488623	0.818284
ENSMUSG00000119955.1	1.29497	3.31728	4.79029	0.692501	0.488623	0.818284
ENSMUSG00000120090.1	1.29497	3.31728	4.79029	0.692501	0.488623	0.818284
ENSMUSG00000120126.1	1.29497	3.31728	4.79029	0.692501	0.488623	0.818284
ENSMUSG00000120217.1	1.29497	3.31728	4.79029	0.692501	0.488623	0.818284
ENSMUSG00000121021.1	1.29497	3.31728	4.79029	0.692501	0.488623	0.818284
ENSMUSG00000121264.1	1.29497	3.31728	4.79029	0.692501	0.488623	0.818284
Fbxw26	1.29497	3.31728	4.79029	0.692501	0.488623	0.818284
Gm11826	1.29497	3.31728	4.79029	0.692501	0.488623	0.818284
Gm12227	1.29497	3.31728	4.79029	0.692501	0.488623	0.818284
Gm12428	1.29497	3.31728	4.79029	0.692501	0.488623	0.818284
Gm12495	1.29497	3.31728	4.79029	0.692501	0.488623	0.818284
Gm18620	1.29497	3.31728	4.79029	0.692501	0.488623	0.818284
Gm20043	1.29497	3.31728	4.79029	0.692501	0.488623	0.818284
Gm21955	1.29497	3.31728	4.79029	0.692501	0.488623	0.818284
Gm29761	1.29497	3.31728	4.79029	0.692501	0.488623	0.818284
Gm38329	1.29497	3.31728	4.79029	0.692501	0.488623	0.818284
Gm42628	1.29497	3.31728	4.79029	0.692501	0.488623	0.818284
Gm43598	1.29497	3.31728	4.79029	0.692501	0.488623	0.818284
Gm43844	1.29497	3.31728	4.79029	0.692501	0.488623	0.818284
Gm44254	1.29497	3.31728	4.79029	0.692501	0.488623	0.818284
Gm45278	1.29497	3.31728	4.79029	0.692501	0.488623	0.818284
Gm45353	1.29497	3.31728	4.79029	0.692501	0.488623	0.818284
Gm47976	1.29497	3.31728	4.79029	0.692501	0.488623	0.818284
Gm49167	1.29497	3.31728	4.79029	0.692501	0.488623	0.818284
Gm54798	1.29497	3.31728	4.79029	0.692501	0.488623	0.818284
Gm5711	1.29497	3.31728	4.79029	0.692501	0.488623	0.818284
Gm7289	1.29497	3.31728	4.79029	0.692501	0.488623	0.818284
Gm8062	1.29497	3.31728	4.79029	0.692501	0.488623	0.818284
Gm8514	1.29497	3.31728	4.79029	0.692501	0.488623	0.818284
Gm9903	1.29497	3.31728	4.79029	0.692501	0.488623	0.818284
Gpr101	1.29497	3.31728	4.79029	0.692501	0.488623	0.818284
Kat6b-ps1	1.29497	3.31728	4.79029	0.692501	0.488623	0.818284
Lgsn	1.29497	3.31728	4.79029	0.692501	0.488623	0.818284
Lrrc43	1.29497	3.31728	4.79029	0.692501	0.488623	0.818284
Mir22	1.29497	3.31728	4.79029	0.692501	0.488623	0.818284
Pcdhb6	1.29497	3.31728	4.79029	0.692501	0.488623	0.818284
Pilrb2	1.29497	3.31728	4.79029	0.692501	0.488623	0.818284
Ppfia2	1.29497	3.31728	4.79029	0.692501	0.488623	0.818284
Prkcq	1.29497	3.31728	4.79029	0.692501	0.488623	0.818284
Prss39	1.29497	3.31728	4.79029	0.692501	0.488623	0.818284
Spata31e3	1.29497	3.31728	4.79029	0.692501	0.488623	0.818284
Tat	1.29497	3.31728	4.79029	0.692501	0.488623	0.818284
Tlr9	1.29497	3.31728	4.79029	0.692501	0.488623	0.818284
Tmem71	1.29497	3.31728	4.79029	0.692501	0.488623	0.818284
Tsga8	1.29497	3.31728	4.79029	0.692501	0.488623	0.818284
Zp1	1.29497	3.31728	4.79029	0.692501	0.488623	0.818284
Aox3	88.3084	3.31092	0.54528	6.07198	1.26e-09	1.39e-08
1600025M17Rik	1.28862	3.31074	4.77198	0.693788	0.487815	0.818284
9330182O14Rik	1.28862	3.31074	4.77198	0.693788	0.487815	0.818284
Acot10	1.28862	3.31074	4.77198	0.693788	0.487815	0.818284
Alyreffm5	1.28862	3.31074	4.77198	0.693788	0.487815	0.818284
Alyreffm6	1.28862	3.31074	4.77198	0.693788	0.487815	0.818284
Alyreffm7	1.28862	3.31074	4.77198	0.693788	0.487815	0.818284
Alyreffm8	1.28862	3.31074	4.77198	0.693788	0.487815	0.818284
Barhl2	1.28862	3.31074	4.77198	0.693788	0.487815	0.818284
Ccl2	1.28862	3.31074	4.77198	0.693788	0.487815	0.818284
Cd177	1.28862	3.31074	4.77198	0.693788	0.487815	0.818284
Cdc5lrt9	1.28862	3.31074	4.77198	0.693788	0.487815	0.818284
Chrne	1.28862	3.31074	4.77198	0.693788	0.487815	0.818284
Crb1	1.28862	3.31074	4.77198	0.693788	0.487815	0.818284
Cstdc1	1.28862	3.31074	4.77198	0.693788	0.487815	0.818284
Dppa1	1.28862	3.31074	4.77198	0.693788	0.487815	0.818284
Ecm2	1.28862	3.31074	4.77198	0.693788	0.487815	0.818284
ENSMUSG00000054304.4	1.28862	3.31074	4.77198	0.693788	0.487815	0.818284
ENSMUSG00000057215.7	1.28862	3.31074	4.77198	0.693788	0.487815	0.818284
ENSMUSG00000074467.5	1.28862	3.31074	4.77198	0.693788	0.487815	0.818284
ENSMUSG00000086118.2	1.28862	3.31074	4.77198	0.693788	0.487815	0.818284
ENSMUSG00000086249.2	1.28862	3.31074	4.77198	0.693788	0.487815	0.818284
ENSMUSG00000086632.2	1.28862	3.31074	4.77198	0.693788	0.487815	0.818284
ENSMUSG00000086881.3	1.28862	3.31074	4.77198	0.693788	0.487815	0.818284
ENSMUSG00000087211.9	1.28862	3.31074	4.77198	0.693788	0.487815	0.818284
ENSMUSG00000087357.2	1.28862	3.31074	4.77198	0.693788	0.487815	0.818284
ENSMUSG00000087383.8	1.28862	3.31074	4.77198	0.693788	0.487815	0.818284
ENSMUSG00000087430.2	1.28862	3.31074	4.77198	0.693788	0.487815	0.818284
ENSMUSG00000087565.2	1.28862	3.31074	4.77198	0.693788	0.487815	0.818284
ENSMUSG00000096997.2	1.28862	3.31074	4.77198	0.693788	0.487815	0.818284
ENSMUSG00000097108.2	1.28862	3.31074	4.77198	0.693788	0.487815	0.818284
ENSMUSG00000097823.3	1.28862	3.31074	4.77198	0.693788	0.487815	0.818284
ENSMUSG00000097997.2	1.28862	3.31074	4.77198	0.693788	0.487815	0.818284
ENSMUSG00000098097.9	1.28862	3.31074	4.77198	0.693788	0.487815	0.818284
ENSMUSG00000100111.3	1.28862	3.31074	4.77198	0.693788	0.487815	0.818284
ENSMUSG00000101693.2	1.28862	3.31074	4.77198	0.693788	0.487815	0.818284
ENSMUSG00000102774.2	1.28862	3.31074	4.77198	0.693788	0.487815	0.818284
ENSMUSG00000104872.2	1.28862	3.31074	4.77198	0.693788	0.487815	0.818284
ENSMUSG00000106466.2	1.28862	3.31074	4.77198	0.693788	0.487815	0.818284
ENSMUSG00000108676.2	1.28862	3.31074	4.77198	0.693788	0.487815	0.818284
ENSMUSG00000111047.2	1.28862	3.31074	4.77198	0.693788	0.487815	0.818284
ENSMUSG00000112941.3	1.28862	3.31074	4.77198	0.693788	0.487815	0.818284
ENSMUSG00000113741.2	1.28862	3.31074	4.77198	0.693788	0.487815	0.818284
ENSMUSG00000113817.2	1.28862	3.31074	4.77198	0.693788	0.487815	0.818284
ENSMUSG00000114516.2	1.28862	3.31074	4.77198	0.693788	0.487815	0.818284
ENSMUSG00000114761.2	1.28862	3.31074	4.77198	0.693788	0.487815	0.818284
ENSMUSG00000115656.2	1.28862	3.31074	4.77198	0.693788	0.487815	0.818284
ENSMUSG00000115775.2	1.28862	3.31074	4.77198	0.693788	0.487815	0.818284
ENSMUSG00000117485.3	1.28862	3.31074	4.77198	0.693788	0.487815	0.818284
ENSMUSG00000120043.1	1.28862	3.31074	4.77198	0.693788	0.487815	0.818284
ENSMUSG00000120076.1	1.28862	3.31074	4.77198	0.693788	0.487815	0.818284
ENSMUSG00000120228.1	1.28862	3.31074	4.77198	0.693788	0.487815	0.818284
ENSMUSG00000120568.1	1.28862	3.31074	4.77198	0.693788	0.487815	0.818284
ENSMUSG00000120625.1	1.28862	3.31074	4.77198	0.693788	0.487815	0.818284
ENSMUSG00000120634.1	1.28862	3.31074	4.77198	0.693788	0.487815	0.818284
Fam135b	1.28862	3.31074	4.77198	0.693788	0.487815	0.818284
Fau-ps2	1.28862	3.31074	4.77198	0.693788	0.487815	0.818284
Fezf1	1.28862	3.31074	4.77198	0.693788	0.487815	0.818284
Foxd4	1.28862	3.31074	4.77198	0.693788	0.487815	0.818284
Gabra2	1.28862	3.31074	4.77198	0.693788	0.487815	0.818284
Gdnf	1.28862	3.31074	4.77198	0.693788	0.487815	0.818284
Glp2r	1.28862	3.31074	4.77198	0.693788	0.487815	0.818284
Gm10126	1.28862	3.31074	4.77198	0.693788	0.487815	0.818284
Gm10545	1.28862	3.31074	4.77198	0.693788	0.487815	0.818284
Gm11971	1.28862	3.31074	4.77198	0.693788	0.487815	0.818284
Gm12641	1.28862	3.31074	4.77198	0.693788	0.487815	0.818284
Gm12949	1.28862	3.31074	4.77198	0.693788	0.487815	0.818284
Gm13053	1.28862	3.31074	4.77198	0.693788	0.487815	0.818284
Gm14253	1.28862	3.31074	4.77198	0.693788	0.487815	0.818284
Gm14320	1.28862	3.31074	4.77198	0.693788	0.487815	0.818284
Gm16764	1.28862	3.31074	4.77198	0.693788	0.487815	0.818284
Gm18343	1.28862	3.31074	4.77198	0.693788	0.487815	0.818284
Gm18629	1.28862	3.31074	4.77198	0.693788	0.487815	0.818284
Gm18913	1.28862	3.31074	4.77198	0.693788	0.487815	0.818284
Gm19241	1.28862	3.31074	4.77198	0.693788	0.487815	0.818284
Gm2058	1.28862	3.31074	4.77198	0.693788	0.487815	0.818284
Gm27000	1.28862	3.31074	4.77198	0.693788	0.487815	0.818284
Gm36981	1.28862	3.31074	4.77198	0.693788	0.487815	0.818284
Gm38080	1.28862	3.31074	4.77198	0.693788	0.487815	0.818284
Gm4247	1.28862	3.31074	4.77198	0.693788	0.487815	0.818284
Gm42814	1.28862	3.31074	4.77198	0.693788	0.487815	0.818284
Gm42866	1.28862	3.31074	4.77198	0.693788	0.487815	0.818284
Gm43442	1.28862	3.31074	4.77198	0.693788	0.487815	0.818284
Gm44014	1.28862	3.31074	4.77198	0.693788	0.487815	0.818284
Gm45627	1.28862	3.31074	4.77198	0.693788	0.487815	0.818284
Gm48077	1.28862	3.31074	4.77198	0.693788	0.487815	0.818284
Gm48137	1.28862	3.31074	4.77198	0.693788	0.487815	0.818284
Gm48762	1.28862	3.31074	4.77198	0.693788	0.487815	0.818284
[truncated: 23,823 more rows]

## Sheet: Neural progenitor cells
Supplementary file 3. Gene expression in Trim28 knockout compared to wildtype cells
Neural progenitor cells (Fasching et al., 2015)
NCBI GEO GSE45930
Sample IDs: GSM1119762, GSM1119763, GSM1119764, GSM1119765, GSM1119766, GSM1119767
	baseMean	log2FoldChange	lfcSE	stat	pvalue	padj
Fbxw16	976.737	13.424	1.19264	11.2557	2.17042e-29	4.56216e-27
Fbxw19	1649.21	13.2177	1.18993	11.108	1.14717e-28	2.32692e-26
Ddx3y	7804.54	11.9835	0.435564	27.5126	1.24118e-166	1.00704e-162
Kdm5d	6297.55	11.7994	0.463589	25.4522	6.67224e-143	3.38349e-139
Eif2s3y	6021.75	11.7321	0.464002	25.2846	4.72316e-141	1.91609e-137
Vmn1r211	428.737	11.2741	1.19708	9.41795	4.59986e-21	5.70665e-19
Uty	4119.52	10.9465	0.431519	25.3674	5.77026e-142	2.60098e-138
Vmn1r210	327.71	10.8861	1.18902	9.15554	5.4085e-20	6.18062e-18
ENSMUSG00000112189.2	152.126	10.7396	1.20178	8.93636	4.02184e-19	4.28236e-17
Vmn1r212	252.608	10.5106	1.19191	8.81822	1.16289e-18	1.17354e-16
Gm42494	123.167	10.4378	1.20576	8.65663	4.85929e-18	4.61667e-16
Gm43891	546.4	10.1469	0.845673	11.9986	3.61425e-33	9.22155e-31
Or7a38	92.4647	10.0229	1.1991	8.35869	6.34189e-17	5.56879e-15
Gh	600.215	9.86792	0.745299	13.2402	5.13977e-40	1.7975e-37
Or7a42	82.1005	9.85163	1.20084	8.20397	2.32581e-16	1.94143e-14
Gm42493	68.2351	9.58541	1.20381	7.96254	1.6854e-15	1.3225e-13
Vmn1r-ps114	67.7796	9.57613	1.20437	7.95118	1.84748e-15	1.43855e-13
Gm29650	66.3292	9.54104	1.21247	7.86911	3.57161e-15	2.72868e-13
Or7a39	63.1409	9.47343	1.2221	7.75174	9.06431e-15	6.66076e-13
Vmn1r-ps117	46.5713	9.03447	1.21097	7.46052	8.61813e-14	5.68488e-12
Or7a37	155.065	8.91094	1.03658	8.5965	8.21852e-18	7.66458e-16
Klrb1c	8705.72	8.77831	0.64184	13.6768	1.39711e-42	5.39788e-40
Uba1y	485.683	8.75047	0.567026	15.4322	9.94235e-54	6.11123e-51
Vmn1r213	202.681	8.71375	0.864277	10.0821	6.62817e-24	1.0027e-21
BC048671	597.531	8.68851	0.502777	17.281	6.53616e-67	6.97786e-64
Gm44511	998.507	8.51933	0.438473	19.4295	4.34401e-84	7.66208e-81
ENSMUSG00000079295.6	32.0583	8.49195	1.23423	6.88039	5.96909e-12	3.09265e-10
Gm21941	31.7387	8.48265	1.22617	6.918	4.5808e-12	2.41971e-10
ENSMUSG00000087084.2	31.3024	8.46318	1.23223	6.86821	6.50138e-12	3.35985e-10
Gm43209	31.243	8.46075	1.23544	6.84839	7.46848e-12	3.83036e-10
Gm19786	28.9209	8.34366	1.24225	6.71658	1.86042e-11	9.17056e-10
Zfp981	87.283	8.08163	1.04581	7.72761	1.09588e-14	7.93885e-13
Dppa2	123.678	8.00105	0.891798	8.97182	2.91642e-19	3.14663e-17
Klrb1a	352.162	7.92342	0.523994	15.1212	1.17373e-51	6.6133e-49
ENSMUSG00000112732.2	149.606	7.8567	0.746333	10.5271	6.48213e-26	1.14833e-23
Gm13244	39.1938	7.81848	1.22219	6.39711	1.58342e-10	6.81911e-09
ENSMUSG00000112366.2	285.379	7.79052	0.546679	14.2506	4.44211e-46	1.95878e-43
Gm47015	65.8391	7.67369	1.04819	7.32092	2.46282e-13	1.52305e-11
Gm49698	111.025	7.42359	0.771933	9.61688	6.78567e-22	9.0553e-20
Stpg4	2672.74	7.38441	0.277322	26.6276	3.25273e-156	1.8851e-152
8030474K03Rik	53.0726	7.3608	1.05287	6.99118	2.72584e-12	1.48035e-10
Gm48619	95.4831	7.20842	0.766198	9.40804	5.05486e-21	6.252e-19
ENSMUSG00000120109.1	759.387	7.19855	0.330162	21.8031	2.16865e-105	4.88766e-102
Zfp345	349.613	7.17237	0.418517	17.1376	7.78094e-66	7.89143e-63
Gm13163	12.3293	7.11618	1.27518	5.58051	2.39813e-08	7.32585e-07
Gm45512	12.1279	7.0932	1.2765	5.55676	2.74827e-08	8.33272e-07
Mir1906-1	11.933	7.07465	1.37189	5.15687	2.51111e-07	6.44345e-06
Ajap1	1866.07	7.04666	0.427734	16.4744	5.60352e-61	4.54647e-58
Gm38699	11.4849	7.00906	1.29443	5.41478	6.13635e-08	1.75681e-06
Gm28649	21.2853	6.92933	1.24058	5.58555	2.32962e-08	7.1273e-07
Zfp1004	203.264	6.82508	0.486589	14.0264	1.07488e-44	4.54225e-42
Zfp988	10.0752	6.8205	1.30434	5.22907	1.70363e-07	4.52809e-06
Gm48644	9.35881	6.72002	1.35459	4.96094	7.01545e-07	1.6702e-05
Vmn1r214	32.1138	6.63458	1.07153	6.19171	5.95152e-10	2.36013e-08
Vmn1r-ps123	8.61811	6.60594	1.4087	4.68939	2.7402e-06	5.76578e-05
Gm24895	8.2579	6.54199	1.3652	4.79196	1.65161e-06	3.64143e-05
Gm48012	44.9823	6.53225	0.88072	7.41695	1.19851e-13	7.75454e-12
Gm48042	15.6351	6.4848	1.26285	5.13507	2.82041e-07	7.17807e-06
Gm47385	7.85409	6.46645	1.35709	4.76493	1.88923e-06	4.11457e-05
ENSMUSG00000116606.2	15.2731	6.44368	1.31728	4.89165	9.99923e-07	2.30613e-05
Acot5	272.656	6.3948	0.380667	16.7989	2.48578e-63	2.29189e-60
Gm18177	7.02425	6.30436	1.3426	4.69562	2.65803e-06	5.61326e-05
Vmn2r-ps139	6.66502	6.22943	1.34823	4.62046	3.82893e-06	7.83318e-05
Gm20472	48.183	6.20452	0.773967	8.01651	1.08792e-15	8.67085e-14
Gm13245	94.8565	6.18063	0.564567	10.9476	6.82592e-28	1.31864e-25
ENSMUSG00000021268.19	1243.62	6.16033	0.355999	17.3044	4.36172e-67	4.78233e-64
5730507C01Rik	150.494	6.15305	0.443312	13.8797	8.40818e-44	3.37726e-41
Zfp989	6.28936	6.14743	1.36802	4.49366	7.00102e-06	0.000135981
ENSMUSG00000085101.9	12.2694	6.1258	1.27737	4.79564	1.62154e-06	3.58488e-05
Aldh1a2	181.278	6.11595	0.415948	14.7036	6.10808e-49	3.09741e-46
ENSMUSG00000097451.12	1315.95	6.11488	0.278193	21.9807	4.40402e-107	1.05096e-103
Gm9269	124.297	6.11207	0.49398	12.3731	3.65334e-35	1.03643e-32
ENSMUSG00000113300.2	78.3032	6.10322	0.602628	10.1277	4.16454e-24	6.37535e-22
Zfp600	6.03318	6.08291	1.37661	4.41876	9.927e-06	0.000187398
Or7e176	5.88993	6.05545	1.39628	4.33685	1.44538e-05	0.000262238
Gm9237	21.3503	6.03378	1.11758	5.39898	6.70205e-08	1.90799e-06
ENSMUSG00000104674.3	11.4642	6.0272	1.27784	4.71671	2.39691e-06	5.1124e-05
Gm9292	41.7767	5.99754	0.782326	7.66629	1.77036e-14	1.2534e-12
Tcfl5	6733.03	5.96914	0.155642	38.3517	0	0
Gm48033	5.23916	5.87074	1.52966	3.83793	0.000124074	0.0017868
Gm4779	66.7074	5.86839	0.6052	9.6966	3.11703e-22	4.21506e-20
Gm18476	5.2005	5.86684	1.39944	4.19229	2.7615e-05	0.000471501
Gm13169	28.8731	5.86394	0.949679	6.17466	6.63052e-10	2.60142e-08
ENSMUSG00000101061.2	9.90969	5.8139	1.29397	4.49307	7.02053e-06	0.000136272
ENSMUSG00000099759.2	311.964	5.81367	0.324302	17.9267	7.30034e-72	9.87201e-69
Gm20336	70.8026	5.76073	0.56463	10.2027	1.92911e-24	3.05703e-22
Or7a36	17.4443	5.72929	1.10165	5.20065	1.98596e-07	5.1878e-06
Gm47758	49.8912	5.66015	0.65384	8.65679	4.85254e-18	4.61667e-16
Igkv3-3	4.28896	5.6012	1.55593	3.59991	0.000318333	0.00408159
Gm13241	83.7948	5.54874	0.521979	10.6302	2.15643e-26	3.95847e-24
Gm13238	14.8411	5.50567	1.11735	4.92743	8.33202e-07	1.95045e-05
ENSMUSG00000121248.1	3.80871	5.42952	1.5746	3.44819	0.000564361	0.00672591
Ly6c1	3.82261	5.41482	1.65264	3.27646	0.00105117	0.011448
Zfp1005	167.472	5.40043	0.363294	14.8652	5.54618e-50	2.96049e-47
Gm13284	55.7392	5.39998	0.585893	9.21666	3.06492e-20	3.56268e-18
9030624G23Rik	206.234	5.38242	0.310457	17.3371	2.46886e-67	2.86162e-64
Gm18974	13.4868	5.37367	1.18307	4.54214	5.56868e-06	0.000109986
Pdlim3	2152.65	5.36935	0.317332	16.9203	3.18864e-64	3.07992e-61
ENSMUSG00000073164.12	722.615	5.35121	0.22387	23.9032	2.83457e-126	8.84561e-123
ENSMUSG00000107503.2	3.56458	5.31582	1.57944	3.36564	0.000763664	0.00870968
Or2ak6	7.03071	5.3049	1.40179	3.78437	0.000154098	0.00216613
Gm42031	3.42472	5.2681	1.49608	3.52128	0.000429472	0.00530214
Sostdc1	1630.2	5.25484	0.2637	19.9273	2.35815e-88	4.5555e-85
BC026762	3.34828	5.2421	1.55087	3.3801	0.000724582	0.00830128
Klrb1b	6.71662	5.24192	1.34339	3.90201	9.53989e-05	0.00141504
Gm42653	3.27709	5.20268	1.5747	3.30391	0.000953479	0.0105426
Gm28503	24.2857	5.19934	0.82569	6.29697	3.03529e-10	1.25648e-08
ENSMUSG00000121218.1	3.25048	5.19315	1.59023	3.26565	0.00109213	0.0118337
ENSMUSG00000041449.18	54.0118	5.1919	0.556535	9.32898	1.06893e-20	1.28297e-18
Gm13144	3.16571	5.14726	1.57733	3.26327	0.00110134	0.011924
Gm13230	23.4174	5.14671	0.806133	6.38444	1.72026e-10	7.34607e-09
Cyp2b27-ps	3.1391	5.13738	1.57519	3.26143	0.00110853	0.0119954
2010309G21Rik	3.10569	5.12465	1.52967	3.35016	0.000807663	0.00914465
Gm48031	11.5328	5.11737	1.14203	4.48094	7.43155e-06	0.000143837
Vmn1r53	6.18915	5.11671	1.35108	3.78713	0.000152397	0.00214593
Clec10a	16.4842	5.05945	0.983995	5.14175	2.72196e-07	6.9461e-06
Gm54748	162.544	5.04069	0.402525	12.5227	5.6116e-36	1.64965e-33
Gm11425	16.2024	5.02031	1.0945	4.58686	4.4997e-06	9.05925e-05
Gm43089	2.85445	5.01143	1.57681	3.1782	0.00148192	0.015419
Cyp2b13	2.83123	5.00123	1.63111	3.06615	0.00216831	0.0212628
ENSMUSG00000045246.12	41.6068	4.98179	0.60632	8.21644	2.0963e-16	1.75708e-14
Gm10330	5.60875	4.97958	1.38329	3.59981	0.000318452	0.00408182
Gm49598	277.399	4.97725	0.387236	12.8533	8.24252e-38	2.65383e-35
Irag1	134.935	4.97566	0.347457	14.3202	1.6366e-46	7.37708e-44
Gm43549	156.312	4.97524	0.338906	14.6803	8.62326e-49	4.2662e-46
A930003A15Rik	1976.03	4.96733	0.351453	14.1337	2.35484e-45	1.02722e-42
Gm18765	2.75763	4.96333	1.99547	2.4873	0.0128716	0.0915135
ENSMUSG00000089948.2	5.46792	4.94015	1.38559	3.56537	0.000363346	0.00458483
Zfp986	2.71985	4.93808	1.56908	3.14713	0.00164884	0.0168192
Gm46342	5.43128	4.93255	1.37368	3.59077	0.000329708	0.00421146
Zfp985	15.0132	4.91419	0.940298	5.22621	1.73021e-07	4.59067e-06
Gm17391	10.0159	4.91216	1.14766	4.28014	1.86776e-05	0.000330015
ENSMUSG00000085599.2	14.8708	4.88402	0.954698	5.11578	3.12452e-07	7.91233e-06
Gm48037	2.61525	4.8734	1.59541	3.05463	0.0022534	0.0219328
Mrto4-ps2	5.24531	4.87061	1.40402	3.46905	0.000522296	0.00627622
Gm49686	221.941	4.86167	0.274647	17.7015	4.0831e-70	5.17635e-67
Gm16485	71.517	4.85847	0.459097	10.5827	3.58651e-26	6.43795e-24
ENSMUSG00000100798.2	14.5827	4.85831	0.942396	5.15528	2.53251e-07	6.49425e-06
ENSMUSG00000095661.2	5.16283	4.85556	1.45861	3.32889	0.000871914	0.00976851
Zfp990	19.1757	4.85439	0.822002	5.90557	3.51439e-09	1.23226e-07
Gm6445	28.0501	4.82652	0.695734	6.93731	3.9965e-12	2.1249e-10
Gm48046	23.5166	4.81703	0.741426	6.49697	8.19514e-11	3.67273e-09
Gm48398	9.33818	4.81632	1.22347	3.93662	8.26372e-05	0.00124696
Tfap2a	124.575	4.80063	0.340277	14.108	3.39013e-45	1.44769e-42
Ereg	51.0151	4.78664	0.533239	8.97654	2.79411e-19	3.03079e-17
ENSMUSG00000114098.2	2.45404	4.78023	1.63711	2.91992	0.0035012	0.0318754
Fbxw14	2.39402	4.75204	1.61171	2.94844	0.00319378	0.02946
Gm15393	2.38723	4.74866	1.64619	2.88464	0.0039186	0.0349691
Gm23774	2.38723	4.74866	1.64619	2.88464	0.0039186	0.0349691
ENSMUSG00000114203.2	17.9466	4.74676	0.838483	5.66113	1.5038e-08	4.78104e-07
ENSMUSG00000094498.2	22.4313	4.74444	0.743615	6.38024	1.76809e-10	7.51866e-09
Tdrd1	169.154	4.74394	0.302578	15.6784	2.12539e-55	1.4614e-52
Zfp872	446.303	4.72662	0.301621	15.6707	2.39807e-55	1.62141e-52
Or6c70	13.1134	4.72356	0.955403	4.94405	7.65142e-07	1.80362e-05
Gm9386	2.34945	4.71231	1.80285	2.61381	0.00895383	0.068484
Kirrel2	432.286	4.70273	0.385108	12.2114	2.70055e-34	7.25537e-32
Serpina3i	12.688	4.68425	1.03996	4.50425	6.66069e-06	0.000130097
Gm3544	2.25263	4.66018	1.6966	2.74678	0.00601834	0.0496244
Gm13146	38.1023	4.6594	0.601533	7.74587	9.49307e-15	6.95153e-13
Gm55120	2.2362	4.65186	1.66304	2.7972	0.00515474	0.043721
Gm37753	2.22941	4.64829	1.64151	2.83171	0.00462992	0.0401682
Iapp	2.22262	4.64468	1.70871	2.71823	0.00656316	0.0533255
Or10ad1b	2.21299	4.63987	1.73802	2.66963	0.00759345	0.0601082
Serpina3e-ps	2.1994	4.63306	1.6604	2.79033	0.00526545	0.0444833
Gm13283	206.461	4.59992	0.302571	15.2028	3.38872e-52	2.02167e-49
Scgb1b30	36.0069	4.5912	0.580839	7.90442	2.69177e-15	2.0721e-13
Gm18555	4.30261	4.5806	1.46722	3.12196	0.00179649	0.0180933
Gm9285	2.13161	4.57507	1.80334	2.537	0.0111806	0.0818569
Gm11771	7.78149	4.50492	1.19256	3.77753	0.000158392	0.00222186
ENSMUSG00000093846.2	49.1879	4.50462	0.487373	9.24266	2.40443e-20	2.81104e-18
Zfp268	30.5211	4.50343	0.608199	7.40453	1.3162e-13	8.40878e-12
Ostn	2.00139	4.49999	1.79937	2.50086	0.0123891	0.0889283
ENSMUSG00000086046.2	1.98157	4.48856	1.79867	2.49548	0.0125786	0.0898868
Zfp982	158.248	4.48732	0.287798	15.5919	8.26478e-55	5.40783e-52
ENSMUSG00000091071.3	67.7795	4.48348	0.409279	10.9546	6.31662e-28	1.22609e-25
Or7e177	11.1678	4.46746	0.970923	4.60125	4.19969e-06	8.50164e-05
Gm49697	1.967	4.4573	1.83601	2.42771	0.0151944	0.103809
ENSMUSG00000073809.2	1.93699	4.43771	1.75146	2.53373	0.0112857	0.0824419
Gm48697	3.912	4.42822	1.51708	2.91892	0.00351246	0.0319564
Gm44883	1.90698	4.41948	1.71603	2.57541	0.0100123	0.0750599
Kcne3	10.8508	4.41875	1.02235	4.32215	1.54517e-05	0.000278846
Kcns1	488.814	4.40817	0.32514	13.5578	7.12666e-42	2.65243e-39
ENSMUSG00000109227.2	1.88037	4.40378	1.72753	2.54917	0.0107978	0.0798043
ENSMUSG00000091617.9	1.87697	4.40172	1.71439	2.56752	0.010243	0.0762875
Tnxa	1.87697	4.40172	1.71439	2.56752	0.010243	0.0762875
Oas1c	21.2145	4.39585	0.718597	6.11727	9.51942e-10	3.61595e-08
Gm43069	1.85036	4.38558	1.74766	2.5094	0.0120936	0.0872358
Colec12	143.74	4.38361	0.333171	13.1572	1.54664e-39	5.31731e-37
Or6z6	13.9132	4.36886	0.867328	5.03715	4.7252e-07	1.16241e-05
Gm47887	3.75758	4.36766	1.57818	2.76753	0.00564828	0.0471066
ENSMUSG00000105387.2	1.82035	4.36587	1.82528	2.39189	0.0167619	0.111354
Or6z7	17.3786	4.35304	0.812073	5.3604	8.30378e-08	2.32643e-06
Gm37788	1.80337	4.34882	2.32578	1.86983	0.0615068	0.283386
ENSMUSG00000093877.5	3.65534	4.34738	1.49392	2.91005	0.00361369	0.0327022
Lce3b	1.80578	4.33587	2.17298	1.99536	0.0460039	0.232389
Gm48667	16.9271	4.33201	0.78459	5.52136	3.36385e-08	1.00564e-06
ENSMUSG00000112983.2	243.479	4.31838	0.310653	13.901	6.24863e-44	2.56055e-41
Gm42894	3.61941	4.30935	1.61913	2.66153	0.0077787	0.0612869
Pgr	301.931	4.2877	0.225163	19.0426	7.56762e-81	1.22801e-77
Gm20775	31.8282	4.28044	2.17289	1.96993	NA	NA
Gm16336	1.71576	4.27038	1.76013	2.42618	0.0152588	0.104037
Gm12501	22.5667	4.25811	0.680109	6.26092	3.82704e-10	1.56192e-08
Cyp3a61-ps1	3.47616	4.25559	1.48135	2.87278	0.00406876	0.0361606
ENSMUSG00000118139.2	1.68575	4.25056	1.78122	2.38632	0.017018	0.112606
Gm56487	1.68575	4.25056	1.78122	2.38632	0.017018	0.112606
Tff1	1.68575	4.25056	1.78122	2.38632	0.017018	0.112606
Gm31517	6.36879	4.24591	1.23744	3.4312	0.000600913	0.00711139
ENSMUSG00000120741.1	162.08	4.23659	0.272053	15.5727	1.11643e-54	7.18911e-52
1700113B19Rik	1.65574	4.22919	1.86141	2.27203	0.0230846	0.141936
ENSMUSG00000117444.3	1.65234	4.22644	1.8817	2.24607	0.0246995	0.148865
Gm5784	245.596	4.21866	0.221847	19.0161	1.25401e-80	1.95665e-77
Gm6871	55.9484	4.20552	0.451339	9.31787	1.18697e-20	1.41212e-18
ENSMUSG00000097391.9	27.6391	4.19167	0.595534	7.0385	1.9432e-12	1.08137e-10
Gm29460	360.801	4.1769	0.306114	13.6449	2.16363e-42	8.20318e-40
Gm47446	33.1666	4.17594	0.610743	6.83747	8.06024e-12	4.12863e-10
Gm14870	14.8101	4.12732	0.806262	5.11908	3.07026e-07	7.78465e-06
ENSMUSG00000101746.3	1.55454	4.12598	1.82996	2.25468	0.0241537	0.146599
Gm47756	1.54775	4.12086	1.82987	2.252	0.0243221	0.14727
Gm4767	26.5222	4.1208	0.729097	5.65192	1.58667e-08	5.03268e-07
Gm9255	8.71864	4.11857	1.05547	3.90212	9.53526e-05	0.00141487
Or52z13	1.54435	4.11837	1.91095	2.15514	0.0311506	0.175758
Gm15675	1.53133	4.10877	1.95188	2.10503	0.0352887	0.192668
ENSMUSG00000118322.2	1.52453	4.10405	1.82983	2.24286	0.0249057	0.149747
Gm48635	1.51774	4.09862	1.86473	2.19797	0.027951	0.162519
Vmn2r127	3.09048	4.08162	1.49682	2.72687	0.00639383	0.0521691
Gm40881	11.2879	4.06483	0.88361	4.60025	4.21985e-06	8.53394e-05
Casp14	5.64733	4.06466	1.23553	3.28981	0.00100256	0.0109805
Stk19-ps1	22.7957	4.06439	0.639091	6.35964	2.02225e-10	8.53679e-09
Gm45104	348.545	4.05783	0.258683	15.6865	1.87091e-55	1.3086e-52
Or10am5	201.716	4.055	0.247265	16.3994	1.93165e-60	1.53654e-57
Sema4f	889.889	4.04592	0.232371	17.4115	6.75345e-68	8.05805e-65
Gbp8	5.63182	4.04324	1.30631	3.09517	0.00196703	0.0195112
Adarb2	745.901	4.02743	0.387721	10.3874	2.82853e-25	4.88288e-23
Gm44285	1.44995	4.01797	2.29084	1.75393	0.0794431	0.3374
ENSMUSG00000090925.3	30.1213	4.00831	0.570859	7.02153	2.19452e-12	1.2047e-10
Cnga3	74.2101	4.00744	0.390908	10.2516	1.16372e-24	1.89598e-22
Gm13161	5.38606	3.99971	1.26641	3.1583	0.00158691	0.016291
ENSMUSG00000086188.2	37.814	3.99567	0.60263	6.63039	3.34797e-11	1.58483e-09
Ccl9	1.42334	3.99438	2.28335	1.74935	0.0802308	0.339679
ENSMUSG00000057777.5	146.091	3.99046	0.377032	10.5839	3.53985e-26	6.38242e-24
Zfp993	347.726	3.98571	0.195897	20.3459	5.04389e-92	1.0231e-88
Rps12-ps22	1.40975	3.98201	2.28564	1.74218	0.0814765	0.343291
A030012G06Rik	2.85606	3.96947	1.59325	2.49143	0.0127229	0.0907101
ENSMUSG00000040657.4	1.39333	3.96589	1.95078	2.03297	0.0420553	0.21839
ENSMUSG00000091594.3	1.38993	3.96254	1.8806	2.10706	0.0351121	0.191997
Gm13286	1.38993	3.96254	1.8806	2.10706	0.0351121	0.191997
ENSMUSG00000094499.4	1.38654	3.95969	1.88065	2.10549	0.0352487	0.192557
Gm37751	1.38314	3.95713	1.9512	2.02804	0.0425557	0.220485
ENSMUSG00000117427.2	1.35992	3.93807	1.88141	2.09315	0.0363353	0.196872
Gm48035	1.35992	3.93807	1.88141	2.09315	0.0363353	0.196872
ENSMUSG00000085041.3	1.35653	3.93508	1.90404	2.0667	0.0387625	0.205854
Cmklr1	207.469	3.92032	1.0486	3.73864	0.000185022	0.00254785
ENSMUSG00000107933.2	1.33671	3.91797	1.98776	1.97105	0.048718	0.241494
Smoc2	259.002	3.91433	0.285098	13.7298	6.73083e-43	2.62554e-40
Gm26579	1.32991	3.91237	1.95423	2.002	0.0452848	0.229978
Ubqlnl	1.32991	3.91237	1.95423	2.002	0.0452848	0.229978
Gm4036	12.7943	3.90701	0.846053	4.61793	3.87588e-06	7.91328e-05
Fbxw15	5.0667	3.90544	1.27331	3.06715	0.00216114	0.0211975
Gm54611	1.33856	3.9017	2.99441	1.30299	0.192577	0.576527
ENSMUSG00000085682.3	353.592	3.90102	0.321839	12.121	8.1729e-34	2.13908e-31
Gm9293	2.76783	3.8997	1.53261	2.54448	0.010944	0.0807228
ENSMUSG00000097547.9	60.5387	3.89526	0.585364	6.65443	2.84393e-11	1.35732e-09
ENSMUSG00000091163.5	2.76629	3.88892	1.92864	2.0164	0.0437577	0.224505
Gm42545	2.71483	3.8887	1.54447	2.51782	0.0118084	0.0855398
Pvrig-ps	17.5148	3.88787	0.773235	5.02806	4.95475e-07	1.2116e-05
Gm45007	2.70787	3.88582	1.53181	2.53675	0.0111887	0.081888
Gm5190	1.29991	3.88079	2.31965	1.673	0.0943265	0.377667
C78197	154.267	3.88056	0.385332	10.0707	7.44629e-24	1.11469e-21
Ccl24	2.68142	3.87457	1.54656	2.50529	0.0122351	0.0880214
Gm13342	2.67123	3.86924	1.59499	2.42587	0.0152718	0.104055
Gm50310	2.65465	3.8625	1.58238	2.44095	0.0146488	0.101032
ENSMUSG00000096965.9	32.2052	3.85864	0.555219	6.94976	3.65909e-12	1.96093e-10
Gm9309	2.68651	3.85602	1.65501	2.32991	0.0198109	0.126168
Agtr2	32.3666	3.85161	0.731829	5.26299	1.41731e-07	3.82807e-06
0610012D04Rik	7.44108	3.84512	1.04969	3.6631	0.00024918	0.0032992
ENSMUSG00000107350.2	24.4426	3.83714	0.57262	6.70103	2.06958e-11	1.00912e-09
Klrb1	9.80291	3.833	0.893113	4.29173	1.77283e-05	0.000315162
Chst13	29.464	3.82705	0.550516	6.95176	3.60751e-12	1.93584e-10
Gm10053	720.488	3.8171	0.285923	13.3501	1.18263e-40	4.20851e-38
Gna14	197.648	3.80413	0.310012	12.2709	1.29763e-34	3.55691e-32
ENSMUSG00000086447.3	9.47261	3.80399	0.951626	3.99736	6.40527e-05	0.000999035
Nxf7	1.25193	3.80387	2.02683	1.87676	0.060551	0.280063
ENSMUSG00000085525.8	33.1163	3.79175	0.519598	7.29747	2.9323e-13	1.79694e-11
Atp6v1e2	131.317	3.79034	0.283518	13.3689	9.18381e-41	3.29707e-38
Or2l13	1.23211	3.78801	2.36918	1.59887	0.10985	0.414279
Dpep1	6.98986	3.78588	1.13921	3.32324	0.000889791	0.00993314
ENSMUSG00000074735.3	1.22532	3.77826	1.95821	1.92945	0.0536755	0.258325
Gm2639	1.22532	3.77826	1.95821	1.92945	0.0536755	0.258325
Gm29064	14.0453	3.77399	0.755264	4.99692	5.82533e-07	1.40417e-05
Cd34	506.569	3.76541	0.239097	15.7485	7.03818e-56	5.09866e-53
Lrrc3b	1226.38	3.75531	0.875361	4.29001	1.78662e-05	0.000317252
Lao1	11.39	3.75491	0.927445	4.04866	5.15124e-05	0.000826316
Vmn1r-ps125	1.19531	3.75039	1.96058	1.9129	0.0557613	0.264808
Gsta1	1.19192	3.74692	2.0329	1.84314	0.0653083	0.295004
Hoxd13	1.18852	3.74266	2.41446	1.5501	0.121117	0.44067
Cd209c	4.54998	3.74109	1.30001	2.87773	0.00400546	0.0356501
Gm49377	48.0221	3.72781	0.41577	8.96606	3.07321e-19	3.30701e-17
ENSMUSG00000112407.2	1.1687	3.72493	2.01361	1.84988	0.0643315	0.292218
Gm9208	1.1687	3.72493	2.01361	1.84988	0.0643315	0.292218
Lce1m	1.1687	3.72493	2.01361	1.84988	0.0643315	0.292218
Marco	1.1687	3.72493	2.01361	1.84988	0.0643315	0.292218
ENSMUSG00000087693.2	1.1653	3.7213	2.03602	1.82773	0.0675896	0.302313
Ces2e	1.16191	3.71696	2.11788	1.75504	0.0792522	0.336766
Pilrb1	1.16191	3.71696	2.11788	1.75504	0.0792522	0.336766
Hormad2	13.4098	3.71434	0.892095	4.16362	3.13241e-05	0.000528161
ENSMUSG00000087207.9	13.4905	3.71398	0.804677	4.61549	3.92168e-06	7.98268e-05
Tbx18	826.452	3.7136	0.251353	14.7744	2.14128e-49	1.11369e-46
ENSMUSG00000116674.2	1.15851	3.71023	2.51429	1.47566	0.140036	0.482199
Gm16193	1.15851	3.71023	2.51429	1.47566	0.140036	0.482199
Vmn2r54	1.14209	3.69375	2.39401	1.54291	0.122852	0.444631
ENSMUSG00000115428.2	1.13529	3.68589	2.43035	1.51661	0.129365	0.459874
ENSMUSG00000100335.3	4.56595	3.67965	1.3154	2.79736	0.00515218	0.0437084
Gm6717	2.37859	3.67205	1.58312	2.3195	0.0203679	0.128745
Gm43647	6.42031	3.66375	1.33336	2.74775	0.0060006	0.0494983
Prr32	52.3479	3.66352	0.563066	6.50638	7.69823e-11	3.45849e-09
Serpina3g	2.32899	3.66042	1.61094	2.27222	0.0230732	0.141888
Npy1r	219.214	3.6378	0.2235	16.2765	1.44857e-59	1.10879e-56
Gm9305	1.11733	3.63747	2.54992	1.4265	0.153723	0.508291
Padi1	63.8017	3.63488	0.490166	7.41561	1.21062e-13	7.80803e-12
Crispld1	98.1981	3.62375	0.355778	10.1854	2.30325e-24	3.62163e-22
Htr5b	139.221	3.61725	0.469986	7.6965	1.39848e-14	1.00059e-12
Tgtp2	1.08732	3.6018	2.47694	1.45413	0.145909	0.493599
Gm46223	1.09072	3.60116	2.15827	1.66854	0.0952092	0.379751
Or2m12	1.09072	3.60116	2.15827	1.66854	0.0952092	0.379751
ENSMUSG00000099938.2	4.22037	3.59361	1.28481	2.79698	0.00515822	0.0437322
Zfp534	4.25903	3.58767	1.34556	2.66629	0.00766926	0.0606012
Gm42427	6.24691	3.58212	1.06631	3.35937	0.000781196	0.00888466
Gm49760	192.759	3.58114	0.257968	13.8821	8.13056e-44	3.29841e-41
Gm4322	2.25417	3.58016	1.6357	2.18876	0.0286146	0.165197
Gm18228	1.0675	3.57875	2.46217	1.45349	0.146087	0.493993
Gm43340	2.22439	3.57811	1.60418	2.23048	0.0257153	0.153279
Gm47997	2.24398	3.57446	1.60074	2.233	0.0255489	0.152603
ENSMUSG00000106586.2	1.06071	3.56743	2.09352	1.70403	0.088375	0.361995
Gm18730	1.06071	3.56743	2.09352	1.70403	0.088375	0.361995
Gm49455	1.06071	3.56743	2.09352	1.70403	0.088375	0.361995
Gm18903	10.4774	3.55942	0.873409	4.07531	4.59525e-05	0.00074568
Vmn2r-ps19	6.13673	3.5589	1.13521	3.13503	0.00171837	0.0174103
Areg	1788.76	3.55776	0.411334	8.64931	5.18109e-18	4.9109e-16
ENSMUSG00000105068.2	2.21058	3.55666	1.65499	2.14905	0.0316307	0.177654
Gm47601	2.1778	3.55259	1.77608	2.00024	0.0454745	0.230688
Gm42765	1.04089	3.54743	2.49373	1.42254	0.154869	0.510522
ENSMUSG00000087098.2	14.1531	3.54439	0.702968	5.04204	4.60588e-07	1.13518e-05
Ccl12	1.03749	3.54234	2.09753	1.68882	0.0912539	0.369608
ENSMUSG00000027345.7	1.03749	3.54234	2.09753	1.68882	0.0912539	0.369608
ENSMUSG00000102036.2	1.03749	3.54234	2.09753	1.68882	0.0912539	0.369608
Zfp992	1818.31	3.54176	0.123435	28.6933	4.62885e-181	4.69458e-177
Snord3b4	4.28866	3.54134	1.7321	2.04453	0.0409014	0.213991
Izumo1r	26.4996	3.53982	0.763803	4.63448	3.57844e-06	7.35412e-05
ENSMUSG00000114479.2	1.0341	3.53838	2.04695	1.72861	0.0838789	0.349938
Gm17950	1.0341	3.53838	2.04695	1.72861	0.0838789	0.349938
Gm47437	1.0341	3.53838	2.04695	1.72861	0.0838789	0.349938
Vmn1r215	1.0341	3.53838	2.04695	1.72861	0.0838789	0.349938
Klk12	40.0259	3.53523	0.557395	6.34241	2.26205e-10	9.50954e-09
ENSMUSG00000058360.6	1.0307	3.53464	2.09867	1.68423	0.0921379	0.371925
Klhl6	5.95722	3.53381	1.19963	2.94575	0.00322174	0.0296573
ENSMUSG00000117457.2	36.3915	3.53373	0.464293	7.61099	2.71998e-14	1.89595e-12
ENSMUSG00000115609.2	1.02731	3.53075	2.49885	1.41295	0.15767	0.515545
Gm43113	1.02731	3.53075	2.49885	1.41295	0.15767	0.515545
Gm48492	1.02731	3.53075	2.49885	1.41295	0.15767	0.515545
Gm50343	1.02731	3.53075	2.49885	1.41295	0.15767	0.515545
ENSMUSG00000120449.1	39.968	3.52153	0.468029	7.52416	5.30586e-14	3.61154e-12
Gm26066	1.01428	3.51514	2.58912	1.35766	0.174572	0.546348
B020018J22Rik	1.01088	3.51262	2.1738	1.61589	0.106118	0.405657
ENSMUSG00000116684.2	3.94022	3.50969	1.49292	2.35089	0.0187284	0.121118
Cphx1	10.0255	3.50917	0.8358	4.19858	2.68593e-05	0.000459953
ENSMUSG00000084996.2	1.00749	3.50917	2.10306	1.6686	0.0951971	0.379751
Gm13674	1.00749	3.50917	2.10306	1.6686	0.0951971	0.379751
Gm14224	1.00749	3.50917	2.10306	1.6686	0.0951971	0.379751
Gm48041	1.00749	3.50917	2.10306	1.6686	0.0951971	0.379751
Gm9158	1.00749	3.50917	2.10306	1.6686	0.0951971	0.379751
Gm7364	2.13074	3.50688	1.90168	1.8441	0.0651684	0.294601
ENSMUSG00000061843.6	3.92817	3.50644	1.29846	2.70047	0.00692422	0.0557013
Defb1	1.00409	3.50526	2.10369	1.66624	0.0956653	0.380701
Eif1ad19	1.00409	3.50526	2.10369	1.66624	0.0956653	0.380701
ENSMUSG00000117490.2	1.00409	3.50526	2.10369	1.66624	0.0956653	0.380701
Gm14208	1.00409	3.50526	2.10369	1.66624	0.0956653	0.380701
Gm41118	1.00409	3.50526	2.10369	1.66624	0.0956653	0.380701
Tex19.2	1.00409	3.50526	2.10369	1.66624	0.0956653	0.380701
Vmn2r-ps20	1.00409	3.50526	2.10369	1.66624	0.0956653	0.380701
ENSMUSG00000097532.4	168.34	3.50324	0.230824	15.1771	5.01501e-52	2.90641e-49
Gm6087	1.00069	3.50065	2.17595	1.60879	0.107662	0.409684
Mrgprx2	1.00069	3.50065	2.17595	1.60879	0.107662	0.409684
Gm13901	0.997296	3.49362	2.59628	1.34563	0.178423	0.552877
Hydin	686.767	3.49355	0.346326	10.0874	6.27835e-24	9.53934e-22
ENSMUSG00000106688.2	119.277	3.48383	0.272628	12.7787	2.1562e-37	6.72868e-35
Rps12-ps23	0.987666	3.47898	3.21287	1.08282	0.278887	0.695426
Ctag2	0.984269	3.47767	2.60212	1.33648	0.181394	0.55723
ENSMUSG00000110037.2	0.97408	3.46535	2.52087	1.37467	0.169234	0.536516
Gm13485	0.97408	3.46535	2.52087	1.37467	0.169234	0.536516
Prex2	370.786	3.45816	0.31259	11.0629	1.89792e-28	3.77425e-26
Prss52	2.05962	3.45693	1.62673	2.12507	0.0335805	0.185674
Krt25	2.05622	3.45496	1.62647	2.12421	0.0336525	0.185954
Gm4841	2.05299	3.45318	1.65396	2.08782	0.0368138	0.198625
ENSMUSG00000049202.6	2.04959	3.45149	1.72228	2.00403	0.0450672	0.229166
ENSMUSG00000109602.3	0.967287	3.45117	3.22853	1.06896	0.285086	0.700935
ENSMUSG00000105961.2	40.594	3.44904	0.457586	7.53746	4.79216e-14	3.26736e-12
Gpr143	2.06635	3.44618	1.74016	1.98038	0.0476611	0.23803
ENSMUSG00000075046.8	9.59981	3.44348	0.852034	4.04148	5.31143e-05	0.000848323
Cldn13	2.05616	3.44023	1.62131	2.12188	0.0338478	0.186695
Gm30534	2.05616	3.44023	1.62131	2.12188	0.0338478	0.186695
Col28a1	5789.85	3.43169	0.337225	10.1763	2.53102e-24	3.94918e-22
Thbs1	2535.63	3.43108	0.655638	5.23319	1.66608e-07	4.43211e-06
Fbxw22	2.00656	3.4268	1.66888	2.05335	0.0400389	0.210847
Gm29233	47.3355	3.42408	0.590611	5.79753	6.7299e-09	2.26384e-07
ENSMUSG00000086010.10	1.99976	3.423	1.65064	2.07375	0.0381025	0.203347
Gm38254	1.99637	3.42068	1.66822	2.05049	0.0403163	0.211819
ENSMUSG00000100009.7	659.195	3.41495	0.204621	16.6892	1.57165e-62	1.38605e-59
H4c17	0.956117	3.41468	3.25655	1.04856	0.294382	0.71078
Mir676	0.956117	3.41468	3.25655	1.04856	0.294382	0.71078
Gm42849	154.776	3.40676	0.269427	12.6445	1.20029e-36	3.63382e-34
Trim30a	88.8671	3.40653	0.308303	11.0493	2.20983e-28	4.3731e-26
ENSMUSG00000116947.3	1.97315	3.40628	1.71163	1.99008	0.0465826	0.234316
Esm1	108.906	3.40424	0.910742	3.73788	0.000185579	0.00255379
ENSMUSG00000085081.3	1381.77	3.39912	0.150063	22.6514	1.35208e-113	3.65673e-110
Spmip9	5.39528	3.39065	1.22625	2.76507	0.00569112	0.0473859
Or5ak21-ps1	1.9818	3.38267	1.7991	1.8802	0.0600806	0.278713
Gm44620	47.6215	3.38147	0.414545	8.15706	3.43271e-16	2.83045e-14
ENSMUSG00000085872.2	1.9784	3.3804	1.79897	1.87908	0.0602337	0.279009
Gbp9	1450.53	3.36615	0.326455	10.3112	6.27098e-25	1.05157e-22
Vsig1	1.95836	3.35283	1.9497	1.71967	0.0854929	0.354287
ENSMUSG00000113081.2	28.557	3.34671	0.507183	6.59863	4.14974e-11	1.93502e-09
Or6z5	6.99787	3.33885	0.994904	3.35595	0.000790927	0.0089752
Gm12438	0.902892	3.33386	2.59496	1.28474	0.198882	0.587709
Tmsb15a	1.92495	3.32701	1.674	1.98747	0.0468706	0.235153
ENSMUSG00000099162.2	0.899496	3.32476	2.23989	1.48434	0.137719	0.477483
Gm15838	0.899496	3.32476	2.23989	1.48434	0.137719	0.477483
Gm48829	0.899496	3.32476	2.23989	1.48434	0.137719	0.477483
Ifi213	0.899496	3.32476	2.23989	1.48434	0.137719	0.477483
ENSMUSG00000092066.2	0.896099	3.32424	2.59839	1.27935	0.200775	0.590864
Gm42838	84.7272	3.32384	0.334401	9.93969	2.79705e-23	4.05253e-21
9930105H17Rik	5.19645	3.3193	1.11652	2.97289	0.00295013	0.0275625
ENSMUSG00000045699.5	22.8049	3.3158	0.529825	6.25829	3.89227e-10	1.58695e-08
Grin2a	1332.31	3.31337	0.80457	4.11819	3.81863e-05	0.000632045
ENSMUSG00000100127.7	1.87535	3.31316	1.75708	1.8856	0.0593487	0.276806
Apbb1ip	137.739	3.30904	0.263928	12.5376	4.64654e-36	1.37592e-33
Pax3	20.6614	3.30883	0.623961	5.30295	1.13948e-07	3.12552e-06
Gm3283	1.865	3.30635	1.65818	1.99397	0.0461557	0.232862
Gprc5a	182.293	3.30268	0.470866	7.01406	2.31503e-12	1.26572e-10
Slc22a29	55.249	3.29821	0.636545	5.18143	2.20191e-07	5.70415e-06
ENSMUSG00000120761.1	0.87628	3.29679	2.60894	1.26365	0.206355	0.600502
Gm7381	0.87628	3.29679	2.60894	1.26365	0.206355	0.600502
ENSMUSG00000103441.2	26.362	3.29076	0.525928	6.25706	3.92314e-10	1.59793e-08
Tmt1a2	1.86493	3.28999	1.67041	1.96957	0.0488873	0.242068
ENSMUSG00000100400.2	0.872883	3.2899	2.19709	1.49739	0.134293	0.470308
ENSMUSG00000110760.2	0.872883	3.2899	2.19709	1.49739	0.134293	0.470308
ENSMUSG00000112883.2	0.872883	3.2899	2.19709	1.49739	0.134293	0.470308
Gm11320	0.872883	3.2899	2.19709	1.49739	0.134293	0.470308
Gm18801	0.872883	3.2899	2.19709	1.49739	0.134293	0.470308
Gm48754	0.872883	3.2899	2.19709	1.49739	0.134293	0.470308
Ly6i	0.872883	3.2899	2.19709	1.49739	0.134293	0.470308
Or2y1	0.872883	3.2899	2.19709	1.49739	0.134293	0.470308
Acte1	13.8639	3.28886	0.701674	4.68715	2.7703e-06	5.82007e-05
ENSMUSG00000120621.1	8.58374	3.28832	0.866556	3.7947	0.000147823	0.00208877
Gm7692	1.83515	3.2876	1.68494	1.95116	0.0510374	0.249546
Gm36879	0.869487	3.28535	2.19805	1.49467	0.135002	0.471726
Gm47830	0.869487	3.28535	2.19805	1.49467	0.135002	0.471726
Zfp978	0.869487	3.28535	2.19805	1.49467	0.135002	0.471726
Cybrd1	2264.17	3.28213	0.131465	24.9659	1.43678e-137	4.85727e-134
Gm18417	0.866091	3.28203	2.61446	1.25534	0.209356	0.605175
Gm4398	0.866091	3.28203	2.61446	1.25534	0.209356	0.605175
Gm49848	0.866091	3.28203	2.61446	1.25534	0.209356	0.605175
Or52n1	0.866091	3.28203	2.61446	1.25534	0.209356	0.605175
Rgs1	0.866091	3.28203	2.61446	1.25534	0.209356	0.605175
Tdrd9	25.6841	3.27968	0.529832	6.19004	6.0148e-10	2.38289e-08
Rnf17	37.8381	3.27891	0.420359	7.80027	6.1774e-15	4.60671e-13
Gbp4	139.952	3.27736	0.318872	10.278	8.8573e-25	1.46066e-22
Emcn	310.513	3.2705	0.442818	7.38565	1.51711e-13	9.64674e-12
Gm44230	0.849667	3.25878	2.69833	1.2077	0.227162	0.627332
Or7c70	3.3245	3.25733	1.3595	2.39598	0.0165758	0.110473
AY702102	0.846271	3.25508	2.2564	1.4426	0.149134	0.499922
ENSMUSG00000100724.2	0.846271	3.25508	2.2564	1.4426	0.149134	0.499922
Gm46559	0.846271	3.25508	2.2564	1.4426	0.149134	0.499922
ENSMUSG00000113123.3	73.2942	3.25214	0.320603	10.1438	3.52958e-24	5.42379e-22
Duxf2	0.842874	3.25068	2.20621	1.47342	0.140637	0.483261
Gm27185	0.842874	3.25068	2.20621	1.47342	0.140637	0.483261
Gm47011	0.842874	3.25068	2.20621	1.47342	0.140637	0.483261
Tbpl2	0.842874	3.25068	2.20621	1.47342	0.140637	0.483261
1700039I01Rik	0.839478	3.24568	2.25863	1.43702	0.150714	0.502765
Gm23855	0.839478	3.24568	2.25863	1.43702	0.150714	0.502765
Gm38252	0.839478	3.24568	2.25863	1.43702	0.150714	0.502765
Gm47659	0.839478	3.24568	2.25863	1.43702	0.150714	0.502765
Serpinb1c	0.839478	3.24568	2.25863	1.43702	0.150714	0.502765
Evpl	382.428	3.24507	0.216805	14.9677	1.193e-50	6.45301e-48
ENSMUSG00000121033.1	0.836082	3.23841	2.70644	1.19656	0.23148	0.634119
Ky	10886	3.23766	0.12893	25.1118	3.69927e-139	1.36429e-135
Tfpi2	21.502	3.23706	0.624305	5.18507	2.15938e-07	5.60832e-06
Gm13240	5.05992	3.23597	1.13728	2.84535	0.00443623	0.0387364
ENSMUSG00000092247.3	6.57594	3.23389	1.0876	2.97341	0.00294513	0.0275359
Gm20760	26.4636	3.2331	0.505058	6.40145	1.53904e-10	6.64919e-09
ENSMUSG00000117292.2	47.6117	3.22949	0.651683	4.95561	7.21049e-07	1.71162e-05
Gm47743	6.65078	3.22777	0.942822	3.42352	0.000618162	0.00729424
Gm48517	1.79058	3.22341	1.81223	1.7787	0.0752888	0.325559
Bglap3	59.4224	3.21874	0.495431	6.49684	8.20225e-11	3.67273e-09
Gm18193	0.823055	3.21627	3.3776	0.952237	0.340977	0.756461
Arhgap6	2867.38	3.21572	0.310219	10.366	3.54197e-25	6.08858e-23
Pvrig	95.6648	3.21569	0.398713	8.06518	7.31302e-16	5.8981e-14
Gm14515	0.819658	3.21439	2.7168	1.18315	0.23675	0.640597
Lalba	291.341	3.21142	0.232006	13.842	1.42286e-43	5.65909e-41
Fgl1	83.4906	3.21047	0.374784	8.5662	1.06956e-17	9.90642e-16
ENSMUSG00000087691.2	0.816262	3.20984	2.64398	1.21402	0.22474	0.623232
Gm37063	0.816262	3.20984	2.64398	1.21402	0.22474	0.623232
Gm37954	0.816262	3.20984	2.64398	1.21402	0.22474	0.623232
Gm45201	0.816262	3.20984	2.64398	1.21402	0.22474	0.623232
Vmn1r-ps116	0.816262	3.20984	2.64398	1.21402	0.22474	0.623232
ENSMUSG00000107322.2	0.812866	3.20467	2.6461	1.21109	0.225859	0.624968
ENSMUSG00000110665.2	0.812866	3.20467	2.6461	1.21109	0.225859	0.624968
ENSMUSG00000121055.1	0.812866	3.20467	2.6461	1.21109	0.225859	0.624968
Gm28187	0.812866	3.20467	2.6461	1.21109	0.225859	0.624968
ENSMUSG00000110898.2	6.50058	3.20115	0.984133	3.25276	0.0011429	0.0123246
ENSMUSG00000101112.2	1.7604	3.20036	1.74133	1.83788	0.0660798	0.297264
Gm49619	1.75701	3.19882	1.7769	1.80023	0.0718241	0.315786
ENSMUSG00000086209.2	0.809469	3.19872	2.72332	1.17457	0.240168	0.645337
ENSMUSG00000113406.2	0.809469	3.19872	2.72332	1.17457	0.240168	0.645337
Or7d9	4.78343	3.19813	1.25134	2.55577	0.0105954	0.0785803
Tesc	4171.3	3.19595	0.139731	22.8722	8.78876e-116	2.54673e-112
Gm14127	38.6355	3.19361	0.479399	6.6617	2.70685e-11	1.29801e-09
Gm44544	3.19685	3.1923	1.43136	2.23026	0.02573	0.153299
Gm11166	0.806073	3.18862	3.39548	0.939076	0.347692	0.760943
Gm40538	1.73719	3.18497	1.76578	1.80372	0.0712748	0.313873
ENSMUSG00000070686.11	1.73396	3.1816	1.71182	1.85861	0.0630829	0.288485
Erich3	2312.69	3.17842	0.218024	14.5783	3.85818e-48	1.86332e-45
Gm7676	6.35859	3.17481	1.00294	3.1655	0.00154819	0.0159774
Gm37026	1.70378	3.16112	1.69243	1.86779	0.0617907	0.28408
Gm6047	1.70378	3.16112	1.69243	1.86779	0.0617907	0.28408
Gm11558	1.70395	3.16112	1.69241	1.86782	0.0617865	0.28408
Gm8435	3.21644	3.15962	1.34509	2.349	0.0188238	0.121561
Gm43141	1.69715	3.15646	1.77494	1.77834	0.0753475	0.325763
Magel2	67.0256	3.15166	0.395137	7.97612	1.50999e-15	1.19178e-13
Ldha-ps	151.333	3.14415	0.288769	10.8881	1.31331e-27	2.51314e-25
Gm9682	1.69693	3.13804	1.73317	1.81058	0.0702066	0.310797
D630003M21Rik	2514.37	3.13007	0.212894	14.7025	6.21354e-49	3.11199e-46
ENSMUSG00000086254.2	85.4065	3.12814	0.51396	6.08635	1.15512e-09	4.35106e-08
Ces2h	1.64716	3.12141	1.76289	1.77062	0.0766233	0.329254
ENSMUSG00000111058.3	1.64376	3.11867	1.77357	1.75841	0.0786771	0.335362
Gm49266	1.64376	3.11867	1.77357	1.75841	0.0786771	0.335362
ENSMUSG00000111729.3	4.60328	3.1142	1.24017	2.51111	0.0120351	0.0868599
Dlk1	206.991	3.11408	0.223788	13.9153	5.11318e-44	2.11665e-41
Gm19938	1.63697	3.11135	1.88419	1.65129	0.0986792	0.388201
Gm43148	1.63697	3.11135	1.88419	1.65129	0.0986792	0.388201
Zfp951	738.55	3.10904	0.179616	17.3094	3.99389e-67	4.50067e-64
Gm21297	18.5903	3.09717	0.575553	5.38121	7.39872e-08	2.0931e-06
Gm14264	12.5138	3.09509	0.79748	3.88108	0.000103993	0.00152744
ENSMUSG00000107935.2	0.764894	3.09173	3.46489	0.892302	0.372231	0.784435
Gm50122	0.764894	3.09173	3.46489	0.892302	0.372231	0.784435
Gm38262	1.61376	3.09102	2.01195	1.53633	0.124457	0.448559
ENSMUSG00000073929.13	24.4191	3.09013	0.515656	5.99262	2.06484e-09	7.46583e-08
Gm48362	22.6349	3.08848	0.547369	5.6424	1.67694e-08	5.28184e-07
Tmem132b	740.857	3.0828	0.215343	14.3158	1.74366e-46	7.77328e-44
Gm21321	4.45986	3.06624	1.1414	2.68638	0.00722316	0.0577259
Muc12	15.0796	3.06531	0.627946	4.88149	1.05285e-06	2.41857e-05
BC035044	2.97408	3.0643	1.48265	2.06677	0.0387556	0.205844
Lrrc55	209.75	3.06008	0.239285	12.7885	1.90223e-37	5.98215e-35
ENSMUSG00000104572.6	6.0299	3.0555	1.01693	3.00463	0.00265907	0.0252867
Gm50299	3.01203	3.0513	1.51426	2.01504	0.0439001	0.225036
Gm10745	0.738281	3.03896	2.80932	1.08174	0.279366	0.696108
Or52ae9	0.738281	3.03896	2.80932	1.08174	0.279366	0.696108
Lgi1	19.0781	3.0346	0.61569	4.92878	8.27467e-07	1.93815e-05
Gm49441	0.734885	3.03307	2.81192	1.07865	0.280745	0.696805
Aoc1	10.0942	3.03018	0.971966	3.11758	0.00182342	0.0183146
Gm13716	29.06	3.02774	0.478773	6.32397	2.54934e-10	1.0673e-08
Galnt15	273.018	3.02552	0.267453	11.3124	1.13975e-29	2.48589e-27
Nts	1.57258	3.0235	1.80197	1.67788	0.0933701	0.375368
Ccdc110	39.204	3.01991	0.500375	6.0353	1.58671e-09	5.8518e-08
Btnl7-ps	53.8193	3.01865	0.361098	8.35964	6.29101e-17	5.53609e-15
Or10h1b	1.58894	3.01817	2.01973	1.49434	0.135087	0.471902
2900092C05Rik	1.56578	3.01803	1.80178	1.67502	0.0939298	0.376723
Cdc5lrt1	2.81384	3.00428	1.85748	1.6174	0.105793	0.405408
Gm47091	1.57251	3.00284	1.79607	1.6719	0.0945449	0.378292
ENSMUSG00000121058.1	1.54257	2.99964	1.7458	1.7182	0.0857594	0.354973
D030062O11Rik	98.7366	2.99805	0.337461	8.88412	6.44271e-19	6.70174e-17
AY358078	1.53917	2.99696	1.74566	1.71681	0.0860143	0.355701
Cyp21a1	2.81068	2.99464	1.49728	2.00005	0.0454948	0.230704
ENSMUSG00000114062.2	0.711669	2.99305	2.77748	1.07761	0.281207	0.696971
Fbxw20	0.711669	2.99305	2.77748	1.07761	0.281207	0.696971
Gm22297	0.711669	2.99305	2.77748	1.07761	0.281207	0.696971
Or4g17	0.711669	2.99305	2.77748	1.07761	0.281207	0.696971
Scml4	4962.92	2.9897	0.697223	4.288	1.80286e-05	0.000319941
ENSMUSG00000106478.2	11.2064	2.98568	0.821311	3.63526	0.000277697	0.00361773
ENSMUSG00000120477.1	2.90081	2.98548	1.44699	2.06324	0.0390896	0.207211
ENSMUSG00000058728.16	0.708272	2.9838	2.36907	1.25948	0.207855	0.602736
ENSMUSG00000085739.2	0.708272	2.9838	2.36907	1.25948	0.207855	0.602736
ENSMUSG00000113738.2	0.708272	2.9838	2.36907	1.25948	0.207855	0.602736
ENSMUSG00000116582.2	0.708272	2.9838	2.36907	1.25948	0.207855	0.602736
Gm13155	0.708272	2.9838	2.36907	1.25948	0.207855	0.602736
Gm15333	0.708272	2.9838	2.36907	1.25948	0.207855	0.602736
Gm20711	0.708272	2.9838	2.36907	1.25948	0.207855	0.602736
Gm25618	0.708272	2.9838	2.36907	1.25948	0.207855	0.602736
Gm43019	0.708272	2.9838	2.36907	1.25948	0.207855	0.602736
Or2ag16	0.708272	2.9838	2.36907	1.25948	0.207855	0.602736
Syce3	0.708272	2.9838	2.36907	1.25948	0.207855	0.602736
Or52n4	36.6632	2.98159	0.429632	6.93986	3.92498e-12	2.09236e-10
ENSMUSG00000085677.8	0.704876	2.98099	2.78302	1.07114	0.284108	0.699885
ENSMUSG00000086008.9	0.704876	2.98099	2.78302	1.07114	0.284108	0.699885
ENSMUSG00000086955.2	0.704876	2.98099	2.78302	1.07114	0.284108	0.699885
ENSMUSG00000100857.3	0.704876	2.98099	2.78302	1.07114	0.284108	0.699885
ENSMUSG00000112810.2	0.704876	2.98099	2.78302	1.07114	0.284108	0.699885
ENSMUSG00000115242.2	0.704876	2.98099	2.78302	1.07114	0.284108	0.699885
Gm10612	0.704876	2.98099	2.78302	1.07114	0.284108	0.699885
Gm12241	0.704876	2.98099	2.78302	1.07114	0.284108	0.699885
Gm1553	0.704876	2.98099	2.78302	1.07114	0.284108	0.699885
Gm23815	0.704876	2.98099	2.78302	1.07114	0.284108	0.699885
Gm28240	0.704876	2.98099	2.78302	1.07114	0.284108	0.699885
Gm49485	0.704876	2.98099	2.78302	1.07114	0.284108	0.699885
Gm50447	0.704876	2.98099	2.78302	1.07114	0.284108	0.699885
Gm5327	0.704876	2.98099	2.78302	1.07114	0.284108	0.699885
Or5g9	0.704876	2.98099	2.78302	1.07114	0.284108	0.699885
Ct47	1.51272	2.97695	1.74488	1.70611	0.0879879	0.361102
Skiv2l-ps1	8.47719	2.97497	0.80239	3.70763	0.000209205	0.00284323
Gm4996	1.50933	2.97413	1.76318	1.6868	0.0916418	0.370623
Tnfsf15	7.11128	2.974	0.904616	3.28759	0.0010105	0.0110496
Gm46339	28.5281	2.97174	0.454547	6.53781	6.24272e-11	2.84237e-09
Gm4042	1.53232	2.97092	1.82409	1.62871	0.103375	0.399438
1700034J05Rik	1.50577	2.97088	1.82975	1.62365	0.10445	0.402261
ENSMUSG00000109890.3	11.1933	2.96653	0.768194	3.86169	0.000112603	0.00164438
Ppbp	4.14592	2.96081	1.53489	1.92901	0.05373	0.258506
Scara5	993.942	2.95839	0.358799	8.24525	1.6482e-16	1.39301e-14
A830012C17Rik	1.48951	2.95813	1.82975	1.61668	0.105947	0.405478
Gm11971	6.89521	2.95625	0.931554	3.17346	0.00150634	0.0156245
Gm19624	1.5125	2.95589	1.79493	1.6468	0.0995996	0.390492
ENSMUSG00000085251.2	1.48611	2.95579	1.8006	1.64156	0.100682	0.393077
ENSMUSG00000097543.2	0.685056	2.94653	2.85343	1.03263	0.301778	0.718247
ENSMUSG00000107141.2	0.685056	2.94653	2.85343	1.03263	0.301778	0.718247
Gm10706	0.685056	2.94653	2.85343	1.03263	0.301778	0.718247
Gm14765	0.685056	2.94653	2.85343	1.03263	0.301778	0.718247
Gm19269	0.685056	2.94653	2.85343	1.03263	0.301778	0.718247
Mbl1	0.685056	2.94653	2.85343	1.03263	0.301778	0.718247
ENSMUSG00000108760.2	11.1399	2.94652	0.707235	4.16626	3.09643e-05	0.000522312
ENSMUSG00000099968.8	1.47592	2.94544	1.90222	1.54842	0.12152	0.441702
Gm19792	79.5611	2.9428	0.307421	9.57255	1.04304e-21	1.36496e-19
Sting1	4255.61	2.94251	0.591303	4.97632	6.4804e-07	1.55193e-05
Cyp2d67-ps	0.68166	2.94095	2.38289	1.23419	0.217132	0.614868
ENSMUSG00000086868.2	0.68166	2.94095	2.38289	1.23419	0.217132	0.614868
ENSMUSG00000109980.2	0.68166	2.94095	2.38289	1.23419	0.217132	0.614868
ENSMUSG00000110613.3	0.68166	2.94095	2.38289	1.23419	0.217132	0.614868
Galp	0.68166	2.94095	2.38289	1.23419	0.217132	0.614868
Gm13673	0.68166	2.94095	2.38289	1.23419	0.217132	0.614868
Gm15000	0.68166	2.94095	2.38289	1.23419	0.217132	0.614868
Gm16055	0.68166	2.94095	2.38289	1.23419	0.217132	0.614868
Gm18553	0.68166	2.94095	2.38289	1.23419	0.217132	0.614868
Gm18672	0.68166	2.94095	2.38289	1.23419	0.217132	0.614868
Gm19018	0.68166	2.94095	2.38289	1.23419	0.217132	0.614868
Gm38065	0.68166	2.94095	2.38289	1.23419	0.217132	0.614868
Gm4290	0.68166	2.94095	2.38289	1.23419	0.217132	0.614868
Gm42999	0.68166	2.94095	2.38289	1.23419	0.217132	0.614868
Gm44255	0.68166	2.94095	2.38289	1.23419	0.217132	0.614868
Gm46507	0.68166	2.94095	2.38289	1.23419	0.217132	0.614868
Gm7146	0.68166	2.94095	2.38289	1.23419	0.217132	0.614868
Iglv3	0.68166	2.94095	2.38289	1.23419	0.217132	0.614868
Lcn12	0.68166	2.94095	2.38289	1.23419	0.217132	0.614868
Or6c3	0.68166	2.94095	2.38289	1.23419	0.217132	0.614868
Or9g3	0.68166	2.94095	2.38289	1.23419	0.217132	0.614868
Zfp987	0.68166	2.94095	2.38289	1.23419	0.217132	0.614868
Rpl18-ps2	400.982	2.93802	0.239629	12.2607	1.47175e-34	4.00711e-32
Calhm1	0.678264	2.93519	2.3847	1.23084	0.218382	0.615522
ENSMUSG00000086884.2	0.678264	2.93519	2.3847	1.23084	0.218382	0.615522
ENSMUSG00000087070.2	0.678264	2.93519	2.3847	1.23084	0.218382	0.615522
ENSMUSG00000104554.3	0.678264	2.93519	2.3847	1.23084	0.218382	0.615522
ENSMUSG00000107563.3	0.678264	2.93519	2.3847	1.23084	0.218382	0.615522
ENSMUSG00000112936.2	0.678264	2.93519	2.3847	1.23084	0.218382	0.615522
ENSMUSG00000116295.3	0.678264	2.93519	2.3847	1.23084	0.218382	0.615522
ENSMUSG00000120541.1	0.678264	2.93519	2.3847	1.23084	0.218382	0.615522
Gm11901	0.678264	2.93519	2.3847	1.23084	0.218382	0.615522
Gm12861	0.678264	2.93519	2.3847	1.23084	0.218382	0.615522
Gm15040	0.678264	2.93519	2.3847	1.23084	0.218382	0.615522
Gm16211	0.678264	2.93519	2.3847	1.23084	0.218382	0.615522
Gm18421	0.678264	2.93519	2.3847	1.23084	0.218382	0.615522
Gm24150	0.678264	2.93519	2.3847	1.23084	0.218382	0.615522
Gm47178	0.678264	2.93519	2.3847	1.23084	0.218382	0.615522
Gm48555	0.678264	2.93519	2.3847	1.23084	0.218382	0.615522
Gm48813	0.678264	2.93519	2.3847	1.23084	0.218382	0.615522
Gm49734	0.678264	2.93519	2.3847	1.23084	0.218382	0.615522
Iqcf6	0.678264	2.93519	2.3847	1.23084	0.218382	0.615522
Mir350	0.678264	2.93519	2.3847	1.23084	0.218382	0.615522
Or1af1	0.678264	2.93519	2.3847	1.23084	0.218382	0.615522
Or2ad1	0.678264	2.93519	2.3847	1.23084	0.218382	0.615522
Siah1-ps1	0.678264	2.93519	2.3847	1.23084	0.218382	0.615522
Timd2	0.678264	2.93519	2.3847	1.23084	0.218382	0.615522
Vmn1r36	0.678264	2.93519	2.3847	1.23084	0.218382	0.615522
Vmn2r13	0.678264	2.93519	2.3847	1.23084	0.218382	0.615522
Gm28676	1.45933	2.92922	2.04378	1.43323	0.151791	0.504659
5830415G21Rik	0.674867	2.92776	2.86255	1.02278	0.306411	0.722701
Gm13497	0.674867	2.92776	2.86255	1.02278	0.306411	0.722701
Gm18026	0.674867	2.92776	2.86255	1.02278	0.306411	0.722701
Gm21569	0.674867	2.92776	2.86255	1.02278	0.306411	0.722701
Gm27189	0.674867	2.92776	2.86255	1.02278	0.306411	0.722701
Gm37122	0.674867	2.92776	2.86255	1.02278	0.306411	0.722701
Gm37620	0.674867	2.92776	2.86255	1.02278	0.306411	0.722701
Gm54436	0.674867	2.92776	2.86255	1.02278	0.306411	0.722701
Krt24	0.674867	2.92776	2.86255	1.02278	0.306411	0.722701
Or2au1-ps1	0.674867	2.92776	2.86255	1.02278	0.306411	0.722701
Serpinb1b	0.674867	2.92776	2.86255	1.02278	0.306411	0.722701
Stfa1	0.674867	2.92776	2.86255	1.02278	0.306411	0.722701
Gm45930	2.72607	2.92728	1.39024	2.10559	0.03524	0.192541
Gm14280	1.45271	2.92303	2.04409	1.42999	0.15272	0.506084
Gm18021	1.45271	2.92303	2.04409	1.42999	0.15272	0.506084
ENSMUSG00000089767.2	1.45254	2.92302	2.04414	1.42995	0.152731	0.506084
Or52h9	2.70269	2.92096	1.45586	2.00634	0.0448197	0.228308
Arhgap15os	1.44931	2.91919	2.08289	1.40151	0.161062	0.521621
Oas1b	28.6752	2.91607	0.456415	6.38907	1.66895e-10	7.14952e-09
ENSMUSG00000101888.2	8.22233	2.91559	0.829406	3.51527	0.000439307	0.00539892
Gm49769	111.22	2.91368	0.261725	11.1326	8.7075e-29	1.7751e-26
5430414B12Rik	1.46459	2.90214	2.18352	1.32911	0.183812	0.561368
Adh1	0.658444	2.89473	3.60662	0.802616	0.422197	0.817473
ENSMUSG00000109545.2	0.658444	2.89473	3.60662	0.802616	0.422197	0.817473
Mir7685	0.658444	2.89473	3.60662	0.802616	0.422197	0.817473
ENSMUSG00000117239.2	415.481	2.89339	0.206965	13.9801	2.06244e-44	8.62566e-42
ENSMUSG00000053168.8	0.655047	2.89189	2.8813	1.00368	0.315535	0.73096
ENSMUSG00000109880.2	0.655047	2.89189	2.8813	1.00368	0.315535	0.73096
Fam25a	0.655047	2.89189	2.8813	1.00368	0.315535	0.73096
Gm13655	0.655047	2.89189	2.8813	1.00368	0.315535	0.73096
Gm17838	0.655047	2.89189	2.8813	1.00368	0.315535	0.73096
Gm24564	0.655047	2.89189	2.8813	1.00368	0.315535	0.73096
Gm43889	0.655047	2.89189	2.8813	1.00368	0.315535	0.73096
Gm5318	0.655047	2.89189	2.8813	1.00368	0.315535	0.73096
Unc93a	0.655047	2.89189	2.8813	1.00368	0.315535	0.73096
Zfp979	1114.86	2.89119	0.17719	16.3169	7.48897e-60	5.84255e-57
Trabd2b	21.4558	2.8886	0.709537	4.07111	4.67899e-05	0.000757753
ENSMUSG00000085443.2	0.651651	2.88592	2.83158	1.01919	0.308113	0.723981
ENSMUSG00000087011.2	0.651651	2.88592	2.83158	1.01919	0.308113	0.723981
ENSMUSG00000112314.2	0.651651	2.88592	2.83158	1.01919	0.308113	0.723981
ENSMUSG00000114055.2	0.651651	2.88592	2.83158	1.01919	0.308113	0.723981
ENSMUSG00000114069.3	0.651651	2.88592	2.83158	1.01919	0.308113	0.723981
ENSMUSG00000116482.2	0.651651	2.88592	2.83158	1.01919	0.308113	0.723981
ENSMUSG00000120119.1	0.651651	2.88592	2.83158	1.01919	0.308113	0.723981
Gm11817	0.651651	2.88592	2.83158	1.01919	0.308113	0.723981
Gm14564	0.651651	2.88592	2.83158	1.01919	0.308113	0.723981
Gm14864	0.651651	2.88592	2.83158	1.01919	0.308113	0.723981
Gm18168	0.651651	2.88592	2.83158	1.01919	0.308113	0.723981
Gm42705	0.651651	2.88592	2.83158	1.01919	0.308113	0.723981
Gm43502	0.651651	2.88592	2.83158	1.01919	0.308113	0.723981
Gm49379	0.651651	2.88592	2.83158	1.01919	0.308113	0.723981
Gm6633	0.651651	2.88592	2.83158	1.01919	0.308113	0.723981
Gm8836	0.651651	2.88592	2.83158	1.01919	0.308113	0.723981
Mir744	0.651651	2.88592	2.83158	1.01919	0.308113	0.723981
Or52l1	0.651651	2.88592	2.83158	1.01919	0.308113	0.723981
Tm4sf4	0.651651	2.88592	2.83158	1.01919	0.308113	0.723981
Gm3604	848.106	2.88484	0.150873	19.121	1.68969e-81	2.85613e-78
Gm19220	2.84242	2.88338	1.51211	1.90686	0.0565389	0.267327
Csn1s2a	0.648255	2.87898	2.88789	0.996915	0.318806	0.734597
ENSMUSG00000090013.2	0.648255	2.87898	2.88789	0.996915	0.318806	0.734597
ENSMUSG00000104600.5	0.648255	2.87898	2.88789	0.996915	0.318806	0.734597
Gm10997	0.648255	2.87898	2.88789	0.996915	0.318806	0.734597
Gm37474	0.648255	2.87898	2.88789	0.996915	0.318806	0.734597
Gm44797	0.648255	2.87898	2.88789	0.996915	0.318806	0.734597
Gm48525	0.648255	2.87898	2.88789	0.996915	0.318806	0.734597
Gm48984	0.648255	2.87898	2.88789	0.996915	0.318806	0.734597
Krtap5-5	0.648255	2.87898	2.88789	0.996915	0.318806	0.734597
Or56b35	0.648255	2.87898	2.88789	0.996915	0.318806	0.734597
ENSMUSG00000097325.3	77.8778	2.87256	0.333364	8.61688	6.88026e-18	6.47606e-16
ENSMUSG00000024171.6	0.644858	2.86725	3.62751	0.790419	0.429283	0.821806
Gm12644	0.644858	2.86725	3.62751	0.790419	0.429283	0.821806
Gm15709	0.644858	2.86725	3.62751	0.790419	0.429283	0.821806
Gm37133	0.644858	2.86725	3.62751	0.790419	0.429283	0.821806
Gm43258	0.644858	2.86725	3.62751	0.790419	0.429283	0.821806
Gm49963	0.644858	2.86725	3.62751	0.790419	0.429283	0.821806
Gm5414	0.644858	2.86725	3.62751	0.790419	0.429283	0.821806
Or4c1	0.644858	2.86725	3.62751	0.790419	0.429283	0.821806
ENSMUSG00000121042.1	9.41079	2.8533	0.773372	3.68943	0.00022476	0.00301623
Gm16010	3091.82	2.84935	0.215029	13.251	4.45209e-40	1.57054e-37
Gm30146	5.45364	2.8438	1.08212	2.62799	0.00858917	0.0663453
Anxa1	180.969	2.84291	0.369098	7.70232	1.33613e-14	9.61069e-13
A130071D04Rik	1.40797	2.84176	1.85784	1.5296	0.126115	0.452282
Gm14028	1.40797	2.84176	1.85784	1.5296	0.126115	0.452282
Gm7857	1.40813	2.84176	1.85781	1.52963	0.126107	0.452282
Zfp980	1.40134	2.83955	2.07813	1.36639	0.171816	0.541502
ENSMUSG00000110640.2	1.43112	2.83852	1.85159	1.53302	0.125271	0.450333
Gm13162	5.29047	2.83487	1.01293	2.79868	0.00513113	0.0435754
Gm10171	23.1885	2.83413	2.0845	1.35962	0.17395	0.545542
A430073I11Rik	2.56502	2.83009	1.47502	1.91868	0.0550251	0.262529
Nnmt	6.47743	2.82818	0.901087	3.13863	0.00169738	0.017232
Gm12040	2.56485	2.82642	1.41055	2.00376	0.0450953	0.229223
Pwwp4b	157.425	2.82463	1.57925	1.78859	0.0736812	0.321035
Iigp1	27.3223	2.82395	0.502246	5.62264	1.88057e-08	5.86403e-07
Ccdc184	1646.31	2.81991	0.3711	7.5988	2.989e-14	2.0622e-12
Gm10357	18.0833	2.81952	0.57341	4.91711	8.78292e-07	2.04187e-05
ENSMUSG00000120034.1	1.38152	2.81823	1.83953	1.53204	0.125513	0.450856
Gm5119	6.29404	2.81749	1.0205	2.76089	0.00576435	0.0478524
Msx2	1.40451	2.81452	1.79484	1.56812	0.116853	0.430447
ENSMUSG00000087465.2	2.53824	2.81436	1.4083	1.99841	0.0456725	0.231143
Gm40663	2.52182	2.81307	1.55219	1.81233	0.0699353	0.310048
Gm12125	1.37472	2.81205	1.83949	1.52871	0.126336	0.452876
Gm7494	1.40111	2.81198	1.83315	1.53396	0.12504	0.449859
Nutf2-ps2	6.27252	2.81038	1.1214	2.50614	0.0122056	0.0878563
Naip2	20.3815	2.80498	0.63089	4.44607	8.74574e-06	0.000167042
Gm17072	2.51163	2.80295	1.42228	1.97074	0.0487536	0.241642
Gm7911	2.50144	2.79874	1.44246	1.94026	0.0523482	0.253299
Cd300lb	2.59464	2.79705	1.41602	1.97529	0.0482349	0.239831
4930522H14Rik	1.35474	2.79506	1.85831	1.50408	0.13256	0.467288
Gm13000	1.35474	2.79506	1.85831	1.50408	0.13256	0.467288
Tead4	714.391	2.79455	0.273634	10.2127	1.73894e-24	2.78299e-22
ENSMUSG00000112865.2	1.37789	2.79195	1.7946	1.55575	0.119768	0.438059
Ccdc185	1.35134	2.79195	1.80089	1.55032	0.121065	0.440521
Gm13142	41.837	2.78917	0.376349	7.41113	1.25226e-13	8.05098e-12
ENSMUSG00000112711.2	1.3745	2.78892	1.79455	1.55411	0.120158	0.438915
Gm10280	1.34795	2.78891	1.80085	1.54866	0.121464	0.441575
Gm17771	25.3074	2.78723	0.48023	5.80395	6.47713e-09	2.18788e-07
Mab21l1	27.758	2.78332	0.495161	5.62105	1.89805e-08	5.90491e-07
ENSMUSG00000113642.2	859.626	2.78181	0.153084	18.1719	8.62391e-74	1.2064e-70
Gm37199	1.34132	2.78152	2.11411	1.31569	0.188278	0.569057
Ctxn3	27.4138	2.7801	0.497348	5.58985	2.27266e-08	6.98993e-07
Rasgrp3	591.123	2.77994	0.294108	9.4521	3.32096e-21	4.184e-19
ENSMUSG00000059229.8	6.17319	2.77906	0.943655	2.945	0.00322958	0.029716
Tnni3k	2.54141	2.77193	1.43917	1.92606	0.0540968	0.259603
ENSMUSG00000074473.2	2.54158	2.77169	1.43914	1.92593	0.0541128	0.259639
ENSMUSG00000085377.2	1.35468	2.77077	1.91954	1.44346	0.148892	0.499452
Ifitm3	2880.06	2.7707	0.192977	14.3577	9.53542e-47	4.39583e-44
Hbq1a	23.6552	2.76976	0.584778	4.73644	2.17507e-06	4.69103e-05
Gm47192	1.3215	2.76545	1.84004	1.50292	0.132858	0.467835
Drd5	1.32134	2.76545	1.84009	1.50289	0.132867	0.467835
Ldoc1	9.91617	2.76278	0.809578	3.41262	0.000643413	0.00754829
Gm42870	2.52459	2.76167	1.47683	1.87	0.0614836	0.283386
ENSMUSG00000117916.3	208.691	2.76098	0.211828	13.0341	7.83143e-39	2.62567e-36
Gje1	1.34109	2.75775	1.91985	1.43645	0.150876	0.503059
Gm38292	1.34109	2.75775	1.91985	1.43645	0.150876	0.503059
Gm47867	1.31471	2.75764	1.92683	1.43118	0.152378	0.505617
Pdgfd	383.354	2.75726	0.35541	7.75798	8.62903e-15	6.35322e-13
Gm55377	3.74117	2.75411	1.20467	2.2862	0.0222427	0.13793
Cxcl14	284.646	2.75194	0.186199	14.7796	1.98359e-49	1.04507e-46
Gm15388	2.43721	2.74678	1.6174	1.69827	0.0894569	0.364938
Kcnn4	3883.43	2.74557	0.239678	11.4552	2.21352e-30	4.96122e-28
Mir7678	2.58778	2.74279	1.46655	1.87024	0.061451	0.283321
Or52d3	3.60171	2.74222	1.27572	2.14954	0.0315918	0.17746
ENSMUSG00000094462.2	13.342	2.74192	0.662941	4.13599	3.53427e-05	0.000588098
ENSMUSG00000120768.1	8.61674	2.74015	0.787665	3.47883	0.000503606	0.00608951
ENSMUSG00000079455.11	1.29828	2.7391	2.11843	1.29299	0.196016	0.582861
Dydc1	2.43009	2.73833	1.53285	1.78643	0.0740301	0.32203
Bhlhe22	443.072	2.73677	0.190574	14.3606	9.13931e-47	4.26165e-44
Klf14	110.385	2.7363	0.373648	7.3232	2.42122e-13	1.5019e-11
Pf4	52.0426	2.73341	0.577837	4.73042	2.2406e-06	4.82467e-05
Kif19b	25.6273	2.73315	0.458542	5.96053	2.51423e-09	9.01831e-08
Gm13170	1.29149	2.73264	2.08711	1.3093	0.190434	0.573067
Iqcm	1.29149	2.73264	2.08711	1.3093	0.190434	0.573067
Nags	26.3664	2.73226	0.634089	4.30896	1.64025e-05	0.000295085
Gm44435	1.2847	2.7235	2.20245	1.23657	0.216245	0.614711
Samt3	1.28453	2.7235	2.20251	1.23654	0.216258	0.614711
ENSMUSG00000094132.8	2.40364	2.71834	1.43991	1.88785	0.0590466	0.275714
Ifi47	16.9936	2.71694	0.672857	4.03791	5.39286e-05	0.000858624
ENSMUSG00000118119.2	87.2955	2.71127	0.266749	10.1641	2.86761e-24	4.45722e-22
Gm10145	3.62509	2.71028	1.39551	1.94215	0.0521194	0.252737
Gm19891	2.52776	2.70657	1.52466	1.7752	0.0758651	0.327206
Gm9805	40.5478	2.69849	0.387507	6.96373	3.31383e-12	1.78533e-10
Pou2f3	12.0431	2.6904	0.726207	3.70472	0.000211623	0.00287067
ENSMUSG00000109853.2	6.04355	2.6885	0.916716	2.93275	0.00335971	0.0307529
Nxf3	31.7877	2.68309	0.567448	4.72835	2.26356e-06	4.86518e-05
Gm49330	23.4984	2.68239	0.541209	4.95628	7.18552e-07	1.70669e-05
Galnt17	4609.4	2.67652	0.172047	15.557	1.42677e-54	9.04395e-52
ENSMUSG00000108856.2	0.57367	2.67542	3.77972	0.707836	0.479047	0.846569
Gm13153	0.57367	2.67542	3.77972	0.707836	0.479047	0.846569
Gm38261	0.57367	2.67542	3.77972	0.707836	0.479047	0.846569
Gm47530	0.57367	2.67542	3.77972	0.707836	0.479047	0.846569
Gm54521	0.57367	2.67542	3.77972	0.707836	0.479047	0.846569
Gm7361	0.57367	2.67542	3.77972	0.707836	0.479047	0.846569
Gm8865	0.57367	2.67542	3.77972	0.707836	0.479047	0.846569
Krtap4-8	0.57367	2.67542	3.77972	0.707836	0.479047	0.846569
Ssxb10	0.57367	2.67542	3.77972	0.707836	0.479047	0.846569
4632432E15Rik	2.30042	2.67366	1.6953	1.5771	0.114772	0.425835
Gm24432	1.27336	2.67364	2.22404	1.20215	0.229305	0.630888
ENSMUSG00000113508.2	11.5394	2.66998	0.783533	3.40761	0.000655336	0.00765055
Gm44579	295.1	2.66783	0.239332	11.147	7.40778e-29	1.51777e-26
Gm42871	2.27358	2.65795	1.77595	1.49664	0.134487	0.470699
Gabrr1	26.9818	2.65773	0.449878	5.90766	3.46995e-09	1.21878e-07
Cdk6	3643.09	2.65549	0.168787	15.7328	9.01025e-56	6.41277e-53
Gm35619	3.7497	2.65503	1.3688	1.93967	0.0524192	0.253416
Chrna9	2.36661	2.65387	1.4467	1.83443	0.0665901	0.298963
Thsd7b	4.63379	2.6517	1.07017	2.47783	0.0132184	0.0934386
Gm18735	2.26039	2.64945	1.68122	1.5759	0.115048	0.426536
Gm12681	19.5739	2.64766	0.574243	4.6107	4.01315e-06	8.15251e-05
Fam50b	5.71495	2.64471	1.06444	2.48461	0.0129692	0.0921106
Tnfrsf1b	6.90299	2.6404	0.843795	3.12919	0.00175288	0.0177201
1500005C15Rik	2.34	2.63998	1.45975	1.80851	0.0705273	0.311978
H2-Q6	98.9962	2.63568	0.529743	4.9754	6.51137e-07	1.55843e-05
ENSMUSG00000074783.11	1.23996	2.63545	2.1531	1.22402	0.220943	0.618528
Ppp1r2-ps2	3.38491	2.63522	1.74798	1.50758	0.131663	0.465068
ENSMUSG00000048824.8	1.24352	2.63451	1.95551	1.34723	0.177907	0.55244
Gm48271	1.24352	2.63451	1.95551	1.34723	0.177907	0.55244
Wfdc6a	1.24352	2.63451	1.95551	1.34723	0.177907	0.55244
Gm13168	10.3687	2.63391	0.74123	3.55343	0.000380246	0.00477136
ENSMUSG00000111970.3	10.3904	2.63328	0.813768	3.23592	0.00121253	0.0129448
Clec14a	157.58	2.6312	0.391872	6.71445	1.88777e-11	9.27157e-10
Gm37317	2.31695	2.62491	1.51224	1.73578	0.0826032	0.346505
ENSMUSG00000097911.3	516.138	2.62452	0.221551	11.8461	2.25421e-32	5.50895e-30
Gm12918	520.631	2.62408	0.410299	6.39554	1.59982e-10	6.88244e-09
ENSMUSG00000085180.2	21.7499	2.61851	0.585186	4.47466	7.65315e-06	0.000147915
Pate1	8.03134	2.61688	0.778011	3.36355	0.000769462	0.00876594
Tbx20	19.1914	2.61398	0.598908	4.36458	1.27367e-05	0.000234119
Dcpp2	1.22014	2.6138	2.13527	1.22411	0.220913	0.618528
Gm13233	6.74995	2.61372	0.991916	2.63502	0.00841328	0.065335
ENSMUSG00000120853.1	3.49666	2.61159	1.26725	2.06083	0.0393194	0.208103
ENSMUSG00000087547.3	10.4269	2.60926	0.74921	3.48268	0.000496415	0.00601331
Chil4	0.547058	2.60771	3.05525	0.853516	0.393373	0.799894
ENSMUSG00000079346.5	0.547058	2.60771	3.05525	0.853516	0.393373	0.799894
ENSMUSG00000087044.2	0.547058	2.60771	3.05525	0.853516	0.393373	0.799894
ENSMUSG00000091418.3	0.547058	2.60771	3.05525	0.853516	0.393373	0.799894
ENSMUSG00000117497.2	0.547058	2.60771	3.05525	0.853516	0.393373	0.799894
Gm10355	0.547058	2.60771	3.05525	0.853516	0.393373	0.799894
Gm12202	0.547058	2.60771	3.05525	0.853516	0.393373	0.799894
Gm13852	0.547058	2.60771	3.05525	0.853516	0.393373	0.799894
Gm14460	0.547058	2.60771	3.05525	0.853516	0.393373	0.799894
Gm18186	0.547058	2.60771	3.05525	0.853516	0.393373	0.799894
Gm22354	0.547058	2.60771	3.05525	0.853516	0.393373	0.799894
Gm32444	0.547058	2.60771	3.05525	0.853516	0.393373	0.799894
Gm37901	0.547058	2.60771	3.05525	0.853516	0.393373	0.799894
Gm43037	0.547058	2.60771	3.05525	0.853516	0.393373	0.799894
Gm45384	0.547058	2.60771	3.05525	0.853516	0.393373	0.799894
Gm48155	0.547058	2.60771	3.05525	0.853516	0.393373	0.799894
Gm54454	0.547058	2.60771	3.05525	0.853516	0.393373	0.799894
Gm55205	0.547058	2.60771	3.05525	0.853516	0.393373	0.799894
Gm55312	0.547058	2.60771	3.05525	0.853516	0.393373	0.799894
Gm9560	0.547058	2.60771	3.05525	0.853516	0.393373	0.799894
Plxna4os1	0.547058	2.60771	3.05525	0.853516	0.393373	0.799894
Reg3b	0.547058	2.60771	3.05525	0.853516	0.393373	0.799894
Rpl37a-ps2	0.547058	2.60771	3.05525	0.853516	0.393373	0.799894
Serpina1a	0.547058	2.60771	3.05525	0.853516	0.393373	0.799894
Fgf23	66.0619	2.6057	0.446904	5.83056	5.52418e-09	1.88482e-07
ENSMUSG00000113811.2	131.047	2.60465	0.285985	9.10764	8.41897e-20	9.40883e-18
Dnaaf6	3.42926	2.60433	1.21889	2.13664	0.0326275	0.181668
ENSMUSG00000096959.2	131.807	2.60333	0.363379	7.16421	7.82351e-13	4.52759e-11
Gm2553	1.21335	2.60276	1.89893	1.37064	0.170486	0.538861
Gm48662	1.21335	2.60276	1.89893	1.37064	0.170486	0.538861
ENSMUSG00000097898.9	1.2399	2.60262	1.8913	1.3761	0.168791	0.535756
Oas1a	1.21011	2.60227	2.13631	1.21811	0.223181	0.621541
ENSMUSG00000109848.2	0.543661	2.59988	3.05975	0.849702	0.395491	0.79991
Gm14565	0.543661	2.59988	3.05975	0.849702	0.395491	0.79991
Gm28620	0.543661	2.59988	3.05975	0.849702	0.395491	0.79991
Gm38259	0.543661	2.59988	3.05975	0.849702	0.395491	0.79991
Gm42699	0.543661	2.59988	3.05975	0.849702	0.395491	0.79991
Gm43443	0.543661	2.59988	3.05975	0.849702	0.395491	0.79991
Gm44399	0.543661	2.59988	3.05975	0.849702	0.395491	0.79991
Gm47050	0.543661	2.59988	3.05975	0.849702	0.395491	0.79991
Gm48515	0.543661	2.59988	3.05975	0.849702	0.395491	0.79991
Gm8521	0.543661	2.59988	3.05975	0.849702	0.395491	0.79991
Or5aq6	0.543661	2.59988	3.05975	0.849702	0.395491	0.79991
S100g	0.543661	2.59988	3.05975	0.849702	0.395491	0.79991
Topbp1-ps2	0.543661	2.59988	3.05975	0.849702	0.395491	0.79991
Gm15546	2.28354	2.59705	1.68307	1.54305	0.122819	0.44456
Pax7	25.0705	2.59639	0.461365	5.62763	1.82705e-08	5.7147e-07
ENSMUSG00000027848.13	4621.53	2.58935	0.747346	3.46473	0.000530761	0.00636474
ENSMUSG00000110298.2	3.27895	2.5891	1.38608	1.86793	0.0617713	0.28408
Gm47061	12.0693	2.58864	0.739564	3.50023	0.00046486	0.0056581
ENSMUSG00000113535.3	7.73921	2.58846	0.869854	2.97574	0.00292284	0.0273645
Csta2	28.1073	2.58729	0.474756	5.44973	5.04468e-08	1.4681e-06
Gm42888	1.19353	2.58466	2.15888	1.19722	0.23122	0.633879
P2ry12	168.474	2.58367	0.299729	8.62	6.69529e-18	6.31662e-16
ENSMUSG00000084865.2	2.20223	2.58319	1.54214	1.67507	0.0939208	0.376723
Pak6	2830.06	2.58029	0.289252	8.92056	4.63936e-19	4.88941e-17
1700129C05Rik	1.19013	2.57973	1.89985	1.35786	0.174509	0.546342
Cdhr17	1.19029	2.57973	1.89981	1.35789	0.174498	0.546342
ENSMUSG00000106056.2	1.19029	2.57973	1.89981	1.35789	0.174498	0.546342
Gm12635	1.19029	2.57973	1.89981	1.35789	0.174498	0.546342
Gm27000	1.19029	2.57973	1.89981	1.35789	0.174498	0.546342
Gm13711	1.21668	2.57969	1.89203	1.36345	0.172741	0.543057
ENSMUSG00000097254.3	67.9495	2.57722	0.330749	7.79207	6.59225e-15	4.88912e-13
4930455M05Rik	1.18673	2.57602	1.85989	1.38504	0.166041	0.530306
4933435G04Rik	1.18673	2.57602	1.85989	1.38504	0.166041	0.530306
Gm17121	1.18673	2.57602	1.85989	1.38504	0.166041	0.530306
Gm48601	1.18673	2.57602	1.85989	1.38504	0.166041	0.530306
ENSMUSG00000106466.2	1.21328	2.57599	1.85229	1.39071	0.164314	0.52795
Gm16330	1.21328	2.57599	1.85229	1.39071	0.164314	0.52795
Tescl	1.21328	2.57599	1.85229	1.39071	0.164314	0.52795
Bdkrb2	6368.11	2.57545	0.229861	11.2044	3.87929e-29	8.07051e-27
Trim30d	402.57	2.57457	0.210654	12.2218	2.37657e-34	6.42752e-32
Gm42647	3.44206	2.57263	1.24418	2.06774	0.0386644	0.205548
Actl11	1.18334	2.57259	1.9001	1.35392	0.175761	0.54802
Hs6st3	106.057	2.57213	0.243519	10.5623	4.45435e-26	7.96054e-24
Gm16567	8.94728	2.57032	0.754742	3.40556	0.000660287	0.00769285
Adrb2	654.27	2.56914	0.210941	12.1794	4.00138e-34	1.05408e-31
Or6z3	1.1801	2.56898	2.1605	1.18906	0.234414	0.638236
ENSMUSG00000087586.2	2.18241	2.56855	1.45455	1.76588	0.0774164	0.33171
Gm5954	64.5835	2.56135	0.299661	8.54752	1.25762e-17	1.1569e-15
Prdm1	2427.78	2.55766	0.38218	6.69228	2.19727e-11	1.06881e-09
ENSMUSG00000073184.5	10.7771	2.55529	0.749674	3.40853	0.00065314	0.00762711
ENSMUSG00000112041.2	2.1558	2.55527	1.47773	1.72918	0.083776	0.349905
ENSMUSG00000116725.2	6.59414	2.55496	1.08396	2.35707	0.0184197	0.119503
Gm12535	1.16368	2.55239	1.96001	1.30224	0.192835	0.577076
Gm44487	1.16352	2.55239	1.96006	1.3022	0.192847	0.577076
Gm7513	7.73892	2.55134	0.79475	3.21024	0.00132623	0.0140111
ENSMUSG00000070111.5	1.18667	2.54946	1.89326	1.3466	0.17811	0.55244
ENSMUSG00000109907.2	1.16029	2.54936	1.9013	1.34085	0.179968	0.555005
Sycp1-ps1	1.16012	2.54936	1.90135	1.34082	0.17998	0.555005
Cfap144	19.8396	2.54774	0.526439	4.83957	1.30123e-06	2.92942e-05
Aadacl2fm1	0.520445	2.54704	3.09221	0.823694	0.410113	0.810674
C87487	0.520445	2.54704	3.09221	0.823694	0.410113	0.810674
ENSMUSG00000086348.3	0.520445	2.54704	3.09221	0.823694	0.410113	0.810674
ENSMUSG00000099794.2	0.520445	2.54704	3.09221	0.823694	0.410113	0.810674
ENSMUSG00000104014.2	0.520445	2.54704	3.09221	0.823694	0.410113	0.810674
ENSMUSG00000115118.2	0.520445	2.54704	3.09221	0.823694	0.410113	0.810674
ENSMUSG00000118461.2	0.520445	2.54704	3.09221	0.823694	0.410113	0.810674
ENSMUSG00000120421.1	0.520445	2.54704	3.09221	0.823694	0.410113	0.810674
ENSMUSG00000121213.1	0.520445	2.54704	3.09221	0.823694	0.410113	0.810674
Glipr1l1	0.520445	2.54704	3.09221	0.823694	0.410113	0.810674
Gm21013	0.520445	2.54704	3.09221	0.823694	0.410113	0.810674
Gm44100	0.520445	2.54704	3.09221	0.823694	0.410113	0.810674
Gm4548	0.520445	2.54704	3.09221	0.823694	0.410113	0.810674
Gm48131	0.520445	2.54704	3.09221	0.823694	0.410113	0.810674
Gm48162	0.520445	2.54704	3.09221	0.823694	0.410113	0.810674
Gm48355	0.520445	2.54704	3.09221	0.823694	0.410113	0.810674
Gm49071	0.520445	2.54704	3.09221	0.823694	0.410113	0.810674
Gm5442	0.520445	2.54704	3.09221	0.823694	0.410113	0.810674
Gm5519	0.520445	2.54704	3.09221	0.823694	0.410113	0.810674
Gm56863	0.520445	2.54704	3.09221	0.823694	0.410113	0.810674
Mmp10	0.520445	2.54704	3.09221	0.823694	0.410113	0.810674
Nlrp1a	0.520445	2.54704	3.09221	0.823694	0.410113	0.810674
Or2d3b	0.520445	2.54704	3.09221	0.823694	0.410113	0.810674
Vmn2r4	0.520445	2.54704	3.09221	0.823694	0.410113	0.810674
Gm45397	1.18327	2.54587	1.89338	1.34462	0.178749	0.553338
Gpr171	1.18327	2.54587	1.89338	1.34462	0.178749	0.553338
Gm42481	1.15689	2.54576	1.90145	1.33885	0.180619	0.556066
Gm47923	1.15672	2.54576	1.9015	1.33881	0.180631	0.556066
Krt36	1.15672	2.54576	1.9015	1.33881	0.180631	0.556066
ENSMUSG00000113399.3	3.2347	2.54306	1.22286	2.0796	0.037562	0.201377
ENSMUSG00000117676.2	1.17988	2.54139	1.95234	1.30172	0.193013	0.577444
Capg	1061.89	2.54128	0.193647	13.1233	2.42265e-39	8.25901e-37
ENSMUSG00000117044.2	1.15349	2.54128	1.96066	1.29613	0.19493	0.580865
Gm15606	1.15349	2.54128	1.96066	1.29613	0.19493	0.580865
Gm10074	6.65502	2.541	0.984934	2.57987	0.00988364	0.0741968
Gm13731	10.8802	2.53859	0.66657	3.80844	0.000139845	0.00198782
ENSMUSG00000108409.2	2.21559	2.5374	1.49229	1.70034	0.0890675	0.363913
Vwa5b1	38.1778	2.53579	0.453353	5.59341	2.22647e-08	6.85306e-07
Gm37760	4.27381	2.53537	1.18719	2.13561	0.0327113	0.182085
4930557B06Rik	0.513653	2.53075	3.10213	0.815809	0.414609	0.813263
Clca4b	0.513653	2.53075	3.10213	0.815809	0.414609	0.813263
Dynap	0.513653	2.53075	3.10213	0.815809	0.414609	0.813263
ENSMUSG00000073628.6	0.513653	2.53075	3.10213	0.815809	0.414609	0.813263
ENSMUSG00000112619.2	0.513653	2.53075	3.10213	0.815809	0.414609	0.813263
ENSMUSG00000113218.2	0.513653	2.53075	3.10213	0.815809	0.414609	0.813263
ENSMUSG00000116040.2	0.513653	2.53075	3.10213	0.815809	0.414609	0.813263
ENSMUSG00000116951.2	0.513653	2.53075	3.10213	0.815809	0.414609	0.813263
ENSMUSG00000121227.1	0.513653	2.53075	3.10213	0.815809	0.414609	0.813263
Gm10774	0.513653	2.53075	3.10213	0.815809	0.414609	0.813263
Gm16056	0.513653	2.53075	3.10213	0.815809	0.414609	0.813263
Gm18547	0.513653	2.53075	3.10213	0.815809	0.414609	0.813263
Gm18559	0.513653	2.53075	3.10213	0.815809	0.414609	0.813263
Gm18691	0.513653	2.53075	3.10213	0.815809	0.414609	0.813263
Gm19684	0.513653	2.53075	3.10213	0.815809	0.414609	0.813263
Gm25525	0.513653	2.53075	3.10213	0.815809	0.414609	0.813263
Gm26989	0.513653	2.53075	3.10213	0.815809	0.414609	0.813263
Gm28361	0.513653	2.53075	3.10213	0.815809	0.414609	0.813263
Gm37965	0.513653	2.53075	3.10213	0.815809	0.414609	0.813263
Gm4224	0.513653	2.53075	3.10213	0.815809	0.414609	0.813263
Gm43098	0.513653	2.53075	3.10213	0.815809	0.414609	0.813263
Gm44727	0.513653	2.53075	3.10213	0.815809	0.414609	0.813263
Gm50066	0.513653	2.53075	3.10213	0.815809	0.414609	0.813263
Gm50262	0.513653	2.53075	3.10213	0.815809	0.414609	0.813263
Gm54428	0.513653	2.53075	3.10213	0.815809	0.414609	0.813263
Oas1g	0.513653	2.53075	3.10213	0.815809	0.414609	0.813263
Or10d4	0.513653	2.53075	3.10213	0.815809	0.414609	0.813263
Or13o1-ps1	0.513653	2.53075	3.10213	0.815809	0.414609	0.813263
Or4c127	0.513653	2.53075	3.10213	0.815809	0.414609	0.813263
Or4x6	0.513653	2.53075	3.10213	0.815809	0.414609	0.813263
Or5ae2	0.513653	2.53075	3.10213	0.815809	0.414609	0.813263
Ugt3a2	0.513653	2.53075	3.10213	0.815809	0.414609	0.813263
Vmn1r174	0.513653	2.53075	3.10213	0.815809	0.414609	0.813263
ENSMUSG00000120569.1	3.33205	2.52922	1.27947	1.97677	0.0480679	0.239295
Gm8873	1.13691	2.51953	2.24458	1.1225	0.261652	0.673117
ENSMUSG00000086179.2	1.13351	2.51662	2.16741	1.16112	0.245594	0.652454
ENSMUSG00000099715.3	1.13351	2.51662	2.16741	1.16112	0.245594	0.652454
ENSMUSG00000106588.2	25.7186	2.51601	0.469319	5.36099	8.27657e-08	2.32041e-06
Zfp996	4.35434	2.51551	1.06124	2.37036	0.0177708	0.116429
D730045A05Rik	9.83643	2.51345	0.716681	3.50707	0.000453064	0.00554279
Cimip2c	1.15666	2.51318	2.13516	1.17705	0.239177	0.643858
ENSMUSG00000120338.1	4.22342	2.51297	1.08297	2.32043	0.0203175	0.128627
Gm13574	1.13028	2.51296	2.14703	1.17043	0.241827	0.647726
Gm13356	1.13011	2.51296	2.14711	1.17039	0.241843	0.647726
Upk3b	11.6587	2.5126	0.694696	3.61684	0.000298222	0.00385296
Sp100	3.23448	2.50897	1.17843	2.12907	0.0332481	0.184289
Gm48257	1.15327	2.50877	2.15645	1.16338	0.244675	0.65173
Gm28922	1.12688	2.50854	2.16833	1.1569	0.247314	0.654941
Gm7823	1.12688	2.50854	2.16833	1.1569	0.247314	0.654941
ENSMUSG00000092272.2	1.12672	2.50854	2.16841	1.15686	0.24733	0.654941
ENSMUSG00000113421.2	1.12672	2.50854	2.16841	1.15686	0.24733	0.654941
Rapgef4os2	511.725	2.50348	0.24572	10.1884	2.23491e-24	3.52785e-22
ENSMUSG00000110592.2	1.14987	2.50325	2.23491	1.12007	0.262683	0.674328
Gm42525	1.14987	2.50325	2.23491	1.12007	0.262683	0.674328
Gm40020	1.12348	2.50305	2.24683	1.11403	0.265265	0.677297
Zfp991	411.658	2.50289	0.182184	13.7383	5.99053e-43	2.35946e-40
Gm9266	3.20447	2.49827	1.1819	2.11377	0.0345349	0.189788
Znf41-ps	324.678	2.49564	0.210256	11.8696	1.70368e-32	4.24018e-30
ENSMUSG00000105222.2	1.11992	2.49336	2.66048	0.937184	0.348664	0.761521
ENSMUSG00000114196.2	13.7334	2.49314	0.62002	4.02107	5.79356e-05	0.000913815
Mcpt1	2.23534	2.49144	1.52416	1.63463	0.102126	0.396502
Dydc2	4.22675	2.48639	1.03568	2.40072	0.0163628	0.109472
Or10ad1	1785.42	2.48286	0.222282	11.1699	5.72736e-29	1.18545e-26
Ctss	0.493833	2.48017	3.95114	0.627711	0.530194	0.876057
ENSMUSG00000087550.2	0.493833	2.48017	3.95114	0.627711	0.530194	0.876057
ENSMUSG00000105279.2	0.493833	2.48017	3.95114	0.627711	0.530194	0.876057
ENSMUSG00000120702.1	0.493833	2.48017	3.95114	0.627711	0.530194	0.876057
Fbxw27	0.493833	2.48017	3.95114	0.627711	0.530194	0.876057
Gm11825	0.493833	2.48017	3.95114	0.627711	0.530194	0.876057
Gm18199	0.493833	2.48017	3.95114	0.627711	0.530194	0.876057
Gm18957	0.493833	2.48017	3.95114	0.627711	0.530194	0.876057
Gm23407	0.493833	2.48017	3.95114	0.627711	0.530194	0.876057
Gm25668	0.493833	2.48017	3.95114	0.627711	0.530194	0.876057
Gm42919	0.493833	2.48017	3.95114	0.627711	0.530194	0.876057
Gm43881	0.493833	2.48017	3.95114	0.627711	0.530194	0.876057
Gm44229	0.493833	2.48017	3.95114	0.627711	0.530194	0.876057
Gm47625	0.493833	2.48017	3.95114	0.627711	0.530194	0.876057
Gm48453	0.493833	2.48017	3.95114	0.627711	0.530194	0.876057
Gm55684	0.493833	2.48017	3.95114	0.627711	0.530194	0.876057
Or52e7	0.493833	2.48017	3.95114	0.627711	0.530194	0.876057
Or8c14-ps1	0.493833	2.48017	3.95114	0.627711	0.530194	0.876057
Sly	0.493833	2.48017	3.95114	0.627711	0.530194	0.876057
4930540E01Rik	0.490436	2.47558	3.13816	0.788861	0.430193	0.821806
Anxa10	0.490436	2.47558	3.13816	0.788861	0.430193	0.821806
Cypt1	0.490436	2.47558	3.13816	0.788861	0.430193	0.821806
Eif1ad9	0.490436	2.47558	3.13816	0.788861	0.430193	0.821806
ENSMUSG00000068173.13	0.490436	2.47558	3.13816	0.788861	0.430193	0.821806
ENSMUSG00000075586.5	0.490436	2.47558	3.13816	0.788861	0.430193	0.821806
ENSMUSG00000084840.2	0.490436	2.47558	3.13816	0.788861	0.430193	0.821806
ENSMUSG00000107948.3	0.490436	2.47558	3.13816	0.788861	0.430193	0.821806
ENSMUSG00000108490.2	0.490436	2.47558	3.13816	0.788861	0.430193	0.821806
ENSMUSG00000111811.2	0.490436	2.47558	3.13816	0.788861	0.430193	0.821806
ENSMUSG00000111831.2	0.490436	2.47558	3.13816	0.788861	0.430193	0.821806
ENSMUSG00000113599.2	0.490436	2.47558	3.13816	0.788861	0.430193	0.821806
ENSMUSG00000115704.2	0.490436	2.47558	3.13816	0.788861	0.430193	0.821806
ENSMUSG00000118273.2	0.490436	2.47558	3.13816	0.788861	0.430193	0.821806
ENSMUSG00000120701.1	0.490436	2.47558	3.13816	0.788861	0.430193	0.821806
Gm14687	0.490436	2.47558	3.13816	0.788861	0.430193	0.821806
Gm16407	0.490436	2.47558	3.13816	0.788861	0.430193	0.821806
Gm18070	0.490436	2.47558	3.13816	0.788861	0.430193	0.821806
Gm18148	0.490436	2.47558	3.13816	0.788861	0.430193	0.821806
Gm20276	0.490436	2.47558	3.13816	0.788861	0.430193	0.821806
Gm25369	0.490436	2.47558	3.13816	0.788861	0.430193	0.821806
Gm26419	0.490436	2.47558	3.13816	0.788861	0.430193	0.821806
Gm42774	0.490436	2.47558	3.13816	0.788861	0.430193	0.821806
Gm43320	0.490436	2.47558	3.13816	0.788861	0.430193	0.821806
Gm43875	0.490436	2.47558	3.13816	0.788861	0.430193	0.821806
Gm47952	0.490436	2.47558	3.13816	0.788861	0.430193	0.821806
Gm48668	0.490436	2.47558	3.13816	0.788861	0.430193	0.821806
Gm49186	0.490436	2.47558	3.13816	0.788861	0.430193	0.821806
Gm55863	0.490436	2.47558	3.13816	0.788861	0.430193	0.821806
Gm56028	0.490436	2.47558	3.13816	0.788861	0.430193	0.821806
Oosp2	0.490436	2.47558	3.13816	0.788861	0.430193	0.821806
Or5b12	0.490436	2.47558	3.13816	0.788861	0.430193	0.821806
Or5d45	0.490436	2.47558	3.13816	0.788861	0.430193	0.821806
Or5u1-ps1	0.490436	2.47558	3.13816	0.788861	0.430193	0.821806
Or8b3b	0.490436	2.47558	3.13816	0.788861	0.430193	0.821806
Rpl18a-ps2	0.490436	2.47558	3.13816	0.788861	0.430193	0.821806
Stk-ps1	0.490436	2.47558	3.13816	0.788861	0.430193	0.821806
Tas2r123	0.490436	2.47558	3.13816	0.788861	0.430193	0.821806
Tnmd	0.490436	2.47558	3.13816	0.788861	0.430193	0.821806
Tsga8	0.490436	2.47558	3.13816	0.788861	0.430193	0.821806
ENSMUSG00000117545.3	46.456	2.47212	0.344296	7.18023	6.95929e-13	4.05057e-11
Trf	35666.1	2.47192	0.171248	14.4347	3.12983e-47	1.47641e-44
5430433H01Rik	0.48704	2.46708	3.14365	0.784782	0.432581	0.821806
BB187690	0.48704	2.46708	3.14365	0.784782	0.432581	0.821806
ENSMUSG00000078492.4	0.48704	2.46708	3.14365	0.784782	0.432581	0.821806
ENSMUSG00000085721.3	0.48704	2.46708	3.14365	0.784782	0.432581	0.821806
ENSMUSG00000110023.2	0.48704	2.46708	3.14365	0.784782	0.432581	0.821806
ENSMUSG00000113699.2	0.48704	2.46708	3.14365	0.784782	0.432581	0.821806
ENSMUSG00000115536.2	0.48704	2.46708	3.14365	0.784782	0.432581	0.821806
ENSMUSG00000117885.2	0.48704	2.46708	3.14365	0.784782	0.432581	0.821806
ENSMUSG00000120107.1	0.48704	2.46708	3.14365	0.784782	0.432581	0.821806
Gfral	0.48704	2.46708	3.14365	0.784782	0.432581	0.821806
Gm12000	0.48704	2.46708	3.14365	0.784782	0.432581	0.821806
Gm12101	0.48704	2.46708	3.14365	0.784782	0.432581	0.821806
Gm12132	0.48704	2.46708	3.14365	0.784782	0.432581	0.821806
Gm12661	0.48704	2.46708	3.14365	0.784782	0.432581	0.821806
Gm14712	0.48704	2.46708	3.14365	0.784782	0.432581	0.821806
Gm15376	0.48704	2.46708	3.14365	0.784782	0.432581	0.821806
Gm15901	0.48704	2.46708	3.14365	0.784782	0.432581	0.821806
Gm27165	0.48704	2.46708	3.14365	0.784782	0.432581	0.821806
Gm27190	0.48704	2.46708	3.14365	0.784782	0.432581	0.821806
Gm28308	0.48704	2.46708	3.14365	0.784782	0.432581	0.821806
Gm37253	0.48704	2.46708	3.14365	0.784782	0.432581	0.821806
Gm37278	0.48704	2.46708	3.14365	0.784782	0.432581	0.821806
Gm4052	0.48704	2.46708	3.14365	0.784782	0.432581	0.821806
Gm42534	0.48704	2.46708	3.14365	0.784782	0.432581	0.821806
Gm42566	0.48704	2.46708	3.14365	0.784782	0.432581	0.821806
Gm42630	0.48704	2.46708	3.14365	0.784782	0.432581	0.821806
Gm4585	0.48704	2.46708	3.14365	0.784782	0.432581	0.821806
Gm47332	0.48704	2.46708	3.14365	0.784782	0.432581	0.821806
Gm47565	0.48704	2.46708	3.14365	0.784782	0.432581	0.821806
Gm47705	0.48704	2.46708	3.14365	0.784782	0.432581	0.821806
Gm48835	0.48704	2.46708	3.14365	0.784782	0.432581	0.821806
Gm49187	0.48704	2.46708	3.14365	0.784782	0.432581	0.821806
Gm49635	0.48704	2.46708	3.14365	0.784782	0.432581	0.821806
Gm50080	0.48704	2.46708	3.14365	0.784782	0.432581	0.821806
Gm50121	0.48704	2.46708	3.14365	0.784782	0.432581	0.821806
Gm55855	0.48704	2.46708	3.14365	0.784782	0.432581	0.821806
Gm56411	0.48704	2.46708	3.14365	0.784782	0.432581	0.821806
Gm5734	0.48704	2.46708	3.14365	0.784782	0.432581	0.821806
Gm8421	0.48704	2.46708	3.14365	0.784782	0.432581	0.821806
Gm9583	0.48704	2.46708	3.14365	0.784782	0.432581	0.821806
Mir150	0.48704	2.46708	3.14365	0.784782	0.432581	0.821806
Mir6362	0.48704	2.46708	3.14365	0.784782	0.432581	0.821806
Ms4a12	0.48704	2.46708	3.14365	0.784782	0.432581	0.821806
Or13a22	0.48704	2.46708	3.14365	0.784782	0.432581	0.821806
Or2f2	0.48704	2.46708	3.14365	0.784782	0.432581	0.821806
Or5af1	0.48704	2.46708	3.14365	0.784782	0.432581	0.821806
Or5p5c-ps1	0.48704	2.46708	3.14365	0.784782	0.432581	0.821806
Or8g21	0.48704	2.46708	3.14365	0.784782	0.432581	0.821806
V1ra8	0.48704	2.46708	3.14365	0.784782	0.432581	0.821806
Skint8	2.11553	2.46675	1.73515	1.42164	0.155132	0.511283
Serpina3n	3935.69	2.4656	0.239718	10.2854	8.19901e-25	1.36319e-22
ENSMUSG00000110427.2	11.4589	2.46498	0.661034	3.72899	0.000192252	0.00263045
Gm48510	2.03122	2.46168	1.91965	1.28236	0.199716	0.5892
Gm43669	2.0512	2.45594	1.50137	1.63579	0.101883	0.395787
Tm4sf1	507.231	2.45384	0.777327	3.15676	0.00159531	0.0163679
4930445B16Rik	0.483644	2.4529	3.97636	0.61687	0.53732	0.879768
ENSMUSG00000087495.8	0.483644	2.4529	3.97636	0.61687	0.53732	0.879768
ENSMUSG00000098784.3	0.483644	2.4529	3.97636	0.61687	0.53732	0.879768
ENSMUSG00000102163.2	0.483644	2.4529	3.97636	0.61687	0.53732	0.879768
ENSMUSG00000113005.2	0.483644	2.4529	3.97636	0.61687	0.53732	0.879768
ENSMUSG00000117364.2	0.483644	2.4529	3.97636	0.61687	0.53732	0.879768
Gm13249	0.483644	2.4529	3.97636	0.61687	0.53732	0.879768
Gm24171	0.483644	2.4529	3.97636	0.61687	0.53732	0.879768
Gm28069	0.483644	2.4529	3.97636	0.61687	0.53732	0.879768
Gm37491	0.483644	2.4529	3.97636	0.61687	0.53732	0.879768
Gm37560	0.483644	2.4529	3.97636	0.61687	0.53732	0.879768
Gm43528	0.483644	2.4529	3.97636	0.61687	0.53732	0.879768
Gm43804	0.483644	2.4529	3.97636	0.61687	0.53732	0.879768
Gm47656	0.483644	2.4529	3.97636	0.61687	0.53732	0.879768
Gm50466	0.483644	2.4529	3.97636	0.61687	0.53732	0.879768
Gm53049	0.483644	2.4529	3.97636	0.61687	0.53732	0.879768
Gm55648	0.483644	2.4529	3.97636	0.61687	0.53732	0.879768
Gm55995	0.483644	2.4529	3.97636	0.61687	0.53732	0.879768
Gm56385	0.483644	2.4529	3.97636	0.61687	0.53732	0.879768
Gm6885	0.483644	2.4529	3.97636	0.61687	0.53732	0.879768
Or2y15	0.483644	2.4529	3.97636	0.61687	0.53732	0.879768
Or4c15	0.483644	2.4529	3.97636	0.61687	0.53732	0.879768
V1rd19	0.483644	2.4529	3.97636	0.61687	0.53732	0.879768
Vmn1r-ps20	0.483644	2.4529	3.97636	0.61687	0.53732	0.879768
Mir6918	4.04885	2.45238	1.26111	1.94461	0.0518216	0.251835
ENSMUSG00000113566.2	3.05367	2.45209	1.3096	1.8724	0.0611512	0.282324
ENSMUSG00000120085.1	7.43262	2.44856	0.827797	2.95792	0.00309719	0.0287587
ENSMUSG00000113974.2	10.3486	2.4485	0.706626	3.46506	0.000530114	0.00636074
Gm42793	99.7936	2.4483	0.51382	4.76489	1.88953e-06	4.11457e-05
Gm16021	2.00493	2.44307	1.96541	1.24304	0.213854	0.61146
ENSMUSG00000114753.2	3.01994	2.44048	1.35487	1.80127	0.0716606	0.315238
Rem1	3.12325	2.4398	1.27069	1.92006	0.0548508	0.262095
Gm17014	11.0095	2.43648	1.02175	2.38461	0.0170974	0.113021
H1f11-ps	15.1331	2.43644	0.632602	3.85145	0.00011742	0.00170491
ENSMUSG00000092522.2	17.2511	2.4362	0.578744	4.20946	2.55978e-05	0.000440022
Calb2	877.387	2.4356	0.189466	12.8551	8.05445e-38	2.61402e-35
ENSMUSG00000106052.2	2.0178	2.43553	1.48328	1.64199	0.100593	0.392918
Rpl27a-ps4	938.43	2.43524	0.189045	12.8818	5.69711e-38	1.86387e-35
ENSMUSG00000097497.3	2.00121	2.4345	1.71429	1.42012	0.155573	0.512026
Gm13272	4.99179	2.43075	1.0861	2.23805	0.0252177	0.151224
ENSMUSG00000085412.9	209.457	2.42824	0.329457	7.37042	1.70095e-13	1.06983e-11
Gm8538	1.99458	2.42313	1.50737	1.60752	0.107939	0.410354
Calcr	8.24733	2.42306	0.757608	3.1983	0.00138241	0.0145064
ENSMUSG00000102629.2	1.99118	2.42073	1.49716	1.61688	0.105904	0.405467
Gm11439	1.98456	2.41992	1.63281	1.48206	0.138324	0.478603
Gm18580	2.07759	2.41925	1.49676	1.61632	0.106025	0.405583
Pik3r6	3.23758	2.41832	1.38527	1.74574	0.0808567	0.341682
ENSMUSG00000097652.4	170.407	2.41736	0.456057	5.30057	1.15442e-07	3.16009e-06
ENSMUSG00000112924.2	1.9712	2.41428	1.71301	1.40938	0.158724	0.517989
ENSMUSG00000111008.2	15.1507	2.41403	0.624927	3.86291	0.000112045	0.00163741
ENSMUSG00000120432.1	3.04988	2.41063	1.28038	1.88275	0.0597349	0.277627
Rapgef4	7778.4	2.40661	0.217118	11.0844	1.49411e-28	3.00065e-26
Gm48380	3.03662	2.40479	1.25178	1.9211	0.0547191	0.261712
Rpsa-ps10	1470.96	2.40405	0.238454	10.0818	6.64873e-24	1.0027e-21
Selp	1.95794	2.40338	1.67002	1.43913	0.150114	0.501593
Gm17322	2.04774	2.40202	1.47889	1.62421	0.104332	0.401951
Gm11422	1.94459	2.40004	1.96655	1.22043	0.222301	0.620413
Gm7126	2.04435	2.39999	1.47862	1.62313	0.104561	0.402567
Gm22299	1.07874	2.39809	2.28034	1.05164	0.292967	0.70943
ENSMUSG00000043073.11	5.27699	2.39553	1.0851	2.20767	0.0272675	0.159739
Thrb	3996.5	2.39482	0.247708	9.66792	4.12687e-22	5.54368e-20
Steap4	8.03311	2.39398	0.762812	3.13837	0.00169892	0.0172434
ENSMUSG00000106554.3	2.03739	2.39322	1.56602	1.52822	0.126459	0.453036
Klk1b24	4.13058	2.39279	1.21148	1.97509	0.0482578	0.239858
Meiob	4.05868	2.38871	1.09361	2.18425	0.0289436	0.166551
Gm44021	5.81541	2.38149	0.999453	2.3828	0.0171817	0.11343
Dpp4	65.4924	2.37762	0.32476	7.32116	2.45836e-13	1.5226e-11
ENSMUSG00000085025.2	51.9804	2.37664	0.348558	6.81849	9.20035e-12	4.68894e-10
Mir6911	18.864	2.3766	0.519214	4.57729	4.71027e-06	9.45972e-05
Gm13379	4.00513	2.37049	1.12875	2.1001	0.0357203	0.19438
Spink2	47.1717	2.36747	0.397334	5.95839	2.54732e-09	9.12896e-08
ENSMUSG00000120096.1	1.05553	2.36713	2.21818	1.06715	0.285905	0.701797
Gm18827	1.05553	2.36713	2.21818	1.06715	0.285905	0.701797
Gm7882	1.05553	2.36713	2.21818	1.06715	0.285905	0.701797
Gm16030	1.05569	2.36713	2.2181	1.06719	0.285887	0.701797
Gm39348	1.08208	2.36689	2.2051	1.07337	0.283104	0.69882
Gcnt1	21.3626	2.36676	0.580071	4.08012	4.50119e-05	0.000732174
Mucl3	25.5956	2.36486	0.45928	5.14907	2.61783e-07	6.70455e-06
Ankrd63	103.497	2.3636	0.408979	5.77927	7.50238e-09	2.50706e-07
Gm6995	1.98756	2.36357	1.54684	1.528	0.126513	0.453151
Gm49764	11.854	2.36123	0.629056	3.75361	0.000174304	0.00241758
Gm47573	134.524	2.35968	0.268709	8.78152	1.61277e-18	1.59968e-16
ENSMUSG00000120110.1	3.84081	2.35906	1.13469	2.07903	0.0376147	0.201584
Tmem132e	4300.33	2.35883	0.19909	11.8481	2.20237e-32	5.4149e-30
2610042L04Rik	1.05213	2.35821	2.00338	1.17712	0.239149	0.643858
Ces3b	1.0523	2.3582	2.00332	1.17715	0.239136	0.643858
F830016B08Rik	1.0523	2.3582	2.00332	1.17715	0.239136	0.643858
2010106E10Rik	1.04874	2.35811	2.21938	1.06251	0.288004	0.70401
Gemin6-ps	1.04874	2.35811	2.21938	1.06251	0.288004	0.70401
Gm15905	1.04874	2.35811	2.21938	1.06251	0.288004	0.70401
Gm42428	1.04874	2.35811	2.21938	1.06251	0.288004	0.70401
Gm49438	1.0489	2.35811	2.2193	1.06255	0.287986	0.70401
Gm50024	1.0489	2.35811	2.2193	1.06255	0.287986	0.70401
Gm7587	1.0489	2.35811	2.2193	1.06255	0.287986	0.70401
Lgsn	1.07868	2.35796	1.99389	1.1826	0.23697	0.640892
4930553M12Rik	1.07528	2.35791	2.20617	1.06878	0.28517	0.700969
Car12	1791.1	2.35441	0.264548	8.89976	5.59697e-19	5.85201e-17
ENSMUSG00000101680.2	67.3457	2.35436	0.560635	4.19945	2.67563e-05	0.000458576
ENSMUSG00000113909.2	1.93982	2.35251	1.62144	1.45088	0.146813	0.495705
Gm50142	4.84289	2.3501	1.05075	2.23659	0.0253132	0.151606
Cdcp1	13.7166	2.34445	0.576557	4.0663	4.7766e-05	0.000771428
ENSMUSG00000094841.3	4.87831	2.3436	1.02592	2.28439	0.0223484	0.13848
Gm55328	236.73	2.34287	0.349067	6.71182	1.92212e-11	9.42882e-10
Or10ad1c	58.3364	2.33935	0.315885	7.4057	1.3046e-13	8.36098e-12
ENSMUSG00000118633.2	3.76486	2.33898	1.33588	1.75088	0.0799658	0.339017
Sod3	342.162	2.337	0.189975	12.3016	8.87432e-35	2.48285e-32
Spdye4a	2.82871	2.33296	1.39293	1.67486	0.0939621	0.376763
Gm15574	1.02892	2.33286	2.22328	1.04929	0.294047	0.710729
Gm13495	1.02908	2.33286	2.2232	1.04933	0.294028	0.710727
Mir378a	1.02908	2.33286	2.2232	1.04933	0.294028	0.710727
Rgs13	1.02908	2.33286	2.2232	1.04933	0.294028	0.710727
ENSMUSG00000120227.1	110.494	2.33141	0.261353	8.92054	4.64017e-19	4.88941e-17
ENSMUSG00000113537.2	1.02552	2.32616	1.96505	1.18376	0.236507	0.640369
ENSMUSG00000120913.1	1.02552	2.32616	1.96505	1.18376	0.236507	0.640369
Gm48262	1.02552	2.32616	1.96505	1.18376	0.236507	0.640369
Gm9463	1.02552	2.32616	1.96505	1.18376	0.236507	0.640369
Or2d36	1.02552	2.32616	1.96505	1.18376	0.236507	0.640369
Gm9194	1.02568	2.32616	1.96499	1.1838	0.236493	0.640369
Lypd8	1.02568	2.32616	1.96499	1.1838	0.236493	0.640369
Or13p5	1.02568	2.32616	1.96499	1.1838	0.236493	0.640369
Gm37205	1.05207	2.32605	1.95543	1.18953	0.23423	0.637965
ENSMUSG00000085858.2	11.3933	2.32534	0.710388	3.27334	0.00106286	0.0115505
C1qtnf1	118.606	2.32466	0.415347	5.59691	2.18209e-08	6.73179e-07
A630012P03Rik	1.02229	2.32198	1.96529	1.18149	0.237406	0.641346
Gm12793	1.02229	2.32198	1.96529	1.18149	0.237406	0.641346
Gm44208	1.02229	2.32198	1.96529	1.18149	0.237406	0.641346
Gm44979	1.02229	2.32198	1.96529	1.18149	0.237406	0.641346
Gm47744	1.02229	2.32198	1.96529	1.18149	0.237406	0.641346
Gm47835	1.02229	2.32198	1.96529	1.18149	0.237406	0.641346
Or4f14b	1.02229	2.32198	1.96529	1.18149	0.237406	0.641346
Cfd	1.04867	2.3219	1.95569	1.18725	0.235128	0.638808
Gm3851	1.04867	2.3219	1.95569	1.18725	0.235128	0.638808
Or1j11	1.04867	2.3219	1.95569	1.18725	0.235128	0.638808
Inhba	19.0999	2.32124	0.555954	4.17524	2.97677e-05	0.000503383
Ptprq	32.5316	2.32085	0.474998	4.88602	1.02894e-06	2.36767e-05
Gm1110	16.1037	2.31913	0.662486	3.50065	0.00046412	0.00565418
ENSMUSG00000099343.2	1.01873	2.31911	2.22523	1.04219	0.297326	0.713638
Gm49522	1.01873	2.31911	2.22523	1.04219	0.297326	0.713638
Gm49973	1.01873	2.31911	2.22523	1.04219	0.297326	0.713638
Qng1	3420.47	2.31303	0.137254	16.8522	1.01095e-63	9.53771e-61
Kcnk12	10.74	2.31178	0.676329	3.41812	0.000630546	0.0074187
Foxa1	85.13	2.30674	0.302245	7.63201	2.31129e-14	1.62504e-12
Gm45011	12.3291	2.30368	0.609948	3.77685	0.000158825	0.0022264
Dlgap2	76.2447	2.3008	0.318693	7.21949	5.21847e-13	3.09961e-11
Gm9439	4.6049	2.29966	1.16453	1.97475	0.0482968	0.240023
Gm29770	11.9761	2.29927	0.824808	2.78765	0.00530923	0.0448158
ENSMUSG00000120595.1	1.02885	2.29789	2.28266	1.00667	0.314092	0.730247
Or5p59	1.0023	2.29785	2.29674	1.00049	0.317075	0.732902
Gm38225	4.79162	2.29584	0.95582	2.40196	0.0163076	0.109241
Tbata	1.85675	2.29481	1.60067	1.43366	0.15167	0.504424
Gm44888	1.02546	2.29468	1.9993	1.14774	0.251075	0.661001
Gm49739	1.02546	2.29468	1.9993	1.14774	0.251075	0.661001
Tmprss12	1.02546	2.29468	1.9993	1.14774	0.251075	0.661001
ENSMUSG00000120521.1	0.999071	2.29461	2.00941	1.14193	0.253482	0.663689
Gm38105	0.999071	2.29461	2.00941	1.14193	0.253482	0.663689
Gm43736	0.999071	2.29461	2.00941	1.14193	0.253482	0.663689
ENSMUSG00000106783.3	0.998907	2.29461	2.00948	1.1419	0.253497	0.663689
ENSMUSG00000107144.2	0.998907	2.29461	2.00948	1.1419	0.253497	0.663689
ENSMUSG00000120165.1	0.998907	2.29461	2.00948	1.1419	0.253497	0.663689
Gm28940	0.998907	2.29461	2.00948	1.1419	0.253497	0.663689
Gm43006	0.998907	2.29461	2.00948	1.1419	0.253497	0.663689
Gm56283	0.998907	2.29461	2.00948	1.1419	0.253497	0.663689
Or2y16	0.998907	2.29461	2.00948	1.1419	0.253497	0.663689
4930447C11Rik	1.85335	2.29326	1.62017	1.41544	0.15694	0.514088
Mgp	7.52691	2.29253	0.80941	2.83234	0.00462085	0.0401067
Dhrs9	1.02206	2.29078	1.95812	1.16989	0.242046	0.6478
ENSMUSG00000109297.2	1.02206	2.29078	1.95812	1.16989	0.242046	0.6478
Gm43774	1.02206	2.29078	1.95812	1.16989	0.242046	0.6478
Cxcl13	0.995674	2.29069	1.96805	1.16394	0.244449	0.651436
Gm23017	0.995674	2.29069	1.96805	1.16394	0.244449	0.651436
Gm26686	0.995674	2.29069	1.96805	1.16394	0.244449	0.651436
Gm29187	0.995674	2.29069	1.96805	1.16394	0.244449	0.651436
Gm5046	0.995674	2.29069	1.96805	1.16394	0.244449	0.651436
Gm54689	0.995674	2.29069	1.96805	1.16394	0.244449	0.651436
Or52x1	0.995674	2.29069	1.96805	1.16394	0.244449	0.651436
Slco1a6	0.995674	2.29069	1.96805	1.16394	0.244449	0.651436
ENSMUSG00000107419.2	0.99551	2.29069	1.96811	1.1639	0.244464	0.651436
ENSMUSG00000121175.1	0.99551	2.29069	1.96811	1.1639	0.244464	0.651436
Gm21051	0.99551	2.29069	1.96811	1.1639	0.244464	0.651436
Gm3841	0.99551	2.29069	1.96811	1.1639	0.244464	0.651436
Gm55204	0.99551	2.29069	1.96811	1.1639	0.244464	0.651436
ENSMUSG00000113334.2	26.6626	2.29009	0.541597	4.22841	2.35349e-05	0.00040767
ENSMUSG00000121156.1	7.48612	2.28923	0.787182	2.90814	0.00363591	0.0328877
Iigp1c	4.63053	2.28923	1.07933	2.12097	0.0339247	0.187022
Gm13032	18.3424	2.28881	0.552953	4.13925	3.4844e-05	0.000581112
Plcxd3	106.782	2.28853	0.388721	5.88732	3.92499e-09	1.36677e-07
ENSMUSG00000113741.2	1.01866	2.28611	1.99999	1.14306	0.253013	0.663414
Ifi207	1.01866	2.28611	1.99999	1.14306	0.253013	0.663414
Ctsll3	0.992278	2.286	2.01019	1.13721	0.255452	0.66566
ENSMUSG00000070995.11	0.992278	2.286	2.01019	1.13721	0.255452	0.66566
ENSMUSG00000099718.2	0.992278	2.286	2.01019	1.13721	0.255452	0.66566
ENSMUSG00000111381.2	0.992278	2.286	2.01019	1.13721	0.255452	0.66566
Glra2	0.992278	2.286	2.01019	1.13721	0.255452	0.66566
Gm45296	0.992278	2.286	2.01019	1.13721	0.255452	0.66566
Wfdc10	0.992278	2.286	2.01019	1.13721	0.255452	0.66566
Gm14929	0.992114	2.286	2.01026	1.13717	0.255468	0.66566
Gm9259	0.992114	2.286	2.01026	1.13717	0.255468	0.66566
Gp2	0.992114	2.286	2.01026	1.13717	0.255468	0.66566
Myl10	0.992114	2.286	2.01026	1.13717	0.255468	0.66566
Tmem238l	0.992114	2.286	2.01026	1.13717	0.255468	0.66566
Gm15795	3.67313	2.28432	1.19583	1.91024	0.0561027	0.265854
ENSMUSG00000117421.2	10.3896	2.28336	0.700005	3.26192	0.0011066	0.0119777
ENSMUSG00000085445.2	23.5536	2.28165	0.51021	4.47198	7.74988e-06	0.000149642
Gm19208	1.01527	2.27897	2.28552	0.997137	0.318698	0.734597
Gm44111	1.01527	2.27897	2.28552	0.997137	0.318698	0.734597
ENSMUSG00000117783.2	0.988881	2.27887	2.29978	0.990907	0.321731	0.737194
Gm54905	0.988881	2.27887	2.29978	0.990907	0.321731	0.737194
Gm8939	0.988881	2.27887	2.29978	0.990907	0.321731	0.737194
ENSMUSG00000120394.1	0.988717	2.27887	2.29987	0.990868	0.32175	0.737194
Gm15712	0.988717	2.27887	2.29987	0.990868	0.32175	0.737194
Catsperg2	1.83337	2.27789	1.5527	1.46705	0.142363	0.486469
Gm29396	1.83337	2.27789	1.5527	1.46705	0.142363	0.486469
Bmp10	1.82641	2.27561	1.61856	1.40595	0.15974	0.519892
Gm4257	1.82674	2.275	1.61851	1.40562	0.159837	0.519949
ENSMUSG00000117029.2	5.56322	2.27496	0.998004	2.27951	0.022637	0.139948
Gm50474	1.82301	2.2741	1.64981	1.3784	0.168079	0.534543
Slc30a2	40.5121	2.27337	0.377516	6.02192	1.72365e-09	6.32807e-08
ENSMUSG00000116635.2	128.939	2.27328	0.263905	8.61403	7.05379e-18	6.60873e-16
ENSMUSG00000117647.2	1.91298	2.27267	1.52529	1.49	0.136225	0.474531
Gm10154	13.6119	2.27254	0.86645	2.62282	0.00872056	0.0670898
ENSMUSG00000097569.3	36.783	2.2719	0.423967	5.35867	8.38361e-08	2.34485e-06
Gm49553	4.49861	2.27108	1.38527	1.63945	0.10112	0.393917
ENSMUSG00000118645.2	1.82318	2.27089	1.55225	1.46297	0.143477	0.488467
Gm10015	1.82318	2.27089	1.55225	1.46297	0.143477	0.488467
F11r	221.9	2.27072	0.226152	10.0407	1.00972e-23	1.48954e-21
ENSMUSG00000111194.2	1.90958	2.2704	1.52503	1.48876	0.136551	0.475124
ENSMUSG00000121037.1	2.78862	2.27031	1.31087	1.7319	0.0832906	0.348631
ENSMUSG00000106357.3	3.78083	2.26844	1.26293	1.79617	0.0724673	0.317685
Gm57451	3.62653	2.26603	1.14006	1.98764	0.0468519	0.235146
Ly6e	3633.36	2.26483	0.179389	12.6252	1.53297e-36	4.60663e-34
ENSMUSG00000097068.4	49.1498	2.26253	0.365182	6.19563	5.80518e-10	2.30435e-08
Adra1b	294.243	2.26061	0.371396	6.08679	1.15195e-09	4.34315e-08
H2-Q5	42.1487	2.26032	0.52998	4.26492	1.99977e-05	0.000351047
ENSMUSG00000056359.8	11.8535	2.2598	0.777645	2.90596	0.00366129	0.0330805
Mill2	30.4952	2.25914	0.639605	3.53208	0.000412306	0.005112
ENSMUSG00000120307.1	1.00224	2.25778	2.7163	0.831196	0.405863	0.808974
2810404F17Rik	0.998844	2.25716	2.28939	0.985925	0.32417	0.738685
Chil5	0.972458	2.25695	2.30398	0.979588	0.327289	0.742094
Gm21998	0.972458	2.25695	2.30398	0.979588	0.327289	0.742094
Gm25926	0.972458	2.25695	2.30398	0.979588	0.327289	0.742094
ENSMUSG00000111576.2	0.972294	2.25695	2.30407	0.979548	0.327309	0.742094
Mmp1a	0.972294	2.25695	2.30407	0.979548	0.327309	0.742094
Plaat5	1.79996	2.2562	1.57205	1.4352	0.151231	0.503541
ENSMUSG00000107198.3	1.88653	2.25554	1.52354	1.48046	0.138751	0.479399
Gm11456	7.13959	2.25448	1.10457	2.04104	0.0412466	0.215325
Serpina3c	1.88297	2.25394	1.50733	1.49532	0.134832	0.4715
Gm44231	0.995447	2.2535	2.22151	1.0144	0.310392	0.726642
Gstt4	0.995447	2.2535	2.22151	1.0144	0.310392	0.726642
ENSMUSG00000090708.2	0.969062	2.25324	2.23618	1.00763	0.313633	0.730097
ENSMUSG00000096921.2	0.968898	2.25324	2.23628	1.00759	0.313653	0.730097
ENSMUSG00000116737.2	0.968898	2.25324	2.23628	1.00759	0.313653	0.730097
Gm18114	0.968898	2.25324	2.23628	1.00759	0.313653	0.730097
Gm7739	0.968898	2.25324	2.23628	1.00759	0.313653	0.730097
Gm11497	1.78961	2.25299	1.80579	1.24765	0.21216	0.60951
Srrm3os	1.87957	2.25127	1.52307	1.47811	0.139379	0.480933
Il15	44.219	2.24902	0.435375	5.16571	2.39531e-07	6.18543e-06
ENSMUSG00000111771.2	0.992051	2.24877	2.22221	1.01196	0.311559	0.727737
Gm13064	0.992051	2.24877	2.22221	1.01196	0.311559	0.727737
Gm47931	0.992051	2.24877	2.22221	1.01196	0.311559	0.727737
Gm48339	0.992051	2.24877	2.22221	1.01196	0.311559	0.727737
Prss21	0.992051	2.24877	2.22221	1.01196	0.311559	0.727737
ENSMUSG00000086892.2	0.965665	2.2485	2.23695	1.00516	0.31482	0.730855
ENSMUSG00000097516.8	0.965665	2.2485	2.23695	1.00516	0.31482	0.730855
Nkx2-6	0.965665	2.2485	2.23695	1.00516	0.31482	0.730855
Sptlc3	0.965665	2.2485	2.23695	1.00516	0.31482	0.730855
ENSMUSG00000111275.2	0.965501	2.2485	2.23705	1.00512	0.31484	0.730855
Gm13582	0.965501	2.2485	2.23705	1.00512	0.31484	0.730855
Gm19095	0.965501	2.2485	2.23705	1.00512	0.31484	0.730855
Gm46103	0.965501	2.2485	2.23705	1.00512	0.31484	0.730855
Gm50172	0.965501	2.2485	2.23705	1.00512	0.31484	0.730855
Gm9540	0.965501	2.2485	2.23705	1.00512	0.31484	0.730855
Gm43096	5.40481	2.24814	1.00017	2.24776	0.0245915	0.148435
Slc6a12	2.7107	2.247	1.32351	1.69776	0.0895536	0.365209
Gm47688	0.988654	2.24271	2.29171	0.978621	0.327767	0.742592
Gm14273	0.962269	2.24245	2.30652	0.97222	0.330941	0.745561
Gm14869	0.962269	2.24245	2.30652	0.97222	0.330941	0.745561
Gm43864	0.962269	2.24245	2.30652	0.97222	0.330941	0.745561
Gm47699	0.962269	2.24245	2.30652	0.97222	0.330941	0.745561
ENSMUSG00000121171.1	0.962105	2.24245	2.30662	0.97218	0.330961	0.745561
Casp4	32.4644	2.24196	0.533974	4.19864	2.68524e-05	0.000459953
Gm7627	2.68781	2.23879	1.38555	1.61581	0.106135	0.405663
D630039A03Rik	65.2289	2.23691	0.307979	7.2632	3.78049e-13	2.28781e-11
Gm17097	1.85636	2.23668	1.52159	1.46996	0.141573	0.485043
Gm12079	1.85296	2.23441	1.52136	1.46869	0.141916	0.485639
Gm50238	2.68085	2.23318	1.33347	1.67471	0.0939906	0.37678
Gm5530	2.77405	2.23306	1.24698	1.79077	0.0733295	0.320046
Calhm6	4.53737	2.23265	0.99178	2.25115	0.0243758	0.147505
Gm37626	1.76316	2.23231	1.80587	1.23614	0.216406	0.614827
ENSMUSG00000117365.2	27.1707	2.23212	0.535048	4.1718	3.02203e-05	0.000510611
Gm8222	0.985258	2.2317	2.72351	0.81942	0.412547	0.81295
Ces1b	0.958872	2.23149	2.74387	0.813262	0.416068	0.814165
ENSMUSG00000100237.2	0.958708	2.23149	2.744	0.813224	0.41609	0.814165
Vmn1r51	5.55564	2.23117	0.911868	2.44681	0.0144127	0.0997775
Fcgr2b	1.84956	2.23099	1.54739	1.44178	0.149366	0.500014
ENSMUSG00000112290.2	6.2875	2.23026	0.878515	2.53867	0.0111275	0.0815277
H2-Q10	205.579	2.2299	0.455833	4.89193	9.98524e-07	2.30422e-05
Pnma3	25.4374	2.22772	0.426033	5.22899	1.7044e-07	4.52809e-06
Gm47538	2.66427	2.22414	1.29237	1.72098	0.085255	0.353643
ENSMUSG00000116029.3	3.54483	2.22298	1.28385	1.7315	0.0833631	0.34877
Gm47027	2.7476	2.22176	1.28994	1.72237	0.085003	0.353067
Pwwp4-ps	7.89784	2.21864	1.17677	1.88536	0.0593809	0.276836
Col18a1	16140.2	2.21848	0.217231	10.2125	1.74246e-24	2.78299e-22
Gm11747	18.9462	2.21679	0.55022	4.02893	5.60324e-05	0.00088898
ENSMUSG00000096982.4	1.8367	2.21678	1.67851	1.32069	0.186605	0.566112
H2-Q2	20.0752	2.21653	0.558401	3.96943	7.20455e-05	0.00110501
ENSMUSG00000105271.2	31.8319	2.21525	0.393467	5.63008	1.80129e-08	5.6472e-07
Gm10259	37.519	2.21302	0.517265	4.2783	1.88325e-05	0.000332462
Gm9930	1.82295	2.21197	1.57699	1.40266	0.160719	0.521187
Eng	648.606	2.21137	0.354818	6.2324	4.59352e-10	1.85423e-08
ENSMUSG00000113479.2	91.7624	2.21104	0.253506	8.72185	2.73682e-18	2.65615e-16
Sema3c	2124.22	2.21086	0.337946	6.54206	6.06772e-11	2.76579e-09
Gm18948	37.4192	2.20653	0.410075	5.38081	7.41509e-08	2.09627e-06
Lgals3bp	1202.76	2.20558	0.119277	18.4913	2.42642e-76	3.64574e-73
Lgals9	195.454	2.20419	0.20531	10.7359	6.90647e-27	1.29116e-24
ENSMUSG00000084807.2	23.4612	2.20416	0.444111	4.96309	6.93808e-07	1.65275e-05
Atf7ip2	36.3046	2.20386	0.434848	5.06812	4.01766e-07	9.97481e-06
BC051019	27.9751	2.20372	0.4594	4.79697	1.61088e-06	3.56519e-05
ENSMUSG00000070574.4	110.178	2.20272	0.304734	7.22835	4.88885e-13	2.91663e-11
Neurl1a	4995.15	2.20031	0.281906	7.80512	5.94451e-15	4.45761e-13
Meox2	62.2371	2.19664	0.350562	6.26605	3.70321e-10	1.51749e-08
Clec3b	382.246	2.19565	0.342307	6.41426	1.41508e-10	6.14636e-09
Inhbc	14.9194	2.19553	0.659701	3.32807	0.000874485	0.00979462
Gm31711	2.64307	2.1938	1.44828	1.51476	0.129832	0.461012
Cxcl9	2.77399	2.19333	1.29006	1.70018	0.089098	0.364001
Gsc	11.5346	2.19263	0.693997	3.15942	0.00158081	0.0162355
Gm49165	6.15646	2.19103	0.902097	2.42882	0.0151481	0.103614
Fndc1	4595.14	2.19053	0.20423	10.7258	7.70217e-27	1.43331e-24
Nup62cl	304.615	2.18992	0.16114	13.5902	4.57847e-42	1.71981e-39
Gm47200	21.2504	2.18846	0.493616	4.43352	9.27082e-06	0.000176159
Spaca1	8.95053	2.18605	0.792692	2.75776	0.00581988	0.0482726
Syt1	8052.16	2.18146	0.241142	9.04637	1.47795e-19	1.62928e-17
Gm7224	1.7452	2.18123	1.78808	1.21987	0.222513	0.620797
Gm8955	6.18252	2.17828	0.841836	2.58753	0.00966658	0.0729317
Tuba3a	6.14797	2.17674	0.900491	2.41728	0.0156368	0.105832
L1td1	1.72861	2.17647	1.95705	1.11211	0.266089	0.67823
Fth1	228649	2.17047	0.142929	15.1857	4.40061e-52	2.5873e-49
ENSMUSG00000091568.9	10.1289	2.16798	0.863339	2.51116	0.0120335	0.0868599
Adamts19	672.953	2.16632	0.420297	5.15424	2.54656e-07	6.52615e-06
Lypd6b	41.6573	2.1657	0.574652	3.76872	0.000164087	0.00228831
Pax9	119.641	2.16338	0.245376	8.81658	1.18004e-18	1.18495e-16
ENSMUSG00000097621.2	15.7614	2.16316	0.534134	4.04985	5.12508e-05	0.000822772
ENSMUSG00000101517.8	1.8529	2.15978	1.67102	1.2925	0.196186	0.58313
C1rl	84.5064	2.1555	0.395728	5.44691	5.12514e-08	1.48938e-06
ENSMUSG00000111924.2	1.72538	2.155	1.60643	1.34149	0.179763	0.554741
Rpl26-ps5	1.72538	2.155	1.60643	1.34149	0.179763	0.554741
Potefam3f	2.79698	2.15206	1.39528	1.54239	0.122978	0.444834
4930402F06Rik	1.72198	2.15024	1.57473	1.36546	0.172108	0.542071
Vmn2r79	1.72198	2.15024	1.57473	1.36546	0.172108	0.542071
Gbp10	2.56	2.15017	1.46223	1.47047	0.141435	0.484811
Ifi44	282.785	2.15007	0.186256	11.5436	7.9518e-31	1.80217e-28
ENSMUSG00000109262.2	1.71858	2.14979	1.60605	1.33856	0.180714	0.556131
Gm44997	63.6379	2.14731	0.279285	7.68858	1.48779e-14	1.06262e-12
Padi4	6.10131	2.14684	0.824747	2.60303	0.00924035	0.0702122
Gm9396	286.599	2.14394	0.984993	2.17661	NA	NA
Nrk	1687.11	2.14357	0.245074	8.74661	2.19853e-18	2.14399e-16
Gm47815	2.55628	2.13958	1.31128	1.63167	0.102748	0.397965
Plac8	16.233	2.13887	0.559706	3.82142	0.000132686	0.00189335
ENSMUSG00000106441.3	5.06556	2.1379	1.06543	2.0066	0.044792	0.228224
ENSMUSG00000092335.2	177.842	2.13482	0.206877	10.3193	5.76576e-25	9.78683e-23
Gm49958	1.68841	2.13311	1.71598	1.24309	0.213836	0.61146
Gm13472	1.68874	2.13243	1.71592	1.24273	0.213966	0.611496
Gm8307	1.67571	2.13158	2.00867	1.06119	0.288603	0.704776
Krt87	1.67571	2.13158	2.00867	1.06119	0.288603	0.704776
Gm13743	30.109	2.13051	0.406788	5.2374	1.62858e-07	4.34945e-06
Gm43414	1.69537	2.13038	1.55721	1.36807	0.17129	0.540685
Gm12029	1.69197	2.12786	1.557	1.36664	0.171738	0.541427
Gm48158	1.69197	2.12786	1.557	1.36664	0.171738	0.541427
Gm10416	103.132	2.1243	0.256208	8.29129	1.12027e-16	9.6696e-15
Rplp1rt	5.13247	2.12329	0.924191	2.29746	0.0215924	0.134867
Gm19994	2.51964	2.12285	1.34231	1.58149	0.113765	0.423686
Gm19175	0.91753	2.1215	2.78714	0.761177	0.446551	0.830386
ENSMUSG00000120044.1	0.917694	2.1215	2.787	0.761214	0.446529	0.830383
ENSMUSG00000114792.2	2.50289	2.11956	1.4447	1.46713	0.14234	0.486469
Gm24409	1.66892	2.11574	1.67467	1.26338	0.206453	0.600596
P2ry13	1.66892	2.11574	1.67467	1.26338	0.206453	0.600596
Gm16421	2.50321	2.11408	1.32429	1.59639	0.110402	0.41532
Allc	1.75516	2.11404	1.77323	1.19219	0.233185	0.636411
Ccdc83	11.0231	2.11375	0.801085	2.63861	0.00832478	0.064722
Gm19140	1.66519	2.11297	1.65458	1.27704	0.201587	0.592007
Gm49374	1.66519	2.11297	1.65458	1.27704	0.201587	0.592007
ENSMUSG00000099616.2	1.66876	2.11232	1.57227	1.34348	0.179117	0.553758
Or7a35	1.66876	2.11232	1.57227	1.34348	0.179117	0.553758
Gm14494	120.391	2.11152	0.290772	7.26176	3.82083e-13	2.29975e-11
Gm19203	1.66213	2.11027	1.6743	1.26039	0.207528	0.602692
Lmod2	1.66213	2.11027	1.6743	1.26039	0.207528	0.602692
Gm43490	1.66536	2.10916	1.55564	1.35581	0.175159	0.54694
Gm48767	2.57943	2.10836	1.25571	1.67902	0.0931481	0.374773
Gm13065	1.66196	2.1072	1.57188	1.34056	0.180064	0.555005
Ccrl2	14.3289	2.10341	0.635735	3.30862	0.000937553	0.0103891
Hoxc11	2.47644	2.10236	1.3619	1.54369	0.122663	0.444183
ENSMUSG00000113157.3	27.6682	2.10127	0.448535	4.68473	2.80323e-06	5.88011e-05
Klhl29	426.639	2.10025	0.267324	7.85655	3.94865e-15	2.99418e-13
Fcrl2	2.47321	2.0996	1.3382	1.56897	0.116656	0.430227
Hbq1b	11.5368	2.0985	0.80988	2.59113	0.00956624	0.0722418
Gm45725	1.64198	2.09749	1.74545	1.20169	0.229484	0.630938
ENSMUSG00000114957.2	94.7345	2.09657	0.276326	7.58732	3.26581e-14	2.24555e-12
Sct	15.9678	2.09614	0.64951	3.22726	0.00124981	0.0133042
Gm19345	7.74146	2.09569	0.755334	2.77451	0.00552841	0.0462522
Xlr3b	457.76	2.09529	0.262217	7.99068	1.342e-15	1.06125e-13
ENSMUSG00000079278.3	1.64214	2.0946	1.62926	1.28561	0.198578	0.587193
Ddr2	2136.79	2.09455	0.182699	11.4645	1.98829e-30	4.48117e-28
Gm4913	2.54958	2.09419	1.30741	1.60178	0.109205	0.412997
Gm18705	4.19173	2.09409	1.00375	2.08626	0.0369547	0.199094
Ibsp	1.63875	2.0914	1.60263	1.30498	0.1919	0.57543
Cyp4b1	1.72175	2.0908	1.5522	1.34699	0.177983	0.55244
Gm18994	1.72175	2.0908	1.5522	1.34699	0.177983	0.55244
Lrg1	1.72175	2.0908	1.5522	1.34699	0.177983	0.55244
ENSMUSG00000086034.2	1.72192	2.09052	1.55217	1.34684	0.178032	0.55244
Mtnr1b	1.63535	2.08878	1.60247	1.30348	0.192412	0.576274
Gm11689	1.63195	2.08659	1.62884	1.28102	0.200186	0.589941
Gm57191	1.63195	2.08659	1.62884	1.28102	0.200186	0.589941
ENSMUSG00000078508.2	0.382447	2.08618	4.02647	0.518117	0.604377	0.901328
ENSMUSG00000079039.2	0.382447	2.08618	4.02647	0.518117	0.604377	0.901328
ENSMUSG00000079407.10	0.382447	2.08618	4.02647	0.518117	0.604377	0.901328
ENSMUSG00000086644.3	0.382447	2.08618	4.02647	0.518117	0.604377	0.901328
ENSMUSG00000100905.2	0.382447	2.08618	4.02647	0.518117	0.604377	0.901328
ENSMUSG00000101153.2	0.382447	2.08618	4.02647	0.518117	0.604377	0.901328
ENSMUSG00000102574.2	0.382447	2.08618	4.02647	0.518117	0.604377	0.901328
ENSMUSG00000103328.2	0.382447	2.08618	4.02647	0.518117	0.604377	0.901328
ENSMUSG00000109052.2	0.382447	2.08618	4.02647	0.518117	0.604377	0.901328
ENSMUSG00000111353.2	0.382447	2.08618	4.02647	0.518117	0.604377	0.901328
ENSMUSG00000121079.1	0.382447	2.08618	4.02647	0.518117	0.604377	0.901328
ENSMUSG00000121234.1	0.382447	2.08618	4.02647	0.518117	0.604377	0.901328
Gm11982	0.382447	2.08618	4.02647	0.518117	0.604377	0.901328
Gm12424	0.382447	2.08618	4.02647	0.518117	0.604377	0.901328
Gm13232	0.382447	2.08618	4.02647	0.518117	0.604377	0.901328
Gm13287	0.382447	2.08618	4.02647	0.518117	0.604377	0.901328
Gm15047	0.382447	2.08618	4.02647	0.518117	0.604377	0.901328
Gm15731	0.382447	2.08618	4.02647	0.518117	0.604377	0.901328
Gm21122	0.382447	2.08618	4.02647	0.518117	0.604377	0.901328
Gm22474	0.382447	2.08618	4.02647	0.518117	0.604377	0.901328
Gm23003	0.382447	2.08618	4.02647	0.518117	0.604377	0.901328
Gm23223	0.382447	2.08618	4.02647	0.518117	0.604377	0.901328
Gm23593	0.382447	2.08618	4.02647	0.518117	0.604377	0.901328
Gm25918	0.382447	2.08618	4.02647	0.518117	0.604377	0.901328
Gm26408	0.382447	2.08618	4.02647	0.518117	0.604377	0.901328
Gm29920	0.382447	2.08618	4.02647	0.518117	0.604377	0.901328
Gm33700	0.382447	2.08618	4.02647	0.518117	0.604377	0.901328
Gm37057	0.382447	2.08618	4.02647	0.518117	0.604377	0.901328
Gm40932	0.382447	2.08618	4.02647	0.518117	0.604377	0.901328
Gm42684	0.382447	2.08618	4.02647	0.518117	0.604377	0.901328
Gm42964	0.382447	2.08618	4.02647	0.518117	0.604377	0.901328
Gm44211	0.382447	2.08618	4.02647	0.518117	0.604377	0.901328
Gm47195	0.382447	2.08618	4.02647	0.518117	0.604377	0.901328
Gm47528	0.382447	2.08618	4.02647	0.518117	0.604377	0.901328
Gm47739	0.382447	2.08618	4.02647	0.518117	0.604377	0.901328
Gm47809	0.382447	2.08618	4.02647	0.518117	0.604377	0.901328
Gm48039	0.382447	2.08618	4.02647	0.518117	0.604377	0.901328
Gm48799	0.382447	2.08618	4.02647	0.518117	0.604377	0.901328
Gm49632	0.382447	2.08618	4.02647	0.518117	0.604377	0.901328
Gm50179	0.382447	2.08618	4.02647	0.518117	0.604377	0.901328
Gm50225	0.382447	2.08618	4.02647	0.518117	0.604377	0.901328
Gm50306	0.382447	2.08618	4.02647	0.518117	0.604377	0.901328
Gm50436	0.382447	2.08618	4.02647	0.518117	0.604377	0.901328
Gm56362	0.382447	2.08618	4.02647	0.518117	0.604377	0.901328
Gm7439	0.382447	2.08618	4.02647	0.518117	0.604377	0.901328
Gm7839	0.382447	2.08618	4.02647	0.518117	0.604377	0.901328
Gm8711	0.382447	2.08618	4.02647	0.518117	0.604377	0.901328
Gm9298	0.382447	2.08618	4.02647	0.518117	0.604377	0.901328
Gm9758	0.382447	2.08618	4.02647	0.518117	0.604377	0.901328
H2-M10.6	0.382447	2.08618	4.02647	0.518117	0.604377	0.901328
Ifna13	0.382447	2.08618	4.02647	0.518117	0.604377	0.901328
Ighv2-1	0.382447	2.08618	4.02647	0.518117	0.604377	0.901328
Klra3	0.382447	2.08618	4.02647	0.518117	0.604377	0.901328
Or2w3b	0.382447	2.08618	4.02647	0.518117	0.604377	0.901328
Or5p56	0.382447	2.08618	4.02647	0.518117	0.604377	0.901328
Ppp4r3c1	0.382447	2.08618	4.02647	0.518117	0.604377	0.901328
Rex2	0.382447	2.08618	4.02647	0.518117	0.604377	0.901328
Sirpd	0.382447	2.08618	4.02647	0.518117	0.604377	0.901328
Vmn2r109	0.382447	2.08618	4.02647	0.518117	0.604377	0.901328
Hspe1-ps2	1.71496	2.08477	1.59974	1.3032	0.192508	0.576401
Muc20	4.15832	2.08434	1.01952	2.04442	0.040912	0.214019
Il7	8.31275	2.08402	0.743409	2.80333	0.00505772	0.0430783
ENSMUSG00000111962.2	2.4398	2.08363	1.39443	1.49425	0.13511	0.471913
ENSMUSG00000097441.2	2.51925	2.07965	1.32278	1.57219	0.115907	0.428285
Or52b3	11.3834	2.07921	0.820378	2.53446	0.0112622	0.0822922
ENSMUSG00000114522.2	43.4945	2.07407	0.380969	5.44419	5.20424e-08	1.51128e-06
Misfa	11.0873	2.07368	0.681506	3.04278	0.002344	0.0226949
Lsmem1	2.50622	2.07201	1.40461	1.47515	0.140173	0.482453
D330025C20Rik	5.69561	2.07179	0.92981	2.22818	0.0258683	0.153978
Fbxw28	1.69514	2.07164	1.56721	1.32186	0.186213	0.565611
Gm19541	0.890917	2.06955	2.35992	0.876956	0.380511	0.790848
Vmn2r75	0.890917	2.06955	2.35992	0.876956	0.380511	0.790848
ENSMUSG00000102263.2	0.891081	2.06955	2.35982	0.876994	0.38049	0.790848
Gm14997	0.891081	2.06955	2.35982	0.876994	0.38049	0.790848
Magea7-ps	0.891081	2.06955	2.35982	0.876994	0.38049	0.790848
Dio1	2.49619	2.06946	1.27168	1.62734	0.103664	0.40029
Twist1	250.49	2.06872	0.196396	10.5334	6.05809e-26	1.07792e-23
ENSMUSG00000113794.2	1.6055	2.06863	1.97164	1.04919	0.294089	0.710748
Gm7493	1.6055	2.06863	1.97164	1.04919	0.294089	0.710748
Gm35013	3.30421	2.06808	1.23232	1.67821	0.0933069	0.375225
ENSMUSG00000097071.3	1.60534	2.0674	1.78559	1.15783	0.246935	0.654523
Gm47206	1.68835	2.06656	1.56682	1.31896	0.187184	0.567108
Serpina3f	2.4894	2.06524	1.29782	1.59132	0.111538	0.418373
Atp2a3	179.322	2.06487	0.209191	9.87073	5.57559e-23	7.88121e-21
ENSMUSG00000115120.2	0.887685	2.06404	2.36082	0.87429	0.38196	0.791868
Gm1698	0.887685	2.06404	2.36082	0.87429	0.38196	0.791868
Serpina1e	0.91407	2.06367	2.34429	0.880299	0.378698	0.789354
Snai2	12.5032	2.063	0.594318	3.47121	0.00051811	0.00623885
Aldh3b3	14.4088	2.06013	0.614187	3.35423	0.00079585	0.00902096
ENSMUSG00000103726.3	1.77492	2.05968	1.67085	1.23272	0.217682	0.615522
Gm37456	1.77492	2.05968	1.67085	1.23272	0.217682	0.615522
Xlr3a	25.9408	2.0581	0.439886	4.67872	2.88673e-06	6.03342e-05
Gm44521	2.44829	2.05741	1.42032	1.44856	0.147462	0.496904
Pkib	308.825	2.05567	0.217776	9.43939	3.74972e-21	4.68057e-19
Pglyrp2	2.46942	2.0526	1.39463	1.47179	0.141078	0.483995
Tnfrsf8	4.03397	2.05205	1.05674	1.94186	0.0521535	0.25281
ENSMUSG00000120461.1	1.66869	2.04964	1.62422	1.26192	0.206976	0.601606
ENSMUSG00000109698.2	1.78171	2.04887	1.9543	1.04839	0.294458	0.71078
Fli1	166.364	2.04848	0.206979	9.89703	4.28822e-23	6.10402e-21
Mir5130	2.41521	2.04732	1.57021	1.30385	0.192286	0.576252
Pin1rt1	6.64602	2.0462	0.910805	2.24659	0.0246663	0.148687
ENSMUSG00000109761.2	6.53957	2.04276	0.809071	2.52483	0.0115756	0.0841422
Gm44151	3.32687	2.04266	1.20009	1.70209	0.0887392	0.362994
Adamts16	748.425	2.04252	0.287366	7.10775	1.1795e-12	6.67361e-11
Gm8173	8.83115	2.04126	0.840433	2.42882	0.0151482	0.103614
Gm37585	3.99361	2.03975	1.06628	1.91296	0.0557528	0.264808
Gm14580	1.74491	2.0384	1.6495	1.23576	0.216547	0.614868
Flt4	83.784	2.03682	0.266431	7.64481	2.09259e-14	1.47639e-12
Gm37530	3.31668	2.03611	1.23987	1.6422	0.100549	0.392859
Rasal1	317.399	2.03562	0.194959	10.4413	1.60595e-25	2.8082e-23
ENSMUSG00000117605.3	71.7123	2.03441	0.439693	4.62688	3.71208e-06	7.61332e-05
Ctsh	6969.27	2.03367	0.220747	9.21271	3.17987e-20	3.68574e-18
Slc22a2	3.18932	2.03134	1.18055	1.72067	0.0853102	0.353836
H2-Eb2	1.74151	2.0308	1.70973	1.18779	0.234916	0.638697
St8sia6	44.1958	2.02779	0.485525	4.1765	2.96026e-05	0.000501083
Gcm2	0.864305	2.02704	2.31978	0.873806	0.382224	0.791868
Gm15196	0.864305	2.02704	2.31978	0.873806	0.382224	0.791868
Gm17934	0.864305	2.02704	2.31978	0.873806	0.382224	0.791868
Gm48966	0.864305	2.02704	2.31978	0.873806	0.382224	0.791868
Gm56128	0.864305	2.02704	2.31978	0.873806	0.382224	0.791868
Gm8091	0.864305	2.02704	2.31978	0.873806	0.382224	0.791868
9530034A14Rik	0.864469	2.02704	2.31967	0.873846	0.382202	0.791868
Gm14932	0.864469	2.02704	2.31967	0.873846	0.382202	0.791868
Gm15413	0.864469	2.02704	2.31967	0.873846	0.382202	0.791868
Gm42960	0.864469	2.02704	2.31967	0.873846	0.382202	0.791868
Or52a24	0.864469	2.02704	2.31967	0.873846	0.382202	0.791868
9430069I07Rik	116.574	2.02699	0.295323	6.86364	6.71292e-12	3.46475e-10
Gm37374	0.890854	2.02682	2.30254	0.880253	0.378722	0.789354
Or4c10	0.890854	2.02682	2.30254	0.880253	0.378722	0.789354
ENSMUSG00000114492.2	314.854	2.02359	0.164898	12.2718	1.28432e-34	3.54436e-32
Tesl1	4.02662	2.02345	1.09368	1.85013	0.0642942	0.292179
ENSMUSG00000022324.16	6624.14	2.0231	0.234163	8.63973	5.63475e-18	5.32845e-16
ENSMUSG00000114734.2	2.39166	2.02059	1.34195	1.50571	0.132141	0.466332
ENSMUSG00000112304.2	3.15931	2.01998	1.19503	1.69032	0.0909673	0.368962
Gm44162	2.38843	2.01965	1.35839	1.4868	0.137069	0.476073
ENSMUSG00000112110.3	379.707	2.01883	0.155541	12.9794	1.60195e-38	5.32688e-36
Gm12386	0.860908	2.01814	2.08107	0.969762	0.332165	0.746346
Gm15947	0.860908	2.01814	2.08107	0.969762	0.332165	0.746346
Gm37817	0.860908	2.01814	2.08107	0.969762	0.332165	0.746346
Gm48438	0.860908	2.01814	2.08107	0.969762	0.332165	0.746346
Gm8178	0.860908	2.01814	2.08107	0.969762	0.332165	0.746346
Gm9245	0.860908	2.01814	2.08107	0.969762	0.332165	0.746346
Mir5709	0.860908	2.01814	2.08107	0.969762	0.332165	0.746346
Snord93	0.860908	2.01814	2.08107	0.969762	0.332165	0.746346
ENSMUSG00000057047.6	0.861072	2.01814	2.08099	0.969798	0.332147	0.746346
ENSMUSG00000094215.3	0.861072	2.01814	2.08099	0.969798	0.332147	0.746346
ENSMUSG00000112053.2	0.861072	2.01814	2.08099	0.969798	0.332147	0.746346
ENSMUSG00000116643.3	0.861072	2.01814	2.08099	0.969798	0.332147	0.746346
Gm25450	0.861072	2.01814	2.08099	0.969798	0.332147	0.746346
Gm29730	0.861072	2.01814	2.08099	0.969798	0.332147	0.746346
Cstdc4	0.887458	2.01792	2.06865	0.975476	0.329324	0.743943
ENSMUSG00000097127.8	0.887458	2.01792	2.06865	0.975476	0.329324	0.743943
Mrgprb3	0.887458	2.01792	2.06865	0.975476	0.329324	0.743943
Taar2	0.887458	2.01792	2.06865	0.975476	0.329324	0.743943
Gpr12	8.16538	2.01769	0.786404	2.56571	0.0102965	0.0766295
Gm13487	15.3911	2.0168	0.59229	3.40509	0.000661419	0.00770162
Spp1	2406.76	2.01641	0.740656	2.72247	0.00647964	0.0527843
ENSMUSG00000031998.6	0.857512	2.01593	2.32184	0.868248	0.385259	0.794592
ENSMUSG00000112131.2	0.857512	2.01593	2.32184	0.868248	0.385259	0.794592
ENSMUSG00000120614.1	0.857512	2.01593	2.32184	0.868248	0.385259	0.794592
Vmn1r52	0.857512	2.01593	2.32184	0.868248	0.385259	0.794592
ENSMUSG00000111901.2	0.857676	2.01593	2.32173	0.868289	0.385236	0.794592
Vmn1r-ps146	0.857676	2.01593	2.32173	0.868289	0.385236	0.794592
ENSMUSG00000107985.2	0.884061	2.01576	2.3044	0.874743	0.381714	0.791807
Calml4	34.9539	2.01408	0.377437	5.33619	9.49186e-08	2.63203e-06
Gm13414	5.58481	2.01319	1.0088	1.99564	0.0459728	0.232286
ENSMUSG00000114606.2	5.48166	2.00847	0.962974	2.0857	0.037006	0.19922
Cox8b	42.6777	2.00749	0.606139	3.31193	0.000926541	0.0102872
Gm5953	22.5928	2.0069	0.445504	4.50479	6.64382e-06	0.00012983
Cysltr1	4.02864	2.00662	1.14288	1.75575	0.0791305	0.336496
Gm14665	2.36522	2.00555	1.32872	1.50938	0.131201	0.464365
Slc22a3	406.434	2.00321	0.353582	5.66548	1.46614e-08	4.66496e-07
Krt80	10.9263	2.00173	0.794039	2.52095	0.0117039	0.0849076
Terb1	3.95674	1.99989	1.07921	1.85312	0.0638658	0.29095
ENSMUSG00000060550.17	2119.65	1.99765	0.625653	3.1929	0.0014085	0.014761
ENSMUSG00000053117.13	282.33	1.99761	0.316309	6.31537	2.69513e-10	1.12602e-08
Adcyap1	3.1891	1.99726	1.12207	1.77998	0.0750793	0.325234
Gm14240	3.1891	1.99726	1.12207	1.77998	0.0750793	0.325234
Saxo1	1.56433	1.9961	2.00487	0.995625	0.319433	0.735303
Gm47168	4.08537	1.99483	1.14718	1.73889	0.082054	0.345042
Trat1	2.33504	1.98984	1.32589	1.50075	0.13342	0.469027
Armc12	2.50122	1.98856	1.42046	1.39994	0.161531	0.522735
ENSMUSG00000097463.3	7.41348	1.9882	0.863617	2.30218	0.021325	0.133464
Ceacam1	87.8539	1.98634	0.346217	5.73726	9.62186e-09	3.16577e-07
Galnt18	7028.24	1.9862	0.175641	11.3083	1.19326e-29	2.5478e-27
BC030500	9.57111	1.98604	0.687751	2.88773	0.00388031	0.0347115
Gk2	0.864242	1.9849	2.35933	0.8413	0.40018	0.804365
Gm45179	0.864242	1.9849	2.35933	0.8413	0.40018	0.804365
Or4c117	0.864242	1.9849	2.35933	0.8413	0.40018	0.804365
Gm19201	0.837856	1.9849	2.37724	0.834957	0.403742	0.80752
Aspg	31.8232	1.98278	0.538067	3.68501	0.000228691	0.00305987
Necab2	6396.93	1.9821	0.169562	11.6896	1.4414e-31	3.38004e-29
ENSMUSG00000027347.19	127.926	1.98194	0.323819	6.12052	9.32725e-10	3.55294e-08
Zfp709	1599.12	1.98134	0.178565	11.0959	1.31384e-28	2.65174e-26
Lhx9	36.3434	1.98133	0.354707	5.58582	2.32598e-08	7.12692e-07
ENSMUSG00000086617.2	0.860845	1.9799	2.07364	0.954795	0.339681	0.754831
Gm43383	0.860845	1.9799	2.07364	0.954795	0.339681	0.754831
Gm49481	0.860845	1.9799	2.07364	0.954795	0.339681	0.754831
Gm49882	0.860845	1.9799	2.07364	0.954795	0.339681	0.754831
Ccl19-ps1	0.83446	1.97986	2.08648	0.948898	0.342672	0.757737
ENSMUSG00000067156.6	0.83446	1.97986	2.08648	0.948898	0.342672	0.757737
ENSMUSG00000109141.2	0.83446	1.97986	2.08648	0.948898	0.342672	0.757737
ENSMUSG00000120028.1	0.83446	1.97986	2.08648	0.948898	0.342672	0.757737
Gm19073	0.83446	1.97986	2.08648	0.948898	0.342672	0.757737
Gm29295	0.83446	1.97986	2.08648	0.948898	0.342672	0.757737
Gm37806	0.83446	1.97986	2.08648	0.948898	0.342672	0.757737
Gm3961	0.83446	1.97986	2.08648	0.948898	0.342672	0.757737
Gm46436	0.83446	1.97986	2.08648	0.948898	0.342672	0.757737
Ppp4r3c2	0.83446	1.97986	2.08648	0.948898	0.342672	0.757737
Vmn1r76	0.83446	1.97986	2.08648	0.948898	0.342672	0.757737
ENSMUSG00000087628.2	0.834296	1.97986	2.08656	0.948861	0.342691	0.757737
Gm13627	0.834296	1.97986	2.08656	0.948861	0.342691	0.757737
Gm14660	0.834296	1.97986	2.08656	0.948861	0.342691	0.757737
Gm18643	0.834296	1.97986	2.08656	0.948861	0.342691	0.757737
Gm29785	0.834296	1.97986	2.08656	0.948861	0.342691	0.757737
Gm3749	0.834296	1.97986	2.08656	0.948861	0.342691	0.757737
Gm3858	0.834296	1.97986	2.08656	0.948861	0.342691	0.757737
Gm4714	0.834296	1.97986	2.08656	0.948861	0.342691	0.757737
Gm47635	0.834296	1.97986	2.08656	0.948861	0.342691	0.757737
Gm8376	0.834296	1.97986	2.08656	0.948861	0.342691	0.757737
Magea14	0.834296	1.97986	2.08656	0.948861	0.342691	0.757737
Mir7018	0.834296	1.97986	2.08656	0.948861	0.342691	0.757737
Or4k48	0.834296	1.97986	2.08656	0.948861	0.342691	0.757737
Or8b51	0.834296	1.97986	2.08656	0.948861	0.342691	0.757737
Gm44228	2.31183	1.97931	1.36982	1.44494	0.148475	0.498786
ENSMUSG00000112354.3	1.55397	1.97774	1.81409	1.09021	0.275619	0.691443
Spmip4	162.998	1.97758	0.236433	8.36422	6.0512e-17	5.33663e-15
ENSMUSG00000046958.11	11.2347	1.97722	0.633549	3.12086	0.00180325	0.0181434
ENSMUSG00000110027.3	25.8015	1.97677	0.577356	3.42383	0.000617449	0.00728794
Col1a2	44.2763	1.97647	0.371592	5.31894	1.04375e-07	2.88047e-06
Gm7665	6.18501	1.97594	1.03506	1.90901	0.0562605	0.26629
Mlip	96.6133	1.97575	0.2602	7.59318	3.12145e-14	2.14993e-12
G930045G22Rik	0.857449	1.97475	2.07427	0.952022	0.341086	0.756461
Gm18340	0.857449	1.97475	2.07427	0.952022	0.341086	0.756461
Gm3096	0.857449	1.97475	2.07427	0.952022	0.341086	0.756461
Gm6859	0.857449	1.97475	2.07427	0.952022	0.341086	0.756461
Bpifa5	0.831063	1.97468	2.08718	0.946097	0.344099	0.757755
ENSMUSG00000020033.3	0.831063	1.97468	2.08718	0.946097	0.344099	0.757755
ENSMUSG00000052005.9	0.831063	1.97468	2.08718	0.946097	0.344099	0.757755
ENSMUSG00000063286.9	0.831063	1.97468	2.08718	0.946097	0.344099	0.757755
ENSMUSG00000086549.2	0.831063	1.97468	2.08718	0.946097	0.344099	0.757755
ENSMUSG00000087162.2	0.831063	1.97468	2.08718	0.946097	0.344099	0.757755
ENSMUSG00000091709.2	0.831063	1.97468	2.08718	0.946097	0.344099	0.757755
ENSMUSG00000105298.2	0.831063	1.97468	2.08718	0.946097	0.344099	0.757755
ENSMUSG00000117879.2	0.831063	1.97468	2.08718	0.946097	0.344099	0.757755
Gm13900	0.831063	1.97468	2.08718	0.946097	0.344099	0.757755
Gm14481	0.831063	1.97468	2.08718	0.946097	0.344099	0.757755
Gm19200	0.831063	1.97468	2.08718	0.946097	0.344099	0.757755
Gm37225	0.831063	1.97468	2.08718	0.946097	0.344099	0.757755
Gm45712	0.831063	1.97468	2.08718	0.946097	0.344099	0.757755
Gm8022	0.831063	1.97468	2.08718	0.946097	0.344099	0.757755
Or2z8	0.831063	1.97468	2.08718	0.946097	0.344099	0.757755
Or8c10	0.831063	1.97468	2.08718	0.946097	0.344099	0.757755
Or8c11	0.831063	1.97468	2.08718	0.946097	0.344099	0.757755
Or8w1	0.831063	1.97468	2.08718	0.946097	0.344099	0.757755
Bpifa1	0.830899	1.97468	2.08727	0.946059	0.344118	0.757755
Cyp3a25	0.830899	1.97468	2.08727	0.946059	0.344118	0.757755
ENSMUSG00000069890.4	0.830899	1.97468	2.08727	0.946059	0.344118	0.757755
ENSMUSG00000084942.2	0.830899	1.97468	2.08727	0.946059	0.344118	0.757755
ENSMUSG00000087201.2	0.830899	1.97468	2.08727	0.946059	0.344118	0.757755
ENSMUSG00000087277.2	0.830899	1.97468	2.08727	0.946059	0.344118	0.757755
ENSMUSG00000093385.4	0.830899	1.97468	2.08727	0.946059	0.344118	0.757755
ENSMUSG00000120588.1	0.830899	1.97468	2.08727	0.946059	0.344118	0.757755
Gm12859	0.830899	1.97468	2.08727	0.946059	0.344118	0.757755
Gm15986	0.830899	1.97468	2.08727	0.946059	0.344118	0.757755
Gm3332	0.830899	1.97468	2.08727	0.946059	0.344118	0.757755
Gm43083	0.830899	1.97468	2.08727	0.946059	0.344118	0.757755
Gm43102	0.830899	1.97468	2.08727	0.946059	0.344118	0.757755
Gm47700	0.830899	1.97468	2.08727	0.946059	0.344118	0.757755
Gm6236	0.830899	1.97468	2.08727	0.946059	0.344118	0.757755
Or12j4	0.830899	1.97468	2.08727	0.946059	0.344118	0.757755
Or52e3	0.830899	1.97468	2.08727	0.946059	0.344118	0.757755
Or56a5	0.830899	1.97468	2.08727	0.946059	0.344118	0.757755
Gch1	276.807	1.97416	0.258293	7.6431	2.12051e-14	1.49349e-12
ENSMUSG00000105845.2	128.912	1.97346	0.304889	6.47274	9.62444e-11	4.26715e-09
Gm13786	2.30164	1.97345	1.36887	1.44167	0.149395	0.500014
Ulbp1	307.659	1.97091	0.285204	6.91053	4.82837e-12	2.54056e-10
Rapgef4os3	84.6701	1.96989	0.426485	4.61889	3.85793e-06	7.88456e-05
Mtus1	11962.7	1.96877	0.16648	11.8258	2.87049e-32	6.93155e-30
ENSMUSG00000082843.3	0.854052	1.96775	2.36256	0.832889	0.404908	0.808147
Gm11833	0.854052	1.96775	2.36256	0.832889	0.404908	0.808147
Slamf1	0.854052	1.96775	2.36256	0.832889	0.404908	0.808147
ENSMUSG00000096997.2	0.827667	1.96766	2.38078	0.826476	0.408534	0.810674
ENSMUSG00000110412.2	0.827667	1.96766	2.38078	0.826476	0.408534	0.810674
ENSMUSG00000114697.2	0.827667	1.96766	2.38078	0.826476	0.408534	0.810674
Gm29670	0.827667	1.96766	2.38078	0.826476	0.408534	0.810674
Gm3861	0.827667	1.96766	2.38078	0.826476	0.408534	0.810674
Gm50173	0.827667	1.96766	2.38078	0.826476	0.408534	0.810674
Gm50308	0.827667	1.96766	2.38078	0.826476	0.408534	0.810674
Gm56457	0.827667	1.96766	2.38078	0.826476	0.408534	0.810674
Gm8674	0.827667	1.96766	2.38078	0.826476	0.408534	0.810674
ENSMUSG00000106589.2	0.827503	1.96766	2.3809	0.826436	0.408557	0.810674
Gm18891	0.827503	1.96766	2.3809	0.826436	0.408557	0.810674
ENSMUSG00000120106.1	3.8197	1.96481	1.16183	1.69113	0.0908124	0.368518
Gm44001	2.27486	1.96273	1.56073	1.25757	0.208548	0.603924
Hs3st2	9.2526	1.96195	0.739605	2.6527	0.00798507	0.0625243
Galnt14	126.844	1.95937	0.303283	6.46052	1.04341e-10	4.60599e-09
Gm19801	3.18208	1.95765	1.22673	1.59582	0.110528	0.415676
Ccdc80	2720.27	1.95639	0.11771	16.6204	4.95819e-62	4.27966e-59
ENSMUSG00000113771.2	18.944	1.95428	0.513868	3.80307	0.000142915	0.00202578
ENSMUSG00000089671.2	489.32	1.95426	0.213975	9.13311	6.65582e-20	7.52127e-18
Gm20953	15.3822	1.95313	0.577269	3.3834	0.000715948	0.00821861
Nmu	6.82766	1.9523	0.882138	2.21314	0.0268879	0.158154
Gm50210	1.53092	1.9519	1.71188	1.14021	0.2542	0.664414
Gm57419	1.53092	1.9519	1.71188	1.14021	0.2542	0.664414
ENSMUSG00000120535.1	1.53415	1.951	1.6354	1.19298	0.232877	0.636045
ENSMUSG00000113324.2	1.52752	1.95082	1.75313	1.11276	0.26581	0.677732
Gm2860	1.52752	1.95082	1.75313	1.11276	0.26581	0.677732
Rpl9-ps5	1.52752	1.95082	1.75313	1.11276	0.26581	0.677732
Gm8210	2.25537	1.95068	1.60457	1.2157	0.224098	0.622722
ENSMUSG00000112028.2	3.16226	1.95041	1.21066	1.61103	0.107174	0.408246
Gm49914	2.34177	1.95007	1.3402	1.45505	0.145654	0.492942
Tmem182	58.7794	1.94956	0.396172	4.92098	8.61103e-07	2.00982e-05
Nlrp1b	2.33838	1.94893	1.3056	1.49274	0.135504	0.472832
Pirt	26.7254	1.94623	0.616653	3.15612	0.00159885	0.0163978
Gm32050	1.53076	1.94619	1.60297	1.21411	0.224704	0.623232
Psg17	1.53076	1.94619	1.60297	1.21411	0.224704	0.623232
ENSMUSG00000033491.14	1092.09	1.94601	0.364289	5.34194	9.19585e-08	2.55344e-06
Hpgd	10.1421	1.94592	0.722887	2.69187	0.00710524	0.056943
Gm19100	18.6791	1.94521	0.528048	3.68377	0.000229811	0.00307279
Vmn1r47	5.37651	1.94438	0.902914	2.15344	0.0312838	0.176169
Rpl7a-ps6	6.18697	1.94422	0.828573	2.34647	0.0189521	0.12217
Gm6503	4.56226	1.94385	0.990898	1.96171	0.0497965	0.24513
Gm43655	70.1338	1.94245	0.281259	6.90628	4.97534e-12	2.61112e-10
Gm34423	2.32835	1.94155	1.36842	1.41883	0.155949	0.51263
Cyp24a1	18.0634	1.9409	0.669456	2.89923	0.00374086	0.0336794
Gm14563	1.51094	1.94048	1.84374	1.05247	0.292584	0.708926
Nkx6-1	6.16764	1.9398	0.856986	2.26351	0.0236044	0.144301
ENSMUSG00000110212.2	6.24085	1.93747	0.857327	2.2599	0.0238274	0.14514
ENSMUSG00000099553.3	0.837629	1.93693	2.82132	0.686534	0.492377	0.855804
ENSMUSG00000104818.3	0.837629	1.93693	2.82132	0.686534	0.492377	0.855804
Gm17782	0.837629	1.93693	2.82132	0.686534	0.492377	0.855804
Gm8703	0.837629	1.93693	2.82132	0.686534	0.492377	0.855804
ENSMUSG00000100426.3	0.811243	1.93674	2.84713	0.680243	0.496351	0.858118
Or4d1	0.811243	1.93674	2.84713	0.680243	0.496351	0.858118
Vmn1r192	0.811243	1.93674	2.84713	0.680243	0.496351	0.858118
Gm8596	4.63672	1.93591	0.97871	1.97802	0.0479261	0.238898
Gm18940	0.834233	1.93574	2.36946	0.816954	0.413955	0.813263
Gm23472	0.834233	1.93574	2.36946	0.816954	0.413955	0.813263
Lcn8	0.834233	1.93574	2.36946	0.816954	0.413955	0.813263
ENSMUSG00000087117.9	0.807847	1.93546	2.3883	0.81039	0.417716	0.814714
ENSMUSG00000111720.2	0.807847	1.93546	2.3883	0.81039	0.417716	0.814714
ENSMUSG00000120532.1	0.807847	1.93546	2.3883	0.81039	0.417716	0.814714
Gcg	0.807847	1.93546	2.3883	0.81039	0.417716	0.814714
Gm47158	0.807847	1.93546	2.3883	0.81039	0.417716	0.814714
ENSMUSG00000047828.5	0.807683	1.93545	2.38842	0.810348	0.41774	0.814714
ENSMUSG00000099349.8	0.807683	1.93545	2.38842	0.810348	0.41774	0.814714
ENSMUSG00000103686.2	0.807683	1.93545	2.38842	0.810348	0.41774	0.814714
ENSMUSG00000110597.2	0.807683	1.93545	2.38842	0.810348	0.41774	0.814714
ENSMUSG00000112224.2	0.807683	1.93545	2.38842	0.810348	0.41774	0.814714
Gm15124	0.807683	1.93545	2.38842	0.810348	0.41774	0.814714
Gm18589	0.807683	1.93545	2.38842	0.810348	0.41774	0.814714
Gm44999	0.807683	1.93545	2.38842	0.810348	0.41774	0.814714
Gm46577	0.807683	1.93545	2.38842	0.810348	0.41774	0.814714
ENSMUSG00000115426.2	1.5077	1.93443	1.77248	1.09137	0.27511	0.690753
ENSMUSG00000095193.4	374.18	1.93423	0.203721	9.49453	2.21202e-21	2.83978e-19
Traf1	41.4193	1.93376	0.438813	4.40679	1.04912e-05	0.000196859
Gpd1	4088.97	1.93353	0.186716	10.3554	3.95394e-25	6.76808e-23
ENSMUSG00000100022.3	1.59071	1.93151	1.81022	1.067	0.28597	0.70183
ENSMUSG00000117492.2	0.830836	1.93079	2.32117	0.831817	0.405512	0.808673
Gm29492	0.830836	1.93079	2.32117	0.831817	0.405512	0.808673
Gm55556	0.830836	1.93079	2.32117	0.831817	0.405512	0.808673
ENSMUSG00000062791.5	0.804451	1.93045	2.34011	0.824938	0.409407	0.810674
ENSMUSG00000107060.2	0.804451	1.93045	2.34011	0.824938	0.409407	0.810674
ENSMUSG00000117811.3	0.804451	1.93045	2.34011	0.824938	0.409407	0.810674
ENSMUSG00000120988.1	0.804451	1.93045	2.34011	0.824938	0.409407	0.810674
Gm12820	0.804451	1.93045	2.34011	0.824938	0.409407	0.810674
Gm37326	0.804451	1.93045	2.34011	0.824938	0.409407	0.810674
Gm37579	0.804451	1.93045	2.34011	0.824938	0.409407	0.810674
Gm54924	0.804451	1.93045	2.34011	0.824938	0.409407	0.810674
Or8h6	0.804451	1.93045	2.34011	0.824938	0.409407	0.810674
Prl3a1	0.804451	1.93045	2.34011	0.824938	0.409407	0.810674
Tmem212	0.804451	1.93045	2.34011	0.824938	0.409407	0.810674
Adam18	0.804287	1.93044	2.34023	0.824894	0.409432	0.810674
ENSMUSG00000110629.2	0.804287	1.93044	2.34023	0.824894	0.409432	0.810674
Gm20694	0.804287	1.93044	2.34023	0.824894	0.409432	0.810674
Gm26950	0.804287	1.93044	2.34023	0.824894	0.409432	0.810674
Gm28624	0.804287	1.93044	2.34023	0.824894	0.409432	0.810674
Gm37101	0.804287	1.93044	2.34023	0.824894	0.409432	0.810674
Gm37191	0.804287	1.93044	2.34023	0.824894	0.409432	0.810674
Gm48596	0.804287	1.93044	2.34023	0.824894	0.409432	0.810674
Gm56048	0.804287	1.93044	2.34023	0.824894	0.409432	0.810674
Gm7115	0.804287	1.93044	2.34023	0.824894	0.409432	0.810674
Krt40	0.804287	1.93044	2.34023	0.824894	0.409432	0.810674
Or2g7	0.804287	1.93044	2.34023	0.824894	0.409432	0.810674
Or4d5	0.804287	1.93044	2.34023	0.824894	0.409432	0.810674
[truncated: 37,347 more rows]

## Sheet: Liver
Supplementary file 3. Gene expression in Trim28 knockout compared to wildtype cells
Liver (Ecco et al., 2016)
NCBI GEO GSE74278
Sample IDs: GSM1916169, GSM1916170, GSM1916171, GSM1916172, GSM1916173, GSM1916174, GSM1916175, GSM1916176
	baseMean	log2FoldChange	lfcSE	stat	pvalue	padj
Rarres1	1681.14	7.6111	0.69506	10.9503	6.62e-28	4.28e-25
Grm8	12.3985	7.11483	2.80379	2.53757	0.0111624	0.104719
Sdr16c5	4.16598	5.54051	3.39287	1.63298	0.102473	0.417785
Cyp7b1	6809.31	5.28663	1.11264	4.75142	2.02e-06	0.00011205
Dkk4	3.34688	5.22261	3.39521	1.53823	0.123993	0.46151
Cacng1	3.05042	5.10684	1.52039	3.35891	0.00078251	0.0160944
Susd4	466.531	4.89916	1.05576	4.6404	3.48e-06	0.00017987
Tex12	10.5493	4.82247	0.941106	5.12426	2.99e-07	2.24e-05
Gm15222	2.27749	4.6677	1.40425	3.32398	0.00088741	0.0177577
ENSMUSG00000090962	25.3445	4.61218	0.936134	4.92684	8.36e-07	5.3e-05
Cyp2c53-ps	3.61836	4.57038	2.81895	1.62131	0.104952	0.422719
Eps8l1	39.2859	4.56539	0.474833	9.61472	6.93e-22	2.99e-19
Slc15a5	77.0748	4.5614	1.67329	2.72601	0.00641054	0.0729595
Pnpla5	8.50374	4.55569	1.25871	3.61934	0.00029535	0.00761992
Fthl17a	1.88358	4.40549	2.11889	2.07915	0.0376037	0.233161
2010106E10Rik	1.89328	4.39425	2.12662	2.06631	0.038799	0.238186
Dio3	1.8417	4.35401	1.57571	2.76321	0.00572367	0.0676734
1700045H11Rik	8.28311	4.34555	1.31304	3.30954	0.00093448	0.0183384
9430093N23Rik	1.7105	4.26711	1.49433	2.85553	0.00429652	0.0551048
Slc9b1	1.70846	4.23864	1.47013	2.88317	0.00393693	0.0520837
Ntrk2	141.257	4.1953	1.08849	3.85424	0.00011609	0.00358352
Cdh15	2.84245	4.19016	1.38813	3.01856	0.00253976	0.0382528
Cadm4	167.346	4.12546	0.392988	10.4977	8.85e-26	4.82e-23
Gcnt4	214.672	4.09548	0.202327	20.2419	4.19e-91	2.89e-87
Prkg2	1.51342	4.06025	1.81497	2.2371	0.0252801	0.182466
Cyp27b1	1.51091	4.04728	2.01937	2.00423	0.0450457	0.262325
Dpf1	6.09835	4.03838	1.08002	3.73919	0.00018462	0.00519009
Slc2a12	4.03713	3.97193	1.24141	3.19953	0.00137654	0.0245507
C6	5101.13	3.85241	1.09067	3.53215	0.0004122	0.00989426
BB218582	1.25471	3.83243	1.89465	2.02276	0.0430979	0.255585
Gm23034	1.21961	3.74355	1.69687	2.20616	0.027373	0.191181
ENSMUSG00000071318	2.09198	3.74183	1.37078	2.72971	0.00633908	0.0725453
L3mbtl1	2.09211	3.71984	1.57813	2.35711	0.0184178	0.148455
Pappa2	1.08572	3.60691	2.38339	1.51335	0.13019	0.472625
Mycn	24.0091	3.60344	0.571527	6.30493	2.88e-10	3.92e-08
Asz1	1.06242	3.58914	1.89282	1.89618	0.0579356	0.304076
Cdh17	1.03545	3.55892	1.89503	1.87803	0.0603771	0.311381
Gm15333	3.1043	3.53468	1.25314	2.82066	0.00479243	0.0596631
Lin7b	1.01211	3.52858	2.00445	1.76037	0.0783452	0.360656
Gm16485	3.01326	3.50713	1.22823	2.85543	0.0042978	0.0551048
Slc13a4	15.9284	3.48055	0.590016	5.89908	3.66e-09	4.16e-07
Gm16063	10.5114	3.4705	0.862043	4.0259	5.68e-05	0.00198373
Asns	39.503	3.46739	0.964725	3.59417	0.00032543	0.00826827
ENSMUSG00000085613	11.6479	3.46596	0.695707	4.98193	6.3e-07	4.28e-05
Col25a1	10.1751	3.45068	0.751527	4.59156	4.4e-06	0.00022257
Dlx4	4.26823	3.4498	1.08089	3.19164	0.00141469	0.0249119
Tmeff2	3.00058	3.44967	1.50086	2.29846	0.0215358	0.165664
Lmod2	0.972916	3.42569	2.42539	1.41243	0.157824	0.521485
1700113H08Rik	0.972916	3.42569	2.42539	1.41243	0.157824	0.521485
Kl	0.973823	3.41813	2.04909	1.66812	0.095292	0.401565
Pitx3	10.5916	3.40717	2.09689	1.62487	0.104191	0.421469
Fzd9	1.68332	3.39593	1.42653	2.38056	0.0172864	0.142727
Slc41a2	568.165	3.39361	0.68292	4.96927	6.72e-07	4.5e-05
Cyp2c23	8192.97	3.36934	0.267367	12.6019	2.06e-36	2.24e-33
A730020M07Rik	1.62654	3.36122	1.61778	2.07768	0.0377393	0.233721
Chrna9	0.920361	3.35413	2.44488	1.3719	0.170095	0.542021
Snora74a	0.92174	3.34755	1.74111	1.92265	0.0545239	0.292647
Dct	143.005	3.34453	0.755777	4.42529	9.63e-06	0.00043518
Prtn3	6.91207	3.33149	0.960172	3.46968	0.00052108	0.0118479
Cspg5	27.2798	3.31254	1.10085	3.00908	0.00262038	0.03918
Htra4	13.8982	3.2915	0.755541	4.35648	1.32e-05	0.00056934
Capn8	86.4091	3.29062	1.2004	2.74126	0.00612038	0.0709777
Gm13073	0.870093	3.287	1.78308	1.84344	0.0652654	0.325399
H2bc26	1.60097	3.28427	1.45718	2.25386	0.0242051	0.177576
Serpine2	221.343	3.27944	0.783983	4.18305	2.88e-05	0.00110413
Nuggc	2.67847	3.27788	1.44727	2.26487	0.0235207	0.174495
Pin1rt1	0.890926	3.27735	2.15107	1.52359	0.12761	0.467573
Hspb1	182.624	3.25431	0.239256	13.6018	3.91e-42	6.22e-39
Teddm1a	0.843125	3.25254	1.78508	1.82207	0.0684446	0.333449
Gm7457	1.52438	3.25209	1.82917	1.7779	0.0754202	0.352335
Gm22154	0.841784	3.24868	2.05834	1.5783	0.114497	0.442512
Moxd1	101.435	3.24448	2.05804	1.57649	0.114912	0.443592
Tmigd1	4.07894	3.24344	1.43742	2.25643	0.0240438	0.17698
Pcp4l1	180.528	3.21471	0.418205	7.68691	1.51e-14	3.32e-12
Mfrp	1.4919	3.18921	1.52582	2.09016	0.0366036	0.229259
Mapk15	214.997	3.18711	0.231945	13.7408	5.78e-43	9.97e-40
Hcrtr2	16.0406	3.1771	2.20977	1.43775	0.150505	0.508175
Pwwp3b	5.90089	3.15991	1.16973	2.7014	0.00690485	0.0772261
ENSMUSG00000089660	3.91371	3.15821	3.06061	1.03189	0.302124	0.6972
Saa2	1006.32	3.15402	0.840583	3.75218	0.0001753	0.00498783
Shisa7	2.4644	3.15389	1.466	2.15136	0.031448	0.208027
Pax1	0.768139	3.12647	2.61253	1.19672	0.231416	0.623298
Srgap3	63.0469	3.09969	0.792168	3.91292	9.12e-05	0.00294598
Kbtbd13	1.33705	3.09651	1.74099	1.77859	0.0753073	0.351893
Calb1	0.781062	3.09159	2.63767	1.17209	0.24116	0.634113
Hhipl1	10.302	3.08991	0.652984	4.73198	2.22e-06	0.00012138
Gm13400	0.758849	3.08216	2.56794	1.20025	0.230044	0.621876
Cacng7	9.11211	3.06614	0.686141	4.46867	7.87e-06	0.00036433
2010013B24Rik	0.735983	3.04701	2.19524	1.38801	0.165135	0.534127
Gm11697	0.709923	3.00388	2.20474	1.36247	0.17305	0.546287
Gm16343	0.706767	3.00269	2.14637	1.39896	0.161824	0.529459
Gm12525	0.708109	3.00176	2.14507	1.39938	0.1617	0.529221
Krt4	1.29655	2.99925	1.66467	1.80171	0.0715917	0.341708
Gm13192	0.729415	2.98901	2.22451	1.34367	0.179054	0.554366
Mtnr1a	26.2437	2.98744	1.34152	2.22691	0.025953	0.185298
Cyp2g1	125.05	2.97977	0.892795	3.33757	0.00084515	0.0171105
Cebpe	127.29	2.96466	0.361885	8.19228	2.56e-16	6.47e-14
Hspa1b	170.854	2.95605	0.771736	3.83039	0.00012794	0.00387089
Calcr	0.702447	2.95149	2.63088	1.12186	0.26192	0.656736
Gm20400	25.421	2.94777	0.482262	6.11238	9.82e-10	1.23e-07
Pabpc1l2a	0.703355	2.94328	2.2339	1.31755	0.187655	0.565896
Rtn4rl2	4.22762	2.93393	0.984341	2.98061	0.00287676	0.0416828
Cct8l1	1.25188	2.92221	1.54496	1.89144	0.0585653	0.306032
Acsm2	56.6844	2.90646	0.498245	5.83341	5.43e-09	6.04e-07
Lpar3	0.676425	2.90173	2.24593	1.29199	0.19636	0.579712
Gm5519	1.22811	2.90164	1.59666	1.81733	0.0691674	0.334609
Zap70	224.236	2.9009	0.353115	8.21517	2.12e-16	5.55e-14
Mup7	273161	2.89991	1.09334	2.65235	0.00799344	0.0847731
Gm13964	0.675953	2.89642	2.20303	1.31474	0.188596	0.567187
Atp13a5	1.19784	2.88754	2.07348	1.39261	0.163738	0.532615
Gm12991	1.9854	2.88631	1.52041	1.89838	0.0576465	0.303425
Hspa1a	56.4901	2.88194	0.58804	4.90093	9.54e-07	5.86e-05
Btf3-ps8	1.24894	2.88127	1.78205	1.61683	0.105915	0.424408
Gm16059	1.99841	2.8803	1.46323	1.96845	0.0490163	0.275047
Cyp46a1	52.5254	2.86791	0.428965	6.68565	2.3e-11	3.52e-09
Iqca1	0.652614	2.85857	2.6673	1.07171	0.283852	0.679269
Slc8a2	0.651272	2.85522	2.21414	1.28954	0.197211	0.580853
ENSMUSG00000060559	0.651272	2.85522	2.21414	1.28954	0.197211	0.580853
Gm12107	0.651707	2.85231	2.21313	1.28882	0.197462	0.581318
Gm24457	0.649458	2.85174	2.2149	1.28752	0.197912	0.581318
Wfdc12	0.6508	2.85057	2.21351	1.28781	0.197813	0.581318
Opn1sw	3.87759	2.84066	1.04603	2.71566	0.00661444	0.0749463
Gm13565	1.1937	2.82448	1.66737	1.69397	0.0902703	0.389283
ENSMUSG00000053839	0.624778	2.80818	2.69091	1.04358	0.296679	0.692622
Gm11274	0.625212	2.80695	1.95134	1.43847	0.150301	0.507817
Gm22523	0.622963	2.8044	2.69242	1.04159	0.297603	0.693357
Ncmap	34.6064	2.80387	0.450342	6.22608	4.78e-10	6.3e-08
ENSMUSG00000076654	0.623398	2.80299	2.27007	1.23476	0.21692	0.60579
Gm16551	242.563	2.79355	0.651567	4.28743	1.81e-05	0.00074352
Ugt1a9	1113.14	2.78902	0.233845	11.9268	8.58e-33	7.72e-30
Steap1	6.01267	2.78169	0.909491	3.05851	0.00222438	0.0349201
Sult4a1	1.97312	2.76965	1.45161	1.90799	0.0563927	0.299185
Gm11574	0.599152	2.75674	2.2393	1.23107	0.218295	0.606967
Gm16094	0.599152	2.75674	2.2393	1.23107	0.218295	0.606967
Or2ag2b	0.599625	2.75632	2.71302	1.01596	0.309648	0.702372
Tff3	62.5131	2.75461	1.73174	1.59066	0.111686	0.436913
ENSMUSG00000073738	118.956	2.75071	1.22792	2.24014	0.0250819	0.181743
Gm12859	0.597338	2.74811	2.77089	0.991777	0.321306	0.713155
Prom2	5.97555	2.74735	2.35564	1.16629	0.243499	0.637187
Irx1	5.83142	2.74518	0.927293	2.96042	0.0030722	0.0434497
Gm15382	1.88623	2.74504	1.56192	1.75747	0.0788374	0.362187
Semp2l2a	1.09026	2.74312	1.57231	1.74465	0.0810461	0.36739
ENSMUSG00000076650	1.08564	2.74048	2.06396	1.32778	0.184251	0.560654
Gm7599	18.0058	2.73834	0.984653	2.78102	0.00541889	0.0652253
E130215H24Rik	0.573565	2.70944	2.29852	1.17877	0.238488	0.631175
Coch	0.574472	2.70196	2.79355	0.967213	0.333438	0.723485
Tg	0.574472	2.70196	2.79355	0.967213	0.333438	0.723485
Pard3bos2	0.593056	2.69918	2.75941	0.978174	0.327988	0.718609
Gm3248	0.593056	2.69918	2.75941	0.978174	0.327988	0.718609
Gm15653	1.79544	2.68622	1.42058	1.89094	0.0586322	0.306032
Asb10	1.76781	2.68373	1.48724	1.80451	0.0711521	0.340631
Adam11	167.782	2.67735	0.409918	6.53144	6.51e-11	9.56e-09
Saa1	2819.51	2.66039	0.990504	2.68589	0.00723361	0.0793862
Cldnd2	3.60435	2.65837	1.04769	2.53737	0.0111689	0.104719
Elane	1.07896	2.65591	1.81229	1.4655	0.142785	0.494371
Sp5	33.9476	2.65426	0.448905	5.91275	3.36e-09	3.89e-07
Gm11407	1.03691	2.64425	1.87425	1.41083	0.158295	0.522372
Acsl6	2.89204	2.64393	1.69877	1.55638	0.119617	0.453547
Timm8a2	0.546597	2.64111	2.76597	0.95486	0.339649	0.729314
ENSMUSG00000085266	0.546597	2.64111	2.76597	0.95486	0.339649	0.729314
Trim28	1536.48	2.63831	0.140237	18.8132	5.89e-79	3.05e-75
ENSMUSG00000064484	1.76771	2.63717	1.45424	1.81343	0.0697654	0.335545
Umodl1	0.567903	2.63135	2.34227	1.12342	0.26126	0.656483
ENSMUSG00000089077	0.567903	2.63135	2.34227	1.12342	0.26126	0.656483
Gm5513	1.03252	2.62636	1.68901	1.55497	0.119954	0.454074
ENSMUSG00000080485	1.02786	2.622	1.61357	1.62497	0.104168	0.421464
Gm12036	1.05428	2.62174	1.60688	1.63157	0.10277	0.418586
Ccn6	10.4014	2.61834	0.588629	4.44819	8.66e-06	0.00039729
F11	3088.76	2.61764	0.234762	11.1502	7.14e-29	4.93e-26
ENSMUSG00000076698	0.987403	2.60566	2.07491	1.25579	0.209191	0.595974
Jakmip3	1.6253	2.59999	1.58363	1.64179	0.100633	0.413888
Gm17198	1.03129	2.59833	2.11383	1.2292	0.218996	0.607709
Zan	5.11846	2.59492	1.09498	2.36983	0.0177965	0.145314
Brsk2	1.00871	2.59393	1.6421	1.57964	0.114189	0.442201
Gm11454	1.64661	2.5917	1.65508	1.56591	0.11737	0.448644
Ndst3	0.54275	2.5842	2.80972	0.919735	0.357711	0.744814
Zmat4	0.54275	2.5842	2.80972	0.919735	0.357711	0.744814
Tma7-ps	0.540936	2.57978	2.81168	0.917522	0.358869	0.745443
Mipepos	0.540936	2.57978	2.81168	0.917522	0.358869	0.745443
Gm26147	0.540501	2.57566	2.36052	1.09114	0.275211	0.670846
Tbx3os2	0.540501	2.57566	2.36052	1.09114	0.275211	0.670846
Ighv6-3	1.60662	2.57123	1.51309	1.69933	0.0892577	0.386933
ENSMUSG00000091633	0.97578	2.56604	2.10919	1.2166	0.223757	0.61427
Lhx9	1.00173	2.56583	1.60563	1.59802	0.110038	0.433834
Abcc3	5598.32	2.56305	0.293016	8.74711	2.19e-18	7.08e-16
Gm15540	53.9187	2.56302	0.366873	6.98612	2.83e-12	4.91e-10
Gm8152	2.44546	2.55703	1.22947	2.07978	0.0375458	0.232942
Gm10649	2.6514	2.55063	1.28844	1.97963	0.0477453	0.270805
Ccr1l1	1.5954	2.54423	1.56055	1.63034	0.103029	0.419226
Gm16120	0.976141	2.53444	1.81613	1.39552	0.16286	0.530766
Vmn2r-ps45	0.974762	2.53257	1.68266	1.5051	0.132299	0.475821
Gm15375	18.1789	2.52829	0.72674	3.47895	0.00050338	0.0115598
Grin3b	9.5436	2.52588	0.849579	2.9731	0.0029481	0.0423605
Gpc5	0.514914	2.524	2.88336	0.875366	0.381375	0.763894
Trbj2-4	0.514914	2.524	2.88336	0.875366	0.381375	0.763894
1700095J12Rik	0.514914	2.524	2.88336	0.875366	0.381375	0.763894
Slco1a1	10588.2	2.52133	1.26042	2.00039	0.0454581	0.263714
Chgb	0.516256	2.52104	2.37766	1.0603	0.289008	0.685188
Gm13481	0.514441	2.5167	2.37898	1.05789	0.290106	0.686165
Fmn1	352.742	2.51641	0.249006	10.1058	5.21e-24	2.56e-21
Mir293	6.54154	2.51016	0.859811	2.91943	0.00350672	0.0474542
Bhlha15	8.24108	2.49533	0.811854	3.07362	0.0021148	0.0335412
Slc23a4	1.52507	2.47534	1.41205	1.75301	0.0796009	0.363877
Tm4sf20	1.64824	2.47127	1.55605	1.58817	0.112248	0.437728
Aoc2	41.8124	2.46798	0.463965	5.31933	1.04e-07	8.8e-06
Gm12803	2.30685	2.46587	1.38715	1.77765	0.0754613	0.352374
4930579F01Rik	1.62356	2.46333	1.44285	1.70727	0.0877721	0.383607
Glrp1	0.488854	2.46203	2.40012	1.0258	0.304988	0.698915
ENSMUSG00000076693	0.491103	2.46069	2.91276	0.844797	0.398224	0.775465
Gm13872	0.490195	2.46029	2.39807	1.02594	0.304918	0.698915
Slc30a3	23.2134	2.45638	0.671153	3.65993	0.00025228	0.00671804
Ankrd7	0.487947	2.45627	2.87673	0.853839	0.393194	0.773048
Igll1	0.487947	2.45627	2.87673	0.853839	0.393194	0.773048
2410004I01Rik	0.487947	2.45627	2.87673	0.853839	0.393194	0.773048
Irf5	498.819	2.45599	0.281164	8.73509	2.43e-18	7.75e-16
Gm23747	1.57211	2.44008	1.56613	1.55804	0.119224	0.452553
Apba2	3.95808	2.43916	1.00259	2.43286	0.0149801	0.129363
Chrm3	8.95761	2.41779	0.931505	2.59558	0.00944321	0.0941549
Ctcflos	230.719	2.41502	0.396284	6.09416	1.1e-09	1.35e-07
Cabp2	3.04154	2.40939	1.10446	2.18152	0.0291452	0.198044
Celf6	0.484534	2.4021	3.46598	0.693051	0.488278	0.831576
Gm25930	0.484534	2.4021	3.46598	0.693051	0.488278	0.831576
H4c2	0.484534	2.4021	3.46598	0.693051	0.488278	0.831576
4930407G08Rik	0.484534	2.4021	3.46598	0.693051	0.488278	0.831576
Ccdc154	2.24903	2.40178	1.24632	1.9271	0.0539675	0.291294
Cimap2	0.463701	2.40161	2.4223	0.991457	0.321462	0.713155
ENSMUSG00000091247	0.463701	2.40161	2.4223	0.991457	0.321462	0.713155
Mir3473a	0.463701	2.40161	2.4223	0.991457	0.321462	0.713155
ENSMUSG00000056590	0.462794	2.3993	2.42313	0.990163	0.322094	0.713582
Or5m3	0.896597	2.3991	1.87157	1.28187	0.199889	0.583833
ENSMUSG00000083724	0.917453	2.3959	1.86203	1.28672	0.198193	0.581674
ENSMUSG00000089567	3.68183	2.39419	1.00962	2.37136	0.0177226	0.144997
ENSMUSG00000065466	0.461887	2.38762	2.95398	0.80827	0.418935	0.790004
ENSMUSG00000084674	0.461887	2.38762	2.95398	0.80827	0.418935	0.790004
Elovl3	2418.25	2.37911	1.31558	1.80841	0.0705428	0.338105
Gm12970	1.48909	2.37215	1.40764	1.6852	0.0919502	0.393575
Mup14	162533	2.37191	1.45306	1.63236	0.102604	0.418165
Teddm1b	6.67794	2.37079	0.700209	3.38584	0.00070961	0.015059
ENSMUSG00000053467	0.872351	2.36299	1.68333	1.40376	0.16039	0.526361
Grin3a	3.03763	2.36194	1.11762	2.11336	0.0345698	0.221891
Spink5	16.7484	2.36122	0.503914	4.68576	2.79e-06	0.00014874
ENSMUSG00000088309	0.864536	2.36116	1.8763	1.25841	0.208242	0.594429
Gm22847	0.870971	2.35956	2.17012	1.0873	0.276905	0.671782
Dhrs13os	1.45133	2.35633	1.78784	1.31797	0.187513	0.565896
Chn1	3.59315	2.35501	1.03061	2.28507	0.0223089	0.168649
Wfikkn2	1.44952	2.35499	1.5319	1.53731	0.124218	0.461685
Nsun7	7.67024	2.35422	0.769196	3.06062	0.00220876	0.0347276
Adam2	2.19842	2.33991	1.49537	1.56477	0.117636	0.449079
ENSMUSG00000091095	3.77851	2.33725	0.92665	2.52226	0.0116603	0.107659
Dgkb	0.867619	2.32925	1.7093	1.36269	0.172979	0.546287
Gm14300	0.845856	2.32868	1.87664	1.24088	0.21465	0.603113
Fgf21	54.5861	2.32828	0.417542	5.57615	2.46e-08	2.4e-06
Gja10	0.874272	2.32789	1.91717	1.21423	0.22466	0.615227
Slco1a5	34.5645	2.32665	0.524229	4.43822	9.07e-06	0.0004143
Gm10154	0.865805	2.32663	1.70934	1.36113	0.173472	0.54665
4930524B15Rik	0.438548	2.32399	2.98996	0.777265	0.437002	0.800296
Trbj2-3	0.438548	2.32399	2.98996	0.777265	0.437002	0.800296
Bmpr1b	0.437641	2.32225	2.95043	0.787088	0.43123	0.796974
Mup21	4990.76	2.3201	1.08345	2.14141	0.0322409	0.211642
Fam47e	292.105	2.31964	0.401365	5.77937	7.5e-09	7.96e-07
Cyp11a1	0.439455	2.31887	3.47081	0.668108	0.504065	0.840436
Iqsec3	0.436734	2.31878	2.99287	0.774768	0.438477	0.801603
Gjb5	0.436734	2.31878	2.99287	0.774768	0.438477	0.801603
Rxfp3	0.436734	2.31878	2.99287	0.774768	0.438477	0.801603
Platr19	0.436734	2.31878	2.99287	0.774768	0.438477	0.801603
Lcn4	0.458039	2.31764	2.99541	0.773731	0.43909	0.801603
Gm25783	0.458039	2.31764	2.99541	0.773731	0.43909	0.801603
ENSMUSG00000093466	0.458039	2.31764	2.99541	0.773731	0.43909	0.801603
Mir5623	0.458039	2.31764	2.99541	0.773731	0.43909	0.801603
Fbn2	1.44206	2.31108	1.55529	1.48594	0.137294	0.48444
Gm9945	0.887111	2.30922	2.18607	1.05633	0.290816	0.687055
Rnase2a	0.435827	2.30813	3.47145	0.66489	0.506121	0.840436
Ces2b	86.8852	2.30771	1.33686	1.72622	0.0843084	0.375456
Capn3	71.7821	2.30294	0.301994	7.62578	2.43e-14	5.23e-12
Dnai1	52.1135	2.30156	0.46293	4.97173	6.64e-07	4.46e-05
Sall4	1.41089	2.2962	1.58093	1.45244	0.14638	0.501262
Gna14	88.5139	2.29459	0.321246	7.14277	9.15e-13	1.67e-10
Duxbl1	1.41423	2.29117	1.55464	1.47377	0.140544	0.490007
Gm13433	0.848212	2.28827	1.91982	1.19192	0.233293	0.625349
Tsnaxip1	0.817982	2.27903	2.184	1.04351	0.296711	0.692622
Osbp2	22.3189	2.27163	0.669583	3.3926	0.00069232	0.0147984
Ugt3a1	10593.5	2.26403	0.163192	13.8734	9.18e-44	1.9e-40
Asb16	3.46959	2.26035	0.974165	2.3203	0.0203248	0.159055
Entrep2	2.03013	2.26034	1.25631	1.79919	0.0719891	0.342656
ENSMUSG00000091251	4.18152	2.25969	0.890991	2.53615	0.0112077	0.104979
Gm22720	0.840629	2.25178	1.95463	1.15202	0.249313	0.642532
ENSMUSG00000092078	0.815971	2.25116	1.92668	1.16841	0.24264	0.636064
Gm17613	0.431545	2.24476	3.03702	0.739131	0.459827	0.813048
Gsg1	0.432887	2.24431	3.03422	0.739665	0.459503	0.812852
Gm4986	0.432887	2.24431	3.03422	0.739665	0.459503	0.812852
Gm8091	0.432887	2.24431	3.03422	0.739665	0.459503	0.812852
Gm15859	0.432887	2.24431	3.03422	0.739665	0.459503	0.812852
Rpl23a-ps4	2.05282	2.2443	1.2848	1.74681	0.0806699	0.366522
4930442L01Rik	2.78598	2.24393	1.11752	2.00795	0.0446488	0.26138
Gm12473	63.2673	2.24372	0.253981	8.83423	1.01e-18	3.35e-16
Kcnmb1	1.36483	2.24305	1.59653	1.40495	0.160035	0.525518
ENSMUSG00000080439	0.431979	2.24152	3.03569	0.73839	0.460277	0.813079
Rapgef3os2	0.431979	2.24152	3.03569	0.73839	0.460277	0.813079
ENSMUSG00000090960	0.431979	2.24152	3.03569	0.73839	0.460277	0.813079
ENSMUSG00000093088	0.431979	2.24152	3.03569	0.73839	0.460277	0.813079
Wif1	4.22767	2.23688	0.980965	2.28028	0.0225908	0.169876
BC106179	10.9069	2.22966	0.567716	3.92742	8.59e-05	0.0027933
Septin5	25.3695	2.22554	0.433339	5.13579	2.81e-07	2.14e-05
B4galnt4	3.4477	2.22062	0.980907	2.26384	0.0235838	0.174838
ENSMUSG00000072828	0.808569	2.21958	2.21418	1.00244	0.316132	0.709173
ENSMUSG00000074394	11.7039	2.21935	0.559768	3.96476	7.35e-05	0.00244728
Asb5	0.840302	2.20947	1.90831	1.15781	0.24694	0.640858
Mt2	790.77	2.20531	1.30126	1.69475	0.0901223	0.388888
ENSMUSG00000073823	1.30353	2.20126	1.6563	1.32903	0.183839	0.560402
Adig	2.20463	2.1995	1.71669	1.28125	0.200107	0.583979
Fam222a	54.8086	2.19901	0.583833	3.7665	0.00016555	0.0047841
1700086P04Rik	1.97991	2.18952	1.40969	1.55319	0.120378	0.454882
Ihh	52.2331	2.18543	0.589165	3.70936	0.00020778	0.00568674
Slco1c1	4.26123	2.18492	1.20169	1.8182	0.0690329	0.334466
Hsd3b9	23.4524	2.18123	1.58329	1.37766	0.168308	0.538769
Mpz	4.86597	2.18057	0.833382	2.61653	0.00888298	0.0907195
Gm16574	4.04737	2.17884	0.861429	2.52933	0.0114281	0.106465
Dynlt4	3.60009	2.17627	1.22064	1.7829	0.0746026	0.349843
ENSMUSG00000090938	0.78164	2.17198	1.96567	1.10496	0.269178	0.66481
Asphd2	0.40505	2.17117	3.48008	0.623887	0.532702	0.852183
Fam24b	0.40505	2.17117	3.48008	0.623887	0.532702	0.852183
Kcnh1	0.40505	2.17117	3.48008	0.623887	0.532702	0.852183
ENSMUSG00000070666	0.40505	2.17117	3.48008	0.623887	0.532702	0.852183
Gm15384	0.40505	2.17117	3.48008	0.623887	0.532702	0.852183
ENSMUSG00000090329	0.40505	2.17117	3.48008	0.623887	0.532702	0.852183
Stpg3	0.783889	2.17021	1.9268	1.12633	0.260027	0.655245
Asb15	0.816056	2.16958	1.91064	1.13553	0.256155	0.650749
Rpl27-ps2	0.782981	2.16105	1.75952	1.22821	0.21937	0.607709
Gm16066	0.782981	2.16105	1.75952	1.22821	0.21937	0.607709
Gm13684	0.782981	2.16105	1.75952	1.22821	0.21937	0.607709
Kalrn	823.598	2.1593	0.49307	4.37929	1.19e-05	0.00052529
Col15a1	309.852	2.15003	0.190005	11.3156	1.1e-29	8.41e-27
Hebp2	14.4126	2.14446	0.601031	3.56797	0.00035975	0.00888262
Gm12406	17.9388	2.13952	0.591402	3.6177	0.00029723	0.00765875
Gm11496	0.761145	2.13369	2.28202	0.934998	0.349789	0.738519
Eya1	0.783815	2.12991	1.91734	1.11087	0.266625	0.661876
ENSMUSG00000056351	85.3128	2.12968	1.80612	1.17915	0.238339	0.631
Gmfg-ps	0.788182	2.12739	2.20635	0.964213	0.334939	0.724691
Vmn2r57	0.787747	2.12663	1.91455	1.11077	0.266666	0.661899
Nxpe2	769.106	2.12514	0.181661	11.6984	1.3e-31	1.12e-28
Pcp2	0.788654	2.12484	1.74958	1.21449	0.224561	0.615227
0610025J13Rik	0.788654	2.12484	1.74958	1.21449	0.224561	0.615227
ENSMUSG00000075032	0.756921	2.12464	1.9305	1.10056	0.271087	0.666417
Snord17	1.93748	2.12193	1.42174	1.49248	0.135572	0.481153
Nxnl2	1.81367	2.12122	1.36975	1.54862	0.121474	0.457161
Gm12833	1.89527	2.12032	1.73704	1.22065	0.222217	0.611422
ENSMUSG00000076553	1.29274	2.11926	1.93077	1.09762	0.272369	0.668279
Gm7541	1.3261	2.1157	1.59726	1.32458	0.18531	0.562042
Gm15199	1.32613	2.11504	1.59308	1.32765	0.184295	0.560654
Plch2	6.28235	2.10895	0.726586	2.90255	0.00370139	0.0496664
Mapk4	15.5195	2.10892	0.568024	3.71273	0.00020503	0.00562641
Dmrt2	9.59235	2.10135	0.615442	3.41438	0.00063928	0.0139235
Saa3	99.5562	2.10055	0.317886	6.60786	3.9e-11	5.8e-09
Cyp2b13	1541.65	2.09298	1.69402	1.23551	0.216642	0.605584
ENSMUSG00000031325	0.379897	2.08823	3.13203	0.666734	0.504942	0.840436
Igkv4-74	0.379897	2.08823	3.13203	0.666734	0.504942	0.840436
Polr2k-ps	0.379897	2.08823	3.13203	0.666734	0.504942	0.840436
Gm13609	0.379897	2.08823	3.13203	0.666734	0.504942	0.840436
Gm13999	0.379897	2.08823	3.13203	0.666734	0.504942	0.840436
Zfp804b	0.379897	2.08823	3.13203	0.666734	0.504942	0.840436
Krt14	0.381239	2.08763	3.12858	0.667277	0.504596	0.840436
Slfnl1	0.381239	2.08763	3.12858	0.667277	0.504596	0.840436
Rtkn2	0.758168	2.08649	2.74325	0.760591	0.446901	0.806871
Bcl2l14	10.1204	2.08604	0.739209	2.82199	0.00477268	0.0595606
Gm11447	0.757755	2.08598	1.75376	1.18943	0.234269	0.626909
Gm5815	0.731334	2.08595	1.76453	1.18216	0.237143	0.629847
ENSMUSG00000077856	0.784334	2.08556	2.71837	0.767209	0.442957	0.803897
Syt14	0.37899	2.08517	3.13388	0.665363	0.505818	0.840436
Gm12587	0.37899	2.08517	3.13388	0.665363	0.505818	0.840436
Gm15873	0.37899	2.08517	3.13388	0.665363	0.505818	0.840436
Gm16537	0.761252	2.08478	2.21542	0.941032	0.346688	0.735202
Cldn18	0.379425	2.08148	3.13225	0.664532	0.50635	0.840436
Alx4	0.379425	2.08148	3.13225	0.664532	0.50635	0.840436
A730013G03Rik	0.379425	2.08148	3.13225	0.664532	0.50635	0.840436
Gm5535	0.379425	2.08148	3.13225	0.664532	0.50635	0.840436
Gm11420	0.379425	2.08148	3.13225	0.664532	0.50635	0.840436
ENSMUSG00000090280	0.379425	2.08148	3.13225	0.664532	0.50635	0.840436
Slc26a5	1.2707	2.07989	1.59319	1.30549	0.191726	0.572349
Reck	193.158	2.07343	0.260126	7.97087	1.58e-15	3.75e-13
Lrrc2	1.87699	2.07239	1.21426	1.70671	0.0878765	0.383607
Slc35g3	1.32668	2.0667	1.48098	1.3955	0.162865	0.530766
ENSMUSG00000085954	1.24771	2.05549	1.50156	1.3689	0.17103	0.543325
ENSMUSG00000090677	0.730354	2.04323	1.92607	1.06083	0.288768	0.684724
Gm12516	0.709932	2.04292	1.93793	1.05417	0.291804	0.688215
Klrb1a	0.706181	2.04128	1.97867	1.03164	0.302242	0.6972
Gm13902	0.704367	2.03787	1.97903	1.02973	0.303135	0.697534
ENSMUSG00000088171	0.704367	2.03787	1.97903	1.02973	0.303135	0.697534
Ppp1r36	1.20329	2.03518	1.56465	1.30072	0.193353	0.574231
Calr4	0.703025	2.03475	2.24897	0.904747	0.365599	0.751203
Espnl	3.58058	2.03151	0.886565	2.29144	0.0219381	0.167684
ENSMUSG00000086062	1.29626	2.02901	1.7869	1.13549	0.256169	0.650749
Gm14202	9.04766	2.02746	0.739829	2.74045	0.00613556	0.0710016
Fam83a	11.0553	2.02084	0.855159	2.36311	0.0181221	0.14716
Sbk2	0.354744	2.00364	3.18657	0.628776	0.529495	0.851689
Ptpn5	0.354744	2.00364	3.18657	0.628776	0.529495	0.851689
Mir670hg	0.354744	2.00364	3.18657	0.628776	0.529495	0.851689
Trbv15	0.354744	2.00364	3.18657	0.628776	0.529495	0.851689
Ighv1-47	0.354744	2.00364	3.18657	0.628776	0.529495	0.851689
Gm26286	0.354744	2.00364	3.18657	0.628776	0.529495	0.851689
Gm13472	0.354744	2.00364	3.18657	0.628776	0.529495	0.851689
ENSMUSG00000079161	0.710946	1.99955	1.92723	1.03753	0.299491	0.695016
Acan	0.35293	1.99717	3.19074	0.625927	0.531363	0.85182
Rbx1-ps	0.35293	1.99717	3.19074	0.625927	0.531363	0.85182
Gm11681	0.35293	1.99717	3.19074	0.625927	0.531363	0.85182
Gm11794	0.35293	1.99717	3.19074	0.625927	0.531363	0.85182
Gm9085	0.35293	1.99717	3.19074	0.625927	0.531363	0.85182
ENSMUSG00000091372	0.35293	1.99717	3.19074	0.625927	0.531363	0.85182
Zbtb7c	70.4643	1.99611	1.00064	1.99483	0.046062	0.26541
Sulf2	444.139	1.99566	0.610791	3.26733	0.00108566	0.0205145
Lama3	165.539	1.995	0.940742	2.12067	0.0339496	0.219717
Ugt1a10	8.78124	1.99008	0.601953	3.30603	0.00094628	0.0184886
Gm12542	1.25472	1.98789	1.56311	1.27175	0.203461	0.58788
Tnfrsf8	1.19254	1.98633	1.63839	1.21237	0.22537	0.616082
Mup-ps17	11643.5	1.98451	1.2446	1.5945	0.110825	0.434871
Avpr1a	836.345	1.98445	0.534887	3.71004	0.00020723	0.00567914
Peg10	40.0649	1.98366	0.440378	4.50445	6.65e-06	0.00031436
Aldh3b2	21.3896	1.97777	1.92093	1.02959	0.303201	0.697597
Atp1b4	1.30386	1.97627	2.10626	0.938285	0.348098	0.736527
Npr2	2056.62	1.97486	0.159187	12.406	2.43e-35	2.51e-32
Lrrn1	3.62869	1.97203	0.92918	2.12233	0.0338099	0.219023
Lrp2	35.2636	1.96515	0.698528	2.81328	0.00490396	0.0606502
ENSMUSG00000076718	1.24276	1.96318	1.8091	1.08517	0.277848	0.6731
Snhg7os	0.70652	1.96208	2.32366	0.844393	0.39845	0.775583
Hspa2	42.623	1.94648	0.284689	6.83721	8.08e-12	1.34e-09
Tlr12	306.079	1.94398	0.352283	5.51825	3.42e-08	3.23e-06
Ccdc171	145.65	1.94012	0.310122	6.25598	3.95e-10	5.27e-08
Egr1	938.814	1.93966	0.951968	2.03752	0.0415977	0.249538
Slc2a5	229.38	1.93884	0.312172	6.2108	5.27e-10	6.9e-08
Marveld2	417.17	1.9375	0.247114	7.8405	4.49e-15	1.02e-12
Fabp12	5.0072	1.93685	0.807062	2.39988	0.0164003	0.137659
ENSMUSG00000058945	0.652719	1.93491	2.26959	0.85254	0.393915	0.773511
Dact1	92.3551	1.93232	0.348596	5.54316	2.97e-08	2.86e-06
Sprr1a	1.12966	1.92863	2.19866	0.877183	0.380387	0.763172
ENSMUSG00000075735	0.661441	1.92545	2.79151	0.689753	0.49035	0.832512
Gm11961	1.1084	1.92402	1.82153	1.05627	0.290847	0.687055
Il23a	4.14297	1.92069	0.840847	2.28423	0.022358	0.168758
Slc16a11	399.584	1.9161	0.182986	10.4713	1.17e-25	6.21e-23
ENSMUSG00000067017	46.7971	1.91363	0.268372	7.13051	1e-12	1.81e-10
Ifi27	2579.62	1.91335	0.149017	12.8398	9.81e-38	1.13e-34
Dlgap3	4.04101	1.91299	1.1359	1.68411	0.0921596	0.393913
Has2	0.328684	1.91091	3.2506	0.587863	0.556624	0.862963
Kcng3	0.328684	1.91091	3.2506	0.587863	0.556624	0.862963
ENSMUSG00000064447	0.328684	1.91091	3.2506	0.587863	0.556624	0.862963
Tldc2	0.328684	1.91091	3.2506	0.587863	0.556624	0.862963
Mir744	0.328684	1.91091	3.2506	0.587863	0.556624	0.862963
Gm12989	0.328684	1.91091	3.2506	0.587863	0.556624	0.862963
ENSMUSG00000091604	0.328684	1.91091	3.2506	0.587863	0.556624	0.862963
ENSMUSG00000093585	0.328684	1.91091	3.2506	0.587863	0.556624	0.862963
Gm26446	0.329591	1.90993	3.4989	0.545866	0.585158	0.87463
ENSMUSG00000075868	0.329591	1.90993	3.4989	0.545866	0.585158	0.87463
Gm12116	0.329591	1.90993	3.4989	0.545866	0.585158	0.87463
ENSMUSG00000092726	0.329591	1.90993	3.4989	0.545866	0.585158	0.87463
Ogdhl	2.81582	1.90783	1.11954	1.70413	0.0883575	0.384723
Etv2	0.327777	1.90748	3.25297	0.586381	0.557619	0.863582
Ccdc170	0.327777	1.90748	3.25297	0.586381	0.557619	0.863582
Spag17	0.327777	1.90748	3.25297	0.586381	0.557619	0.863582
Gm25188	0.327777	1.90748	3.25297	0.586381	0.557619	0.863582
ENSMUSG00000072675	0.327777	1.90748	3.25297	0.586381	0.557619	0.863582
ENSMUSG00000076669	0.327777	1.90748	3.25297	0.586381	0.557619	0.863582
Gm23354	0.327777	1.90748	3.25297	0.586381	0.557619	0.863582
ENSMUSG00000092721	1.1144	1.90357	1.66747	1.14159	0.253626	0.647066
Sohlh2	0.32687	1.89953	3.49972	0.542766	0.587291	0.875011
Pira2-ps2	0.674025	1.89575	2.02443	0.936435	0.349049	0.737634
St8sia2	3.43242	1.89307	0.944789	2.00369	0.045103	0.262437
Cacna2d2	0.699539	1.89286	2.00818	0.942574	0.345899	0.734378
Cacna1f	2.90921	1.8914	1.02403	1.84701	0.0647457	0.323933
Mep1b	1.7821	1.88997	1.73673	1.08823	0.276492	0.671625
ENSMUSG00000090278	1.08143	1.88283	1.60565	1.17262	0.240946	0.633955
Gm15547	1.71159	1.87808	1.39046	1.35069	0.176794	0.550744
ENSMUSG00000081535	1.71025	1.8671	1.26228	1.47915	0.1391	0.488064
ENSMUSG00000083952	1.19832	1.86499	1.60208	1.1641	0.244382	0.637802
Rims1	0.652189	1.86315	2.81418	0.662057	0.507934	0.841447
Hectd2os	291.978	1.8558	0.251992	7.36453	1.78e-13	3.47e-11
Gm3307	1.1965	1.85523	1.77831	1.04325	0.296831	0.692807
ENSMUSG00000083726	1.10876	1.85427	1.53219	1.21021	0.226198	0.617318
Snx29	126.429	1.84998	0.45208	4.09216	4.27e-05	0.00155956
Gm20403	0.653058	1.84937	2.30547	0.802164	0.422458	0.792698
Mup6	15.8931	1.84825	0.963978	1.91732	0.0551976	0.295267
Gm14849	2.30642	1.84737	1.08464	1.70321	0.0885297	0.38506
Actrt3	0.679697	1.84717	2.01065	0.918694	0.358256	0.745131
Gm12153	0.652623	1.84581	2.02791	0.910202	0.362716	0.748923
Nrcam	0.673045	1.84535	2.01446	0.916052	0.35964	0.745722
Slc16a13	80.1895	1.84442	0.297092	6.20825	5.36e-10	6.97e-08
ENSMUSG00000086570	0.674386	1.84225	2.01325	0.915062	0.360159	0.746475
Ppp1r9a	520.86	1.83921	0.36275	5.0702	3.97e-07	2.88e-05
Nudt10	1.11342	1.83889	1.67527	1.09767	0.272347	0.668279
Gm14766	1.15942	1.83545	1.63093	1.1254	0.26042	0.655495
ENSMUSG00000089396	1.65817	1.83536	1.2787	1.43534	0.15119	0.509411
Pygo1	18.126	1.83101	0.566687	3.23108	0.00123325	0.0225218
Cyp2c69	18294.8	1.82881	1.38244	1.32288	0.185875	0.562846
Rgcc	1.0871	1.82553	1.62662	1.12228	0.261742	0.656736
Hs3st6	20.3621	1.82292	0.426658	4.27257	1.93e-05	0.00078396
Gm17056	1.13443	1.81634	1.74317	1.04197	0.297424	0.693095
Fam186a	2.25472	1.81332	1.18622	1.52866	0.12635	0.465759
Pnpla3	206.135	1.8133	1.10236	1.64493	0.0999849	0.412191
Mir291a	8.93166	1.81277	0.888797	2.03958	0.0413925	0.248604
Gm26464	1.67281	1.8112	1.46992	1.23218	0.217882	0.60654
ENSMUSG00000090819	1.14045	1.80319	1.62879	1.10707	0.268262	0.663804
Blnk	55.8425	1.80027	0.276357	6.51428	7.3e-11	1.06e-08
Grin2b	0.626129	1.7991	2.35991	0.762358	0.445846	0.806106
Gm15513	0.626129	1.7991	2.35991	0.762358	0.445846	0.806106
ENSMUSG00000086419	0.626129	1.7991	2.35991	0.762358	0.445846	0.806106
Fmn2	33.4943	1.79718	0.974706	1.84381	0.0652104	0.325326
Zfyve28	2.55011	1.79695	1.0902	1.64828	0.099295	0.411067
Prss52	0.622377	1.79623	2.03854	0.881136	0.378244	0.761383
ENSMUSG00000089015	0.648799	1.79599	2.02051	0.888881	0.374067	0.7587
Gm3555	8.30207	1.7956	0.597953	3.00291	0.00267412	0.0395782
Cdh16	0.620563	1.79224	2.03905	0.878959	0.379424	0.762348
Bdkrb1	0.65273	1.79197	2.01711	0.888388	0.374332	0.758823
ENSMUSG00000078224	0.65273	1.79197	2.01711	0.888388	0.374332	0.758823
Il1rap	3585.72	1.78926	0.261849	6.83319	8.3e-12	1.36e-09
ENSMUSG00000073832	213520	1.7877	1.03845	1.7215	0.0851603	0.377475
Gm14201	5.99826	1.78564	0.792137	2.2542	0.0241835	0.177503
ENSMUSG00000060422	51.1587	1.78029	0.252729	7.04426	1.86e-12	3.35e-10
Rpl27a-ps1	3.56581	1.7781	0.943155	1.88527	0.0593938	0.30819
Tbx3os1	5.92641	1.77641	0.776732	2.28704	0.0221937	0.168535
Pfkfb3	649.673	1.77608	0.670555	2.64868	0.00808077	0.0853058
Ccdc74a	7.86811	1.77306	0.603631	2.93733	0.00331053	0.0455138
Arhgap6	192.925	1.76615	0.377557	4.67785	2.9e-06	0.0001538
A2m	10.0654	1.76591	0.830668	2.12589	0.0335122	0.217777
Gm15945	1.48633	1.76202	1.52365	1.15645	0.247497	0.641121
Capn11	49.1012	1.75945	1.61544	1.08915	0.276088	0.671176
Spdef	2.22355	1.7516	1.2206	1.43504	0.151277	0.509435
Top6bl	6.39991	1.74868	0.655279	2.66861	0.00761666	0.0820236
Kcnk2	3.55984	1.74749	0.90351	1.93411	0.0530994	0.288668
Gm17149	1.56971	1.74548	1.47923	1.17999	0.238002	0.630862
Atxn7l1os1	0.627143	1.74515	2.02506	0.861776	0.388811	0.770478
ENSMUSG00000091253	0.627143	1.74515	2.02506	0.861776	0.388811	0.770478
Snorc	0.600976	1.74487	2.04387	0.853706	0.393268	0.773048
Gm11688	0.600976	1.74487	2.04387	0.853706	0.393268	0.773048
Gm6117	0.594975	1.7448	2.04835	0.851808	0.394321	0.773936
Gm10408	1.03524	1.74388	1.67336	1.04214	0.297346	0.693095
Gm15370	0.622304	1.74375	2.31112	0.754504	0.450547	0.808383
Dlx4os	0.622304	1.74375	2.31112	0.754504	0.450547	0.808383
Gm40	0.595882	1.74349	2.33749	0.745884	0.455737	0.811599
Gm13814	0.595882	1.74349	2.33749	0.745884	0.455737	0.811599
A530076I17Rik	0.595882	1.74349	2.33749	0.745884	0.455737	0.811599
C330018A13Rik	0.595882	1.74349	2.33749	0.745884	0.455737	0.811599
Potegl	0.628484	1.74176	2.02362	0.860714	0.389396	0.770487
Mir5133	0.628484	1.74176	2.02362	0.860714	0.389396	0.770487
Gm14472	0.596317	1.74153	2.04686	0.850826	0.394866	0.774002
Cyp2c54	6078.76	1.73988	0.486062	3.57954	0.0003442	0.00859081
ENSMUSG00000076588	0.621832	1.7397	2.0279	0.857881	0.390958	0.771611
Tomm20l	0.59541	1.73949	2.04715	0.849712	0.395485	0.77439
Gm20405	0.62049	1.73936	2.31195	0.752336	0.451849	0.809455
ENSMUSG00000085349	0.600069	1.73915	2.33227	0.745689	0.455856	0.811599
Igkv3-10	0.594068	1.73908	2.33843	0.743698	0.457059	0.81214
Adcy8	1.60754	1.73748	1.37804	1.26083	0.207371	0.593569
ENSMUSG00000088873	1.71603	1.73746	1.40851	1.23355	0.217372	0.606242
Amh	1.94447	1.73687	1.32068	1.31514	0.188464	0.566954
Gvin1	540.961	1.73622	0.346677	5.00816	5.5e-07	3.8e-05
Gm24233	6.78575	1.73507	0.682284	2.54304	0.0109893	0.103637
4933440N22Rik	0.594503	1.7346	2.3782	0.729374	0.465773	0.817276
Mir290a	9.66613	1.7344	0.863713	2.00807	0.0446354	0.26138
Cfap97d1	1.03055	1.73174	1.7042	1.01616	0.309553	0.702372
Dntt	76.8674	1.72853	0.427492	4.04343	5.27e-05	0.00185992
ENSMUSG00000088993	2.98877	1.72715	1.02818	1.6798	0.0929953	0.395756
Ptger3	3.44521	1.72594	0.958648	1.80039	0.071799	0.342145
Gm15539	1.50433	1.72327	1.52276	1.13167	0.257771	0.65274
C1ql4	2.05881	1.72124	1.16168	1.48167	0.138427	0.486712
Gm25965	2.51173	1.71788	1.15864	1.48267	0.138161	0.486089
Tmod1	2.05262	1.71787	1.31361	1.30775	0.190958	0.571306
Gm25395	3.95738	1.7168	0.996506	1.72282	0.0849216	0.37674
Tarbp1	142.073	1.70914	0.251936	6.78403	1.17e-11	1.86e-09
Mstn	0.323023	1.70847	3.51216	0.486446	0.626651	0.892703
Gad2	0.323023	1.70847	3.51216	0.486446	0.626651	0.892703
Gm973	0.323023	1.70847	3.51216	0.486446	0.626651	0.892703
Kctd19	0.323023	1.70847	3.51216	0.486446	0.626651	0.892703
ENSMUSG00000052126	0.323023	1.70847	3.51216	0.486446	0.626651	0.892703
Rad21l	0.323023	1.70847	3.51216	0.486446	0.626651	0.892703
Gm13608	0.323023	1.70847	3.51216	0.486446	0.626651	0.892703
Gm15586	0.323023	1.70847	3.51216	0.486446	0.626651	0.892703
Gm15464	0.323023	1.70847	3.51216	0.486446	0.626651	0.892703
Gm15131	0.323023	1.70847	3.51216	0.486446	0.626651	0.892703
Kank4os	0.323023	1.70847	3.51216	0.486446	0.626651	0.892703
Gm12979	0.323023	1.70847	3.51216	0.486446	0.626651	0.892703
4931429L15Rik	4.32705	1.70843	0.956185	1.78671	0.073984	0.34837
Gvin2	506.557	1.70712	0.326488	5.22873	1.71e-07	1.36e-05
Kantr	8.37154	1.70478	0.715942	2.38117	0.0172577	0.142604
Lancl3	1.05611	1.70383	1.74422	0.976847	0.328645	0.719195
ENSMUSG00000074380	85.8787	1.69489	1.82818	0.927091	0.353879	0.741808
Syt17	0.973379	1.69143	1.86814	0.905411	0.365248	0.750912
ENSMUSG00000077316	0.569822	1.69118	2.05751	0.821956	0.411102	0.784609
Rsf1os2	2.0912	1.69021	1.14216	1.47983	0.138918	0.487674
Ccdc150	0.601083	1.6901	2.03319	0.831256	0.405829	0.780484
Gm16726	0.601083	1.6901	2.03319	0.831256	0.405829	0.780484
ENSMUSG00000090244	0.601083	1.6901	2.03319	0.831256	0.405829	0.780484
Hoxa7	0.574916	1.68929	2.05309	0.822804	0.41062	0.784223
0610012D04Rik	2.54675	1.68827	1.01842	1.65773	0.0973715	0.406848
ENSMUSG00000091875	1.02495	1.68598	1.69796	0.992941	0.320739	0.712998
Rflna	2.50445	1.68524	1.03991	1.62057	0.10511	0.423036
Hsp25-ps1	3.04483	1.68406	1.10629	1.52226	0.127943	0.468212
ENSMUSG00000078620	0.597151	1.6839	2.36515	0.711964	0.476487	0.82551
ENSMUSG00000088262	0.597151	1.6839	2.36515	0.711964	0.476487	0.82551
Myh7b	2.09098	1.68326	1.16234	1.44816	0.147572	0.503198
Smyd1	109.133	1.68276	0.183698	9.16048	5.17e-20	1.94e-17
Mup-ps18	2.79296	1.68255	1.35791	1.23908	0.215318	0.603759
Gm1848	2.63747	1.67888	1.00287	1.67407	0.0941165	0.398723
ENSMUSG00000077524	1.97996	1.67773	1.2251	1.36947	0.170852	0.542929
Gm13777	0.59443	1.67706	2.36658	0.708646	0.478544	0.8263
ENSMUSG00000082401	0.59443	1.67706	2.36658	0.708646	0.478544	0.8263
Mir421	0.568008	1.67636	2.39452	0.70008	0.483877	0.829378
Trim10	0.568008	1.67636	2.39452	0.70008	0.483877	0.829378
Faxdc2	0.568008	1.67636	2.39452	0.70008	0.483877	0.829378
Serpina5	4.19927	1.67192	1.01806	1.64226	0.100535	0.413719
Gm55596	1.52252	1.67047	1.45623	1.14712	0.251332	0.644516
Fam221a	9.64267	1.66999	0.610358	2.73607	0.00621769	0.0716715
Gm13833	0.979814	1.66745	1.70409	0.978501	0.327827	0.718609
Hsd3b5	4323.92	1.66655	1.66917	0.99843	0.318071	0.710848
Gm17409	1.56942	1.66534	1.32828	1.25376	0.209928	0.596568
Gm7334	28.3924	1.6637	0.320888	5.18468	2.16e-07	1.7e-05
Pebp4	0.590656	1.66348	2.88852	0.575893	0.564688	0.866814
ENSMUSG00000093034	0.590656	1.66348	2.88852	0.575893	0.564688	0.866814
Gm25549	0.596656	1.66314	2.88024	0.577432	0.563647	0.866001
ENSMUSG00000073839	176369	1.66309	1.03811	1.60204	0.109146	0.431515
Lmo1	0.622823	1.6617	2.84543	0.583988	0.559229	0.86446
Dyrk3	43.8162	1.66138	0.326635	5.08634	3.65e-07	2.67e-05
ENSMUSG00000038917	13.9163	1.65913	0.515122	3.22085	0.0012781	0.0231367
Mkx	21.9942	1.65821	0.553708	2.99473	0.00274685	0.0404808
Cnmd	65.6483	1.65366	0.365457	4.52491	6.04e-06	0.0002921
Gm4992	1.00555	1.65219	1.69631	0.973991	0.330061	0.720019
Galr2	5.21835	1.64918	0.872544	1.89008	0.0587474	0.306413
Barx1	3.00902	1.64164	1.07032	1.53379	0.125082	0.463148
Mettl21c	1.96767	1.64023	1.27395	1.28751	0.197918	0.581318
Adap2os	1.54957	1.64021	1.28983	1.27165	0.203498	0.587906
Kyat3	4663.83	1.64021	0.580526	2.82538	0.00472247	0.0592916
Tsc22d1	2881.03	1.6399	0.639212	2.56551	0.0103025	0.099472
ENSMUSG00000087054	13.8329	1.63936	0.519336	3.15665	0.00159592	0.0271874
Slc16a6	209.351	1.63529	0.284824	5.74139	9.39e-09	9.81e-07
Arhgap26	639.903	1.6352	0.196256	8.33197	7.95e-17	2.16e-14
4933402D24Rik	2.52107	1.63485	1.00746	1.62275	0.104644	0.422421
Gm5353	5.00233	1.63477	0.754811	2.16581	0.0303261	0.20287
Rdh9	3956.3	1.6313	0.332071	4.91249	8.99e-07	5.54e-05
Ror1	81.0653	1.63003	0.310368	5.25194	1.51e-07	1.22e-05
Slc5a4b	0.270033	1.6291	3.51728	0.46317	0.643242	0.897278
Alox8	0.270033	1.6291	3.51728	0.46317	0.643242	0.897278
Cnga3	0.270033	1.6291	3.51728	0.46317	0.643242	0.897278
ENSMUSG00000046847	0.270033	1.6291	3.51728	0.46317	0.643242	0.897278
1110032F04Rik	0.270033	1.6291	3.51728	0.46317	0.643242	0.897278
Tmem72	0.270033	1.6291	3.51728	0.46317	0.643242	0.897278
Il31ra	0.270033	1.6291	3.51728	0.46317	0.643242	0.897278
Tdrd5	0.270033	1.6291	3.51728	0.46317	0.643242	0.897278
Gm25481	0.270033	1.6291	3.51728	0.46317	0.643242	0.897278
Htr1d	0.270033	1.6291	3.51728	0.46317	0.643242	0.897278
ENSMUSG00000076815	0.270033	1.6291	3.51728	0.46317	0.643242	0.897278
Traj4	0.270033	1.6291	3.51728	0.46317	0.643242	0.897278
Gm25506	0.270033	1.6291	3.51728	0.46317	0.643242	0.897278
Gm12745	0.270033	1.6291	3.51728	0.46317	0.643242	0.897278
Gm13013	0.270033	1.6291	3.51728	0.46317	0.643242	0.897278
Gm6382	0.270033	1.6291	3.51728	0.46317	0.643242	0.897278
Gm14861	0.270033	1.6291	3.51728	0.46317	0.643242	0.897278
Gm14198	0.270033	1.6291	3.51728	0.46317	0.643242	0.897278
ENSMUSG00000087227	0.270033	1.6291	3.51728	0.46317	0.643242	0.897278
Gm17202	0.270033	1.6291	3.51728	0.46317	0.643242	0.897278
Gm6153	0.270033	1.6291	3.51728	0.46317	0.643242	0.897278
Gm20537	0.270033	1.6291	3.51728	0.46317	0.643242	0.897278
ENSMUSG00000092660	0.270033	1.6291	3.51728	0.46317	0.643242	0.897278
ENSMUSG00000093085	0.270033	1.6291	3.51728	0.46317	0.643242	0.897278
ENSMUSG00000093151	0.270033	1.6291	3.51728	0.46317	0.643242	0.897278
Snord23	2.02302	1.6275	1.24392	1.30836	0.190752	0.571179
Gm17230	3.30886	1.62742	1.01113	1.60951	0.107504	0.428174
Mospd4	1.43763	1.62573	1.36006	1.19534	0.231955	0.623879
Gm13521	2.06286	1.62479	1.23645	1.31408	0.188819	0.567575
Ccdc180	1.06105	1.62465	1.8594	0.87375	0.382254	0.764989
Slc7a15	13.6397	1.62463	0.573711	2.83179	0.00462878	0.0584701
Gm17092	2.33444	1.62414	1.11163	1.46104	0.144004	0.496252
S1pr5	109.599	1.62283	0.30919	5.24867	1.53e-07	1.23e-05
Prkag3	9.38431	1.62044	0.78751	2.05768	0.039621	0.241188
Rny1	0.57593	1.6201	2.33254	0.694564	0.487329	0.83134
ENSMUSG00000076691	0.570184	1.61982	2.33877	0.692594	0.488564	0.831576
A730085K08Rik	0.570184	1.61982	2.33877	0.692594	0.488564	0.831576
ENSMUSG00000072672	0.55067	1.61946	2.40273	0.674008	0.500306	0.838205
ENSMUSG00000087560	0.549763	1.61883	2.36166	0.68546	0.493054	0.834136
Gm16118	0.549763	1.61883	2.36166	0.68546	0.493054	0.834136
Ssxb16	3.98296	1.61717	0.821419	1.96876	0.048981	0.27495
Gm13093	1.5217	1.61707	1.29888	1.24497	0.213143	0.600837
ENSMUSG00000091562	67.7424	1.61593	0.290341	5.56564	2.61e-08	2.54e-06
F830208F22Rik	0.919917	1.61586	1.8325	0.881782	0.377895	0.761203
Igkv8-24	0.919917	1.61586	1.8325	0.881782	0.377895	0.761203
Nsg2	2.77993	1.60805	1.10705	1.45256	0.146347	0.501262
Gm11724	0.551577	1.60703	2.90335	0.55351	0.579914	0.872401
Tafa1	0.545577	1.60683	2.91263	0.551677	0.58117	0.873274
Mir294	6.4063	1.60292	0.999726	1.60336	0.108855	0.431051
Aff2	0.927732	1.60201	1.92043	0.834191	0.404173	0.77938
Mymx	1.02441	1.60084	1.66636	0.960678	0.336714	0.725868
Rfx4	184.943	1.59953	0.353919	4.51948	6.2e-06	0.00029692
Krt222	2.79026	1.59946	1.07108	1.49331	0.135356	0.480715
Serpina3c	8.47109	1.59924	0.883927	1.80924	0.0704135	0.337879
Tmem91	5.78123	1.5986	0.75454	2.11865	0.0341204	0.220388
Shc4	4.72109	1.59751	0.80059	1.99542	0.0459971	0.26541
Necab2	4.83148	1.59725	0.755633	2.11378	0.0345337	0.221768
Lad1	253.67	1.59653	0.835254	1.91144	0.0559486	0.297888
Mup1	193041	1.59401	1.03443	1.54095	0.123328	0.460363
ENSMUSG00000086344	1.53744	1.59254	1.48049	1.07568	0.282068	0.677534
Nxpe5	1.45831	1.59091	1.35874	1.17088	0.241649	0.634754
Rmrp	2.3446	1.59034	2.03904	0.779946	0.435423	0.799866
ENSMUSG00000086397	7.5788	1.59023	0.743017	2.14024	0.0323355	0.212129
Rims2	3.78504	1.58901	0.883495	1.79855	0.0720891	0.342975
ENSMUSG00000093175	1.03815	1.5879	1.85875	0.854284	0.392948	0.772933
Zfp618	36.9009	1.58502	0.326895	4.84871	1.24e-06	7.28e-05
Gm13536	0.999413	1.58325	1.97936	0.799882	0.423779	0.793521
Armh2	0.993232	1.58249	1.93175	0.819197	0.412674	0.786268
Pira2	92.9525	1.58212	0.328832	4.81134	1.5e-06	8.57e-05
Or5m3b	238.784	1.58132	0.167213	9.45692	3.17e-21	1.34e-18
ENSMUSG00000062808	1.42448	1.58093	1.38413	1.14218	0.253378	0.646769
Rbm46	2.76827	1.58041	0.970785	1.62797	0.103532	0.420109
Unc13b	245.669	1.5779	0.314561	5.01621	5.27e-07	3.66e-05
Gm15480	1.86284	1.57754	1.23164	1.28085	0.200247	0.584224
Stap1	27.0885	1.57724	0.445558	3.53992	0.00040025	0.00965227
1700125H03Rik	0.564161	1.5735	2.43244	0.646882	0.517708	0.845654
ENSMUSG00000091865	0.564161	1.5735	2.43244	0.646882	0.517708	0.845654
Zfp385c	2.0699	1.57346	1.41139	1.11483	0.264922	0.659786
ENSMUSG00000068851	0.570161	1.57313	2.42591	0.64847	0.516681	0.844965
Gm16151	0.570161	1.57313	2.42591	0.64847	0.516681	0.844965
ENSMUSG00000092736	0.590583	1.57186	2.40436	0.653754	0.51327	0.843512
Rbfox1	0.596328	1.57151	2.39849	0.655209	0.512333	0.843512
ENSMUSG00000073875	0.596328	1.57151	2.39849	0.655209	0.512333	0.843512
Dmrta1	14.3203	1.57075	0.474451	3.31067	0.00093073	0.0183292
Hsbp1l1	76.6129	1.57027	0.314246	4.99694	5.82e-07	4.01e-05
ENSMUSG00000072491	0.953246	1.56823	1.69801	0.923569	0.355711	0.742752
ENSMUSG00000091506	0.999255	1.56767	1.66604	0.940956	0.346728	0.735202
Ubap1l	3.38976	1.56755	1.17009	1.33968	0.18035	0.555549
Gstp1	30675	1.56675	0.975536	1.60604	0.108266	0.429637
Gm17057	1.54216	1.56654	1.57416	0.995159	0.319659	0.711924
ENSMUSG00000086113	1.43225	1.56429	1.40584	1.11271	0.265834	0.660706
ENSMUSG00000093369	1.43288	1.56092	1.38682	1.12554	0.26036	0.655495
Stxbp5l	1.43453	1.56063	1.539	1.01405	0.310558	0.702901
Gm22572	3.75591	1.5591	0.877297	1.77716	0.0755415	0.35259
Gm12932	2.8785	1.55615	0.91365	1.70323	0.0885254	0.38506
Gm22858	1.3629	1.55413	1.45904	1.06517	0.286798	0.682595
Fgf11	17.4159	1.55144	0.436567	3.55373	0.00037981	0.00928908
Slc35f1	3.39391	1.54881	1.21767	1.27194	0.203394	0.58788
Zfp641	22.6093	1.54844	0.607598	2.54847	0.0108197	0.102646
Htr7	0.907672	1.54522	1.92174	0.804072	0.421355	0.791634
Cyp3a44	4313.87	1.54262	1.3855	1.11341	0.265534	0.660485
Adgrg2	23.0345	1.54245	0.547349	2.81804	0.00483183	0.0600092
ENSMUSG00000061704	2.00954	1.54106	1.20504	1.27885	0.200951	0.584794
ENSMUSG00000085052	30.8441	1.54093	0.335449	4.59363	4.36e-06	0.00022091
ENSMUSG00000086295	3.19	1.53424	0.962584	1.59387	0.110964	0.435212
Gm15563	2.38074	1.53235	1.04335	1.46868	0.141919	0.492609
Fut1	6.95249	1.53133	0.639581	2.39428	0.0166532	0.13906
Gm12724	1.37501	1.5304	1.55608	0.983491	0.325366	0.716729
ENSMUSG00000091674	1.33875	1.52924	1.74398	0.876872	0.380556	0.763289
Prr11	9.57855	1.52919	0.602305	2.53889	0.0111203	0.104587
Slc19a3	0.967172	1.52573	1.76658	0.863659	0.387775	0.769636
Atxn1	215.088	1.52554	0.360962	4.22632	2.38e-05	0.00093439
Gm23008	1.45355	1.5253	1.38552	1.10089	0.270945	0.666377
Tifa	437.25	1.52042	0.177533	8.56414	1.09e-17	3.27e-15
Gm10010	5.04107	1.52009	0.830306	1.83075	0.0671372	0.330039
Ptpn20	1.3833	1.51619	1.42361	1.06503	0.286863	0.682595
Bmp10	26.0159	1.51382	0.45956	3.29407	0.00098748	0.0191131
Gstp2	13344.2	1.51292	0.96904	1.56126	0.118462	0.450665
Gm11341	19.9496	1.51188	0.927522	1.63002	0.103098	0.419342
Gm14817	1.38283	1.51156	1.40896	1.07282	0.283353	0.678858
Errfi1	21559.4	1.51063	0.552826	2.73257	0.00628432	0.0722382
Mup11	266413	1.50824	1.00621	1.49894	0.13389	0.478218
Gm11340	4.11466	1.50821	1.29947	1.16063	0.245791	0.639787
Gm10701	2.42331	1.50787	1.32313	1.13962	0.254443	0.64828
Gm13669	0.543667	1.5074	2.4429	0.617054	0.537199	0.854145
4930448H16Rik	0.543667	1.5074	2.4429	0.617054	0.537199	0.854145
Map6d1	2.28008	1.5065	1.09874	1.37112	0.170336	0.542309
Gm16144	0.564088	1.5065	2.41992	0.622539	0.533587	0.85279
Htr2a	0.569834	1.50625	2.41367	0.624049	0.532595	0.852183
ENSMUSG00000089044	0.539008	1.50494	2.44816	0.614723	0.538738	0.854328
Gm15197	0.545008	1.50463	2.44119	0.616352	0.537662	0.854145
ENSMUSG00000084943	2.8296	1.50404	1.12016	1.34271	0.179367	0.554431
ENSMUSG00000080740	0.538101	1.5023	2.44874	0.613501	0.539545	0.855081
BC051019	1.38814	1.50188	1.31744	1.14	0.254288	0.648045
ENSMUSG00000075752	0.564523	1.50099	2.41879	0.620555	0.534892	0.8533
Cibar2	0.570268	1.50071	2.41253	0.622048	0.533911	0.85279
Gm11816	0.570268	1.50071	2.41253	0.622048	0.533911	0.85279
Gm5454	0.895126	1.49871	1.89858	0.789381	0.429889	0.796461
Tmed6	4.75159	1.49822	0.948776	1.57911	0.114311	0.442341
Serinc2	260.233	1.49406	0.270116	5.53118	3.18e-08	3.02e-06
Garin1a	2.78355	1.49316	1.01063	1.47745	0.139555	0.488902
Bmp8b	4.14488	1.49176	0.873764	1.70728	0.0877704	0.383607
Aatk	174.329	1.49116	0.301566	4.94473	7.62e-07	4.98e-05
Emp2	369.68	1.48934	0.546135	2.72706	0.00639011	0.0728072
Egfr	17795.8	1.48866	0.62404	2.38553	0.0170548	0.141378
Klra13-ps	3.12004	1.4865	0.913859	1.62662	0.103818	0.420966
ENSMUSG00000079420	1.24486	1.4862	1.68572	0.881641	0.377971	0.761203
Apol9a	3475.18	1.48546	0.183956	8.07509	6.74e-16	1.64e-13
Bmp4	64.8401	1.48459	0.242849	6.1132	9.77e-10	1.23e-07
Trbv5	0.889103	1.48266	1.74752	0.848439	0.396193	0.774505
Apcdd1	5.03333	1.47767	0.712803	2.07304	0.0381682	0.23548
Angpt4	1.32202	1.47607	1.42002	1.03947	0.298585	0.694284
Ugt3a2	3329.74	1.47563	0.159104	9.27466	1.78e-20	6.96e-18
Mir215	1.48045	1.47488	1.71327	0.860858	0.389316	0.770478
Sfrp5	1.78281	1.46813	1.35329	1.08486	0.277985	0.673197
Gm12499	1.81637	1.46811	1.18732	1.23649	0.216277	0.605186
Gm17089	1.87488	1.46425	1.1486	1.27482	0.202375	0.586686
ENSMUSG00000093409	1.87488	1.46425	1.1486	1.27482	0.202375	0.586686
Sertad4	13.0844	1.4641	0.559465	2.61696	0.00887156	0.0906924
Fos	55.1938	1.46129	0.513848	2.84381	0.00445775	0.056586
Mug2	31043.7	1.45954	0.506781	2.88002	0.00397652	0.0523731
Gm13270	1.29866	1.45854	1.54935	0.941391	0.346505	0.735082
ENSMUSG00000093077	8.54976	1.4583	1.14769	1.27064	0.203858	0.588287
Glra4	1.33692	1.45598	1.41852	1.02641	0.304699	0.698915
Trbv19	0.920836	1.45455	1.76708	0.823134	0.410432	0.783996
H1f5	0.901104	1.4537	1.74254	0.834239	0.404147	0.77938
Gm20717	1.29868	1.45317	1.41823	1.02464	0.305534	0.69978
4930408O17Rik	0.219727	1.45091	3.52602	0.411487	0.680716	0.908607
Nell2	0.219727	1.45091	3.52602	0.411487	0.680716	0.908607
Fate1	0.219727	1.45091	3.52602	0.411487	0.680716	0.908607
Mir423	0.219727	1.45091	3.52602	0.411487	0.680716	0.908607
ENSMUSG00000065773	0.219727	1.45091	3.52602	0.411487	0.680716	0.908607
Ldlrad1	0.219727	1.45091	3.52602	0.411487	0.680716	0.908607
ENSMUSG00000075747	0.219727	1.45091	3.52602	0.411487	0.680716	0.908607
Trbv2	0.219727	1.45091	3.52602	0.411487	0.680716	0.908607
ENSMUSG00000076730	0.219727	1.45091	3.52602	0.411487	0.680716	0.908607
ENSMUSG00000078642	0.219727	1.45091	3.52602	0.411487	0.680716	0.908607
ENSMUSG00000078966	0.219727	1.45091	3.52602	0.411487	0.680716	0.908607
Gm9435	0.219727	1.45091	3.52602	0.411487	0.680716	0.908607
Gm12524	0.219727	1.45091	3.52602	0.411487	0.680716	0.908607
1700001G11Rik	0.219727	1.45091	3.52602	0.411487	0.680716	0.908607
Gm12730	0.219727	1.45091	3.52602	0.411487	0.680716	0.908607
Gm12160	0.219727	1.45091	3.52602	0.411487	0.680716	0.908607
Gm16152	0.219727	1.45091	3.52602	0.411487	0.680716	0.908607
Gm15796	0.219727	1.45091	3.52602	0.411487	0.680716	0.908607
ENSMUSG00000093103	0.219727	1.45091	3.52602	0.411487	0.680716	0.908607
ENSMUSG00000093200	0.219727	1.45091	3.52602	0.411487	0.680716	0.908607
Gm8258	1.79293	1.44988	1.33285	1.08781	0.276679	0.671686
Setd4	359.238	1.44953	0.190565	7.60652	2.82e-14	6.01e-12
Gm11476	1.79971	1.44684	1.5	0.96456	0.334765	0.724573
Hoxc5	0.511172	1.44632	2.97166	0.486705	0.626467	0.892703
Cidea	1.38275	1.44454	1.37811	1.0482	0.294546	0.690633
Scara5	207.176	1.44445	1.66981	0.865041	0.387017	0.769385
Rgs9bp	2.84613	1.44431	0.993352	1.45397	0.145953	0.500319
Cd4	39.0248	1.44427	0.562362	2.56823	0.0102219	0.0988375
Olah	0.217913	1.44406	3.52634	0.409507	0.682168	0.908607
Col11a1	0.217913	1.44406	3.52634	0.409507	0.682168	0.908607
Cpne9	0.217913	1.44406	3.52634	0.409507	0.682168	0.908607
Prdm8	0.217913	1.44406	3.52634	0.409507	0.682168	0.908607
Clca2	0.217913	1.44406	3.52634	0.409507	0.682168	0.908607
Dnah10	0.217913	1.44406	3.52634	0.409507	0.682168	0.908607
Nxph4	0.217913	1.44406	3.52634	0.409507	0.682168	0.908607
Gm6612	0.217913	1.44406	3.52634	0.409507	0.682168	0.908607
Gm14173	0.217913	1.44406	3.52634	0.409507	0.682168	0.908607
Scn2b	0.217913	1.44406	3.52634	0.409507	0.682168	0.908607
Trav6n-6	0.217913	1.44406	3.52634	0.409507	0.682168	0.908607
ENSMUSG00000080590	0.217913	1.44406	3.52634	0.409507	0.682168	0.908607
Snord110	0.217913	1.44406	3.52634	0.409507	0.682168	0.908607
Gm25279	0.217913	1.44406	3.52634	0.409507	0.682168	0.908607
Gm13920	0.217913	1.44406	3.52634	0.409507	0.682168	0.908607
Rab11fip4os2	0.217913	1.44406	3.52634	0.409507	0.682168	0.908607
ENSMUSG00000088056	0.217913	1.44406	3.52634	0.409507	0.682168	0.908607
ENSMUSG00000089049	0.217913	1.44406	3.52634	0.409507	0.682168	0.908607
ENSMUSG00000089475	0.217913	1.44406	3.52634	0.409507	0.682168	0.908607
ENSMUSG00000090274	0.217913	1.44406	3.52634	0.409507	0.682168	0.908607
ENSMUSG00000091981	0.217913	1.44406	3.52634	0.409507	0.682168	0.908607
ENSMUSG00000092443	0.217913	1.44406	3.52634	0.409507	0.682168	0.908607
Snord55	0.217913	1.44406	3.52634	0.409507	0.682168	0.908607
Rhd	2.95516	1.44359	3.20314	0.450679	0.652221	0.899893
Kcnj5	3.79688	1.44316	1.01513	1.42166	0.155125	0.51711
Zfp9	77.9606	1.44069	0.451353	3.19193	0.00141326	0.0249077
Hrc	0.944886	1.43876	2.22221	0.647449	0.517341	0.845594
Gm12941	3.41203	1.43701	1.04459	1.37567	0.168923	0.540048
Gm17024	16.1202	1.43526	0.450481	3.18606	0.00144224	0.0252465
Gm11964	1.30952	1.43515	1.33458	1.07535	0.282216	0.67781
Gm4925	3.53119	1.4351	0.872766	1.64431	0.100113	0.412617
Mup5	1693.24	1.433	1.30765	1.09586	0.27314	0.668786
Cerkl	49.8402	1.42651	0.441908	3.22808	0.00124625	0.022685
Hrct1	6.33436	1.4261	0.650768	2.19141	0.028422	0.195245
Prss29	3.16652	1.42355	0.948895	1.50021	0.133559	0.477447
Med12l	72.305	1.41588	0.314925	4.49594	6.93e-06	0.00032645
Uts2	2.11458	1.41582	1.39495	1.01496	0.310125	0.702662
Cpm	74.717	1.41441	0.283785	4.9841	6.23e-07	4.25e-05
Gm13261	1.863	1.41125	1.50209	0.939527	0.34746	0.736076
Cd300c	1.78381	1.41119	1.18229	1.19361	0.232631	0.625051
Nxph3	0.896117	1.40956	1.73403	0.81288	0.416287	0.788339
Ugt1a8	0.894776	1.40891	1.62443	0.867328	0.385762	0.768146
Olfm2	8.3785	1.40884	0.605826	2.32549	0.0200455	0.157644
Tsbp1	1.8688	1.40865	1.25579	1.12173	0.261979	0.656805
Tacstd2	0.889465	1.4081	1.73548	0.811361	0.417159	0.789009
Gm12503	3.44703	1.40774	0.881526	1.59694	0.11028	0.434072
ENSMUSG00000076707	0.836548	1.40594	1.74997	0.803409	0.421738	0.79179
Gm2897	0.836548	1.40594	1.74997	0.803409	0.421738	0.79179
Il12rb1	42.2965	1.40335	0.630517	2.22572	0.0260331	0.185486
Mir292	11.2421	1.40303	0.907098	1.54673	0.12193	0.457574
Gm20517	1.40773	1.40215	1.59888	0.876958	0.380509	0.763289
Kif1a	8.13226	1.40211	0.577924	2.42611	0.0152615	0.130973
Gm12480	2.494	1.40208	1.28402	1.09194	0.27486	0.670572
ENSMUSG00000070892	0.842114	1.39676	1.77982	0.784775	0.432585	0.79788
ENSMUSG00000088950	0.946785	1.39448	1.73573	0.803399	0.421744	0.79179
ENSMUSG00000090617	0.946785	1.39448	1.73573	0.803399	0.421744	0.79179
Gm20482	25.3975	1.3941	0.361625	3.85511	0.00011568	0.00358313
Ppfibp1	1406.08	1.39108	0.169762	8.19428	2.52e-16	6.44e-14
Nme4	50.662	1.39029	0.347889	3.99636	6.43e-05	0.00220348
Btg3	64.6863	1.38947	0.228961	6.06858	1.29e-09	1.57e-07
Gm13830	0.842549	1.389	1.6331	0.850534	0.395028	0.774081
ENSMUSG00000075923	2.88643	1.38762	1.74689	0.794338	0.426999	0.79571
Aldh3b3	41.6307	1.38686	1.87232	0.740718	0.458864	0.81254
Ly75	116.112	1.38566	0.253019	5.47649	4.34e-08	3.95e-06
Bnipl	2.35793	1.38465	1.2114	1.14302	0.253032	0.646516
Tmem130	0.849021	1.38448	2.20673	0.62739	0.530404	0.85182
Zfp36l3	0.87029	1.38316	2.6964	0.512965	0.607976	0.885317
Gm24313	0.864289	1.38267	2.3294	0.593576	0.552796	0.861934
Ccnf	509.715	1.38084	0.714582	1.93237	0.053314	0.289305
Chn1os3	45.5655	1.38069	0.389538	3.54444	0.00039345	0.00953098
Gm4876	2.04823	1.38021	1.48587	0.928889	0.352946	0.740951
Guca1a	19.0518	1.3797	0.489132	2.82071	0.00479173	0.0596631
Sorcs2	5.4158	1.37961	0.780452	1.76771	0.07711	0.357091
Zpbp2	2.70944	1.37912	1.08348	1.27287	0.203066	0.587395
Lrrc4c	23.3824	1.37883	0.391195	3.52466	0.00042403	0.0101196
ENSMUSG00000091240	0.849456	1.37871	1.74471	0.790227	0.429395	0.796461
ENSMUSG00000050959	0.863442	1.3783	1.94202	0.709724	0.477875	0.82627
ENSMUSG00000044138	5.22031	1.37723	0.722153	1.90712	0.0565051	0.299628
Spmap1	0.848549	1.37719	1.74473	0.789345	0.429911	0.796461
Gm15779	2.11373	1.37659	1.08967	1.26331	0.206479	0.592629
Gm16315	2.28245	1.37575	1.14963	1.19668	0.23143	0.623298
ENSMUSG00000091109	0.863877	1.37346	1.62615	0.844609	0.398329	0.775555
Dlgap1	91.994	1.37341	0.250067	5.49215	3.97e-08	3.67e-06
Rptoros	2.55508	1.3733	0.952914	1.44116	0.14954	0.506737
1700003G18Rik	0.868716	1.37207	1.62499	0.844354	0.398471	0.775583
Glns-ps1	361.336	1.37137	0.131287	10.4456	1.53e-25	7.94e-23
Serpina16	0.810054	1.37003	1.9231	0.712408	0.476212	0.825373
Glul	27456.4	1.36999	0.0973617	14.0712	5.71e-45	1.31e-41
Hhip	30.3384	1.3696	0.395406	3.46378	0.00053264	0.0120578
Gm23706	1.73682	1.3683	1.26777	1.07929	0.280456	0.675431
Klhdc7b	5.24384	1.36719	0.772256	1.77038	0.0766636	0.355421
Gm12596	0.486019	1.36703	2.48904	0.54922	0.582854	0.87367
Gm17021	0.486019	1.36703	2.48904	0.54922	0.582854	0.87367
Gm11855	0.492019	1.36703	2.48102	0.550995	0.581637	0.873283
Trp73	0.51244	1.36703	2.45472	0.556896	0.577598	0.871806
Arhgap15os	0.51244	1.36703	2.45472	0.556896	0.577598	0.871806
Ahrr	4.98683	1.36504	0.881396	1.54872	0.121448	0.457161
Tex19.1	0.511533	1.36423	2.45537	0.555612	0.578476	0.871806
Gm12565	0.511533	1.36423	2.45537	0.555612	0.578476	0.871806
Gpr22	0.48736	1.36387	2.48696	0.548406	0.583413	0.873852
Fat3	0.48736	1.36387	2.48696	0.548406	0.583413	0.873852
ENSMUSG00000080530	0.48736	1.36387	2.48696	0.548406	0.583413	0.873852
Gm715	0.48736	1.36387	2.48696	0.548406	0.583413	0.873852
Gm13711	0.493361	1.36382	2.47897	0.550159	0.582211	0.873555
ENSMUSG00000093106	0.513782	1.36369	2.45274	0.555984	0.578222	0.871806
Gm15908	7.83792	1.36281	0.586981	2.32173	0.0202477	0.158571
Mthfd2	45.2596	1.36135	0.490373	2.77615	0.00550066	0.0659726
4933428G20Rik	2.61471	1.36051	1.06177	1.28136	0.200066	0.583979
Gdpd1	29.0496	1.35935	0.314876	4.31709	1.58e-05	0.00066218
Col22a1	0.874281	1.3589	1.76932	0.768035	0.442466	0.803706
Insyn2a	0.869877	1.3585	1.62556	0.835714	0.403316	0.778525
H4c14	13.7858	1.35843	0.588199	2.30947	0.0209173	0.162806
ENSMUSG00000090526	0.517714	1.35805	2.44688	0.555013	0.578886	0.872122
Lrrtm3	0.86897	1.35711	1.62557	0.834852	0.403801	0.779098
Trbv3	0.817868	1.35678	1.95592	0.693677	0.487885	0.831466
ENSMUSG00000074854	1.8618	1.35634	1.32468	1.0239	0.305884	0.699961
C230038L03Rik	0.921632	1.35579	1.73561	0.78116	0.434709	0.799662
Gpbar1	0.817396	1.35214	1.74729	0.77385	0.43902	0.801603
Gm12356	1.7121	1.35169	1.14084	1.18482	0.236088	0.628938
Ppp1r14a	29.4926	1.35107	0.444917	3.03667	0.00239207	0.0367441
Gm24507	0.816489	1.35033	1.78063	0.758348	0.448242	0.807605
ENSMUSG00000078493	66.9707	1.35013	0.299186	4.51268	6.4e-06	0.00030378
Gadd45g	179.253	1.34904	0.406621	3.31768	0.00090769	0.0180412
Mir291b	10.3139	1.34859	1.00064	1.34773	0.177747	0.552159
Adgrl3	3.67318	1.34614	0.983002	1.36941	0.17087	0.542929
Gm15582	2.50387	1.34612	1.06825	1.26011	0.207628	0.593793
Atp8b4	36.2195	1.34607	0.438148	3.07219	0.00212494	0.0336397
Rassf3	2412.13	1.34349	0.297423	4.5171	6.27e-06	0.00029958
Snord66	3.26048	1.34345	0.925097	1.45222	0.146439	0.501262
ENSMUSG00000093154	17.7583	1.34071	0.498373	2.69018	0.00714144	0.0787025
Gm12879	8.16824	1.34002	0.634464	2.11205	0.0346823	0.222102
Adra2a	0.843128	1.33798	1.73785	0.769904	0.441357	0.802772
Cebpd	54.4778	1.33508	0.495882	2.69234	0.00709519	0.0782969
ENSMUSG00000092100	2.30281	1.33162	2.05299	0.648624	0.516581	0.844965
Arhgap36	3.22869	1.33083	1.1888	1.11947	0.262939	0.657349
ENSMUSG00000076717	0.896044	1.33026	1.62496	0.818642	0.41299	0.786421
Lamc3	62.0694	1.32986	0.248707	5.34708	8.94e-08	7.74e-06
Atrnl1	944.216	1.32943	0.180908	7.34865	2e-13	3.84e-11
Gm7461	0.895137	1.32887	1.62496	0.817786	0.413479	0.786886
ENSMUSG00000092119	6.79716	1.32857	0.633926	2.09578	0.0361017	0.227391
Nox4	930.859	1.32754	1.07727	1.23232	0.217831	0.60654
Fam163a	1.2078	1.32743	1.78529	0.743536	0.457157	0.812183
Pgam2	11.8645	1.32457	0.475231	2.78722	0.00531625	0.0642515
Qpct	491.074	1.32429	0.271247	4.88223	1.05e-06	6.38e-05
Mup2	192067	1.32426	1.00715	1.31485	0.18856	0.56716
BC050972	4.82733	1.32356	0.89956	1.47135	0.141198	0.491177
Fbxl16	7.61666	1.32347	0.557829	2.37254	0.0176662	0.144672
ENSMUSG00000089681	185008	1.32284	0.985236	1.34266	0.179383	0.554431
Gm20634	3.64996	1.32168	0.870103	1.519	0.128763	0.469884
ENSMUSG00000078781	6.39104	1.32133	0.841436	1.57033	0.116339	0.446476
Crybg3	283.132	1.32076	0.198124	6.66632	2.62e-11	3.96e-09
St8sia3	22.3846	1.31978	0.343478	3.84239	0.00012184	0.00371282
Gm12364	2.5234	1.31909	0.958197	1.37663	0.168626	0.539346
Cdhr4	0.842476	1.31899	1.73914	0.758415	0.448202	0.807605
Tmem19	3101.28	1.31834	0.248744	5.30001	1.16e-07	9.62e-06
Gpr162	31.2919	1.31782	0.318987	4.13129	3.61e-05	0.00134246
Fgf18	0.844724	1.31581	1.77122	0.74288	0.457555	0.812268
Armcx7-ps	2.09378	1.31313	1.04671	1.25453	0.209649	0.596431
Scai	142.872	1.31195	0.246702	5.31794	1.05e-07	8.83e-06
Slc26a7	1.32985	1.3115	1.36704	0.959372	0.337371	0.72646
Nalf2	10.8736	1.31019	2.25901	0.579986	0.561924	0.86598
Nyap1	12.5497	1.30897	0.520295	2.51583	0.0118753	0.109205
Bhlhe41	114.804	1.30892	0.908651	1.4405	0.149725	0.506861
Gm13994	5.57322	1.30839	0.691962	1.89085	0.0586447	0.306032
Srsf12	1.13724	1.3079	1.78613	0.732249	0.464017	0.816142
Notumos	104.084	1.30579	0.245808	5.31222	1.08e-07	9.07e-06
1700001K19Rik	1.70827	1.30441	1.21423	1.07427	0.282702	0.678285
Slc9b2	3.9261	1.30434	0.869005	1.50096	0.133367	0.477339
Akr1c21	6.63594	1.30312	0.664495	1.96108	0.0498702	0.277756
ENSMUSG00000076775	1.57661	1.30309	1.32013	0.987091	0.323598	0.715304
Clstn2	9.77475	1.30126	0.571929	2.27521	0.0228933	0.171472
Chsy3	123.771	1.30076	0.306952	4.23765	2.26e-05	0.00089703
Prok1	20.0465	1.29769	0.430888	3.01167	0.00259818	0.0389557
Gm20694	0.817068	1.29719	1.73959	0.745689	0.455855	0.811599
Ccdc65	2.02964	1.29717	1.27284	1.01912	0.308147	0.701141
ENSMUSG00000092102	0.811322	1.29709	1.74126	0.744918	0.456321	0.811874
Gm16069	1.581	1.29634	1.35463	0.95697	0.338582	0.728234
Loxl4	75.637	1.29607	0.485782	2.66801	0.00763018	0.0820988
Gm13184	0.810415	1.29357	1.77456	0.728951	0.466032	0.817452
Adgrf1	449.092	1.29289	0.520537	2.48375	0.0130007	0.117006
Arl13a	0.493033	1.2924	2.4666	0.52396	0.600307	0.882892
ENSMUSG00000092657	0.493033	1.2924	2.4666	0.52396	0.600307	0.882892
D7Ertd443e	0.487287	1.29225	2.47424	0.522279	0.601476	0.883323
Ptgdr2	0.487287	1.29225	2.47424	0.522279	0.601476	0.883323
Snord15a	0.487287	1.29225	2.47424	0.522279	0.601476	0.883323
Gm15157	0.487287	1.29225	2.47424	0.522279	0.601476	0.883323
ENSMUSG00000087730	0.487287	1.29225	2.47424	0.522279	0.601476	0.883323
3425401B19Rik	0.466866	1.29169	2.50247	0.516166	0.605738	0.885317
Ighv3-8	0.466866	1.29169	2.50247	0.516166	0.605738	0.885317
Crnde	0.460866	1.29152	2.51109	0.514327	0.607023	0.885317
Sstr4	0.460866	1.29152	2.51109	0.514327	0.607023	0.885317
Nepn	0.460866	1.29152	2.51109	0.514327	0.607023	0.885317
Fcrl5	0.460866	1.29152	2.51109	0.514327	0.607023	0.885317
Gm14780	0.460866	1.29152	2.51109	0.514327	0.607023	0.885317
Skiv2l-ps1	0.460866	1.29152	2.51109	0.514327	0.607023	0.885317
Gm20627	10.7872	1.29117	0.617028	2.09256	0.0363883	0.228582
Crygn	40.9235	1.29039	0.44779	2.88168	0.00395563	0.0521977
Bco1	343.643	1.28998	0.200155	6.4449	1.16e-10	1.64e-08
Gdf15	112.692	1.28987	0.332259	3.88213	0.00010354	0.00328091
Gm11670	1.30426	1.28819	1.48137	0.869594	0.384522	0.767154
Hcn2	10.6002	1.28738	0.637888	2.01819	0.0435715	0.257488
5930403N24Rik	1.17949	1.28693	1.5738	0.817718	0.413518	0.786886
Syt2	0.485473	1.28646	2.4757	0.519635	0.603318	0.884732
H3c3	0.485473	1.28646	2.4757	0.519635	0.603318	0.884732
1200007C13Rik	4.55274	1.28623	0.793416	1.62113	0.10499	0.422719
ENSMUSG00000088643	2.03548	1.28619	1.12553	1.14274	0.253147	0.64665
Gm12290	0.465052	1.28586	2.50407	0.513509	0.607596	0.885317
ENSMUSG00000090422	0.465052	1.28586	2.50407	0.513509	0.607596	0.885317
Gpr61	0.459052	1.28568	2.51274	0.511665	0.608885	0.88541
ENSMUSG00000090537	0.459052	1.28568	2.51274	0.511665	0.608885	0.88541
Slco2a1	2750.38	1.28566	0.172819	7.43938	1.01e-13	2.01e-11
Gm5403	19.5465	1.28447	0.488711	2.62828	0.00858179	0.0889163
ENSMUSG00000046145	1.58609	1.28349	1.38647	0.925724	0.354589	0.742025
Gm17110	1.27905	1.28113	1.88426	0.679912	0.49656	0.836127
Pcdhb4	1.92248	1.27887	1.237	1.03384	0.301211	0.696756
Maneal	0.81823	1.27862	1.77406	0.720734	0.471073	0.82181
Larp6	1.59147	1.27801	1.2768	1.00095	0.316852	0.709846
Gm23123	1.68087	1.2777	1.28163	0.996938	0.318795	0.711129
Gm7936	1.71334	1.27728	1.22278	1.04457	0.29622	0.692404
Fxyd2	2.09436	1.27695	1.05575	1.20952	0.226465	0.617725
Dynlt2a1	1.14562	1.27301	1.87477	0.679023	0.497123	0.836326
Gm25135	2.01234	1.27298	1.24353	1.02368	0.305985	0.699963
Cfap45	2.42417	1.27277	1.14017	1.1163	0.264292	0.658771
Btnl7-ps	3.47166	1.27238	1.16106	1.09587	0.273134	0.668786
Apol9b	2374.45	1.27225	0.24035	5.29335	1.2e-07	9.86e-06
Gpr151	1.27354	1.27155	1.3639	0.932289	0.351187	0.739358
Cacna1s	0.875295	1.26866	1.90905	0.664549	0.506339	0.840436
Gm24576	0.862897	1.26712	1.90782	0.664169	0.506582	0.840553
Prrg4	15.549	1.2668	0.421664	3.00428	0.00266206	0.0395695
Gm10263	1.19456	1.26383	1.4361	0.880044	0.378836	0.761732
Gm15372	1.23215	1.2637	1.53947	0.820866	0.411722	0.785301
ENSMUSG00000078767	0.765748	1.26347	1.96353	0.643473	0.519918	0.84659
Kcnn3	0.876637	1.26301	1.94599	0.649032	0.516318	0.84496
Gm11344	1.60456	1.26285	1.31908	0.957374	0.338379	0.727947
Adprhl1	0.764841	1.26173	1.96367	0.642538	0.520524	0.846841
ENSMUSG00000090542	4.49437	1.26037	0.736654	1.71093	0.0870931	0.382417
ENSMUSG00000081311	6.36661	1.25976	0.748118	1.6839	0.0922006	0.393913
Pparg	181.461	1.25885	0.301894	4.16983	3.05e-05	0.00115746
Mesp2	4.41099	1.25795	0.777359	1.61824	0.105611	0.423899
ENSMUSG00000042730	3.22126	1.25625	0.980439	1.28131	0.200085	0.583979
Cyp26a1	164.436	1.25555	0.809716	1.55061	NA	NA
Gm15347	1.20013	1.25514	1.46481	0.856863	0.391521	0.771801
Tvp23bos	0.811734	1.255	2.0292	0.618468	0.536267	0.853981
9530046B11Rik	15.4871	1.25354	0.42308	2.96288	0.00304774	0.043222
Clic3	36.7788	1.25217	0.399126	3.13727	0.00170527	0.028593
Mir295	4.57891	1.2521	1.04094	1.20286	0.22903	0.620847
Plcl1	11.1827	1.25129	0.475753	2.63011	0.00853561	0.0886153
ENSMUSG00000081401	5.83203	1.24885	0.696488	1.79307	0.0729618	0.346013
Iglv3	2.48697	1.24716	1.01289	1.23129	0.218215	0.606967
Gria3	50.7439	1.24491	0.363021	3.42931	0.00060513	0.013334
Il4	0.843489	1.24471	1.74046	0.715161	0.474509	0.824079
Egfros	3.00046	1.24466	1.19278	1.0435	0.296719	0.692622
ENSMUSG00000093706	4.52323	1.24194	0.737462	1.68408	0.0921669	0.393913
Gm15852	0.786169	1.2417	1.95134	0.636331	0.524561	0.848394
Gm20319	726.037	1.241	0.242534	5.11682	3.11e-07	2.3e-05
Slc46a3	1189.78	1.23978	0.274572	4.51532	6.32e-06	0.00030092
Ifi44	179.404	1.23902	0.348513	3.55518	0.00037772	0.00924904
Sall2	153.661	1.23785	0.185354	6.67828	2.42e-11	3.68e-09
Gm2399	1.54738	1.23729	1.53461	0.806254	0.420096	0.790665
Aplp1	22.6346	1.23689	0.342519	3.61114	0.00030485	0.00782585
1700061E18Rik	4.85026	1.23567	0.977136	1.26458	0.206022	0.592138
Gm13532	0.790101	1.23512	2.00244	0.616807	0.537362	0.854145
Bsn	6.29651	1.2337	0.675688	1.82583	0.0678752	0.331932
Gm11342	20.7136	1.23367	0.539604	2.28625	0.0222397	0.168535
D6Ertd527e	1.17014	1.23295	1.64528	0.749386	0.453625	0.810618
Gm23245	2.42574	1.23117	0.976625	1.26063	0.207441	0.593577
Gm10731	1.25348	1.23019	1.43478	0.857403	0.391222	0.771668
Scamp5	609.277	1.22987	0.256339	4.79781	1.6e-06	9.09e-05
Gm16540	2.4936	1.22883	0.991174	1.23977	0.215061	0.603609
Slc25a43	1.54673	1.22852	1.26625	0.970198	0.331948	0.721388
Nme-ps1	0.787983	1.22793	2.32826	0.527402	0.597914	0.88122
Gm6823	8.1606	1.22709	0.557319	2.20177	0.0276817	0.19255
Cd276	196.818	1.22527	0.268445	4.56431	5.01e-06	0.00025046
Fbxo15	1.7132	1.22482	1.28612	0.952333	0.340928	0.729594
Slc13a5	66.52	1.22439	0.427388	2.86482	0.00417244	0.0541606
Gabrd	2.76474	1.22268	0.97515	1.25383	0.209903	0.596568
C230062I16Rik	2.80351	1.22224	1.01716	1.20162	0.22951	0.621327
Teddm2	9.25515	1.22128	0.527791	2.31394	0.0206709	0.161336
Klra17	1.21964	1.21963	1.43487	0.849996	0.395327	0.774228
Slc22a28	1296.84	1.21857	0.509638	2.39105	0.0168003	0.139885
Gm12977	1.63564	1.21807	1.19265	1.02131	0.307105	0.701141
Gm3278	0.836837	1.21749	1.94873	0.624759	0.532129	0.852107
Gm15596	3.61186	1.21749	0.916035	1.32908	0.18382	0.560402
Cyp2c39	145.708	1.21709	0.902514	1.34855	0.177481	0.551557
Mup8	156965	1.21659	1.00914	1.20556	0.227987	0.619631
Cox4i2	1.9733	1.21549	1.15835	1.04932	0.29403	0.690416
Gulo	13958.6	1.21502	0.162242	7.48891	6.94e-14	1.42e-11
Fam161a	76.0686	1.21497	0.237253	5.12101	3.04e-07	2.26e-05
Utp14b	116.692	1.21444	0.339838	3.5736	0.00035211	0.00873664
Nfasc	24.5693	1.21418	0.510344	2.37914	0.0173529	0.143161
Rapgef4os3	162.188	1.21416	0.38261	3.17336	0.00150685	0.0259602
Gm16235	1.30571	1.21331	1.43603	0.844906	0.398164	0.775465
ENSMUSG00000090679	5.70446	1.2123	0.700211	1.73133	0.0833928	0.373493
2310014F06Rik	0.461227	1.21186	2.49704	0.48532	0.627449	0.893089
Slfn5os	0.461227	1.21186	2.49704	0.48532	0.627449	0.893089
Dnaja1-ps	0.843467	1.2113	1.98067	0.611562	0.540827	0.85559
Gpr179	0.839063	1.21113	2.01759	0.600282	0.548318	0.860401
9930038B18Rik	0.844809	1.21098	2.01547	0.600845	0.547944	0.860336
Ppp1r18os	0.440806	1.21057	2.52751	0.478957	0.631969	0.894338
ENSMUSG00000092910	0.440806	1.21057	2.52751	0.478957	0.631969	0.894338
Hnf4g	9.3877	1.21036	0.810652	1.49307	0.135418	0.480822
Iglv2	0.434806	1.21018	2.53684	0.477042	0.633332	0.894673
Gm16031	0.434806	1.21018	2.53684	0.477042	0.633332	0.894673
Hopxos	6.9024	1.20951	0.591286	2.04556	0.0408	0.24612
2810032G03Rik	0.466066	1.20923	2.48961	0.48571	0.627173	0.893045
Samd5	5.92684	1.20903	0.635187	1.90343	0.0569844	0.30132
Ucn3	0.46032	1.20886	2.49786	0.483959	0.628415	0.89315
Kcnj14	0.46032	1.20886	2.49786	0.483959	0.628415	0.89315
Gm17191	0.46032	1.20886	2.49786	0.483959	0.628415	0.89315
Noxa1	28.9917	1.20821	0.357027	3.38409	0.00071414	0.0151187
Rpl30-ps3	0.439899	1.20754	2.52841	0.477588	0.632944	0.894338
Gm11836	0.439899	1.20754	2.52841	0.477588	0.632944	0.894338
Slc6a17	0.433899	1.20714	2.53778	0.47567	0.634309	0.89522
Spats1	1.52708	1.20639	1.52459	0.791286	0.428777	0.796461
Kcnc3	218.41	1.20635	0.199726	6.04005	1.54e-09	1.85e-07
Bmal2	24.5883	1.20341	0.412827	2.91505	0.00355628	0.0480307
Lrrc75a	17.2163	1.20323	0.505428	2.38062	0.0172837	0.142727
Gm17108	4.96905	1.20309	0.853826	1.40906	0.158818	0.523108
ENSMUSG00000075820	0.793984	1.20234	2.32791	0.516489	0.605513	0.885317
Gnasas1	1.64872	1.20224	1.22793	0.979082	0.327539	0.71856
Rgs1	37.865	1.20063	0.530926	2.26139	0.023735	0.175393
Trpc1	5.78706	1.20048	0.672258	1.78574	0.0741414	0.348729
Gm12739	0.46788	1.19826	3.00828	0.398319	0.690395	0.912253
Pbx4	14.7749	1.19812	0.773534	1.54889	0.121407	0.457161
ENSMUSG00000075859	0.462134	1.19798	3.01952	0.396745	0.691555	0.912504
Zdhhc14	114.615	1.19745	0.221121	5.41537	6.12e-08	5.43e-06
Cbx3-ps3	0.441713	1.19699	3.06112	0.391031	0.695774	0.91463
Slc6a1	0.435713	1.1967	3.07386	0.389314	0.697044	0.914671
ENSMUSG00000075804	0.435713	1.1967	3.07386	0.389314	0.697044	0.914671
Scarna9	0.435713	1.1967	3.07386	0.389314	0.697044	0.914671
Gm16288	0.435713	1.1967	3.07386	0.389314	0.697044	0.914671
ENSMUSG00000091710	0.435713	1.1967	3.07386	0.389314	0.697044	0.914671
Mt1	2061.61	1.19514	1.11382	1.07301	0.283267	0.678775
Snord49a	2.79448	1.19381	1.02585	1.16372	0.244537	0.638128
Fras1	214.738	1.1932	0.184401	6.47068	9.76e-11	1.4e-08
Shroom3	204.169	1.19285	0.242525	4.91846	8.72e-07	5.42e-05
Nherf4	2.33067	1.19251	1.156	1.03159	0.302266	0.6972
H1f3	17.0775	1.19203	0.690208	1.72707	0.0841558	0.375273
ENSMUSG00000054304	4.69597	1.18999	0.75632	1.5734	0.115626	0.445411
Il5	0.459413	1.18803	3.0233	0.392959	0.69435	0.914384
ENSMUSG00000092941	0.459413	1.18803	3.0233	0.392959	0.69435	0.914384
Tpsab1	0.438992	1.18698	3.06525	0.387237	0.698581	0.915409
Gm22105	0.438992	1.18698	3.06525	0.387237	0.698581	0.915409
ENSMUSG00000076600	1.57755	1.18691	1.28308	0.925052	0.354939	0.742423
ENSMUSG00000090800	1.66271	1.18602	1.22781	0.965964	0.334062	0.724006
Cntn2	16.6	1.18457	0.447998	2.64414	0.00818979	0.0861927
H4c17	2.63322	1.18413	1.02563	1.15454	0.248279	0.641557
Cyp4v3	14065.6	1.18335	0.228836	5.17115	2.33e-07	1.82e-05
Gm16156	1.61825	1.18112	1.3042	0.905629	0.365132	0.750886
Enho	1158.65	1.18021	0.302339	3.9036	9.48e-05	0.00302615
Rab36	174.742	1.17881	0.343905	3.42771	0.0006087	0.01337
Snora23	1.54109	1.17658	1.33577	0.880823	0.378414	0.761575
Prokr1	4.5731	1.17634	0.852751	1.37946	0.167752	0.537882
Ngfr	90.4854	1.17515	0.266021	4.41751	9.98e-06	0.00044911
Cyp2c37	15735	1.17456	0.829141	1.4166	0.156601	0.519683
Dapl1	0.752745	1.17424	2.00757	0.584909	0.558609	0.864143
Gm12331	3.17968	1.17325	1.18355	0.991295	0.321541	0.713155
6430710C18Rik	3.33003	1.17315	0.929557	1.26206	0.206928	0.592976
Lrrc66	1.49745	1.17298	1.33332	0.879741	0.379	0.761791
Dgkg	1.58417	1.17278	1.3152	0.891715	0.372546	0.757447
Gm14858	0.817429	1.17247	1.95071	0.601049	0.547807	0.860336
Gm17216	4.69176	1.17162	0.764893	1.53174	0.125587	0.464021
Plk-ps1	9.50944	1.17138	0.526432	2.22514	0.0260719	0.185698
Spock3	1.61829	1.17043	1.71826	0.681172	0.495763	0.835668
ENSMUSG00000073388	2.47921	1.16982	1.02479	1.14152	0.253654	0.647066
Ifit1bl2	8.5538	1.16953	0.583519	2.00427	0.0450414	0.262325
Aph1c	65.0129	1.1676	0.453656	2.57376	0.0100601	0.0978405
Pclo	24.5559	1.166	0.474448	2.45759	0.0139874	0.123937
Trbv13-1	1.11484	1.16382	1.61414	0.721011	0.470902	0.821746
Gm9847	42.3107	1.16301	0.359071	3.23894	0.00119976	0.0219683
Rpl21-ps3	2.78692	1.16201	0.971208	1.19646	0.231518	0.623336
Gm13203	14.0442	1.16142	0.668501	1.73736	0.0823244	0.370902
Tnfrsf11b	109.744	1.16114	0.276771	4.19532	2.72e-05	0.00105189
Irf7	1475.56	1.16097	0.191779	6.0537	1.42e-09	1.71e-07
Acsl3	1060.89	1.15935	0.216566	5.35332	8.64e-08	7.54e-06
ENSMUSG00000091684	3.26306	1.15815	1.00293	1.15477	0.248184	0.641557
E130018N17Rik	3.478	1.15754	0.828983	1.39634	0.162613	0.530276
Cend1	4.37086	1.15642	0.882507	1.31038	0.190069	0.569958
C8b	11130.7	1.15501	0.849583	1.3595	0.173988	0.547634
Iglon5	13.9444	1.15343	0.431183	2.67505	0.00747192	0.081028
ENSMUSG00000088170	3.10365	1.15274	0.884067	1.30391	0.192266	0.572513
Pkp1	7.43916	1.15258	0.656804	1.75484	0.0792873	0.363
P2rx6	1.98881	1.15171	1.16101	0.991988	0.321203	0.713155
Gm12267	1.24691	1.15053	1.66126	0.692564	0.488583	0.831576
Trim30c	8.14154	1.15026	0.630375	1.82472	0.0680439	0.332365
Sh2d5	8.32529	1.14806	0.617268	1.85991	0.0628978	0.318469
Il17c	0.759652	1.148	1.82159	0.630218	0.528552	0.851689
Atg9b	6.39957	1.14788	0.68612	1.67301	0.0943262	0.399066
4933431K23Rik	1.89026	1.14737	1.13586	1.01014	0.312428	0.705312
Gm13707	1.11709	1.14726	1.47321	0.778747	0.436129	0.800066
Trim30d	323.279	1.14437	0.27551	4.15364	3.27e-05	0.0012333
Gm11210	2.00596	1.14366	1.4675	0.779325	0.435788	0.799866
Zfp936	0.765652	1.14202	2.00054	0.570856	0.568097	0.868574
Pp2d1	5.41065	1.14173	0.69011	1.65442	0.0980425	0.408137
Gm14827	5.01133	1.14167	0.739977	1.54285	0.122867	0.459505
Art2b	6.64611	1.14159	0.672901	1.69652	0.089787	0.388215
Ptprt	15.8839	1.13974	0.586768	1.9424	0.0520886	0.285208
Cyp4f39	8.03692	1.13783	0.570437	1.99466	0.04608	0.26541
Gm9791	2.24635	1.13659	1.04247	1.09029	0.275587	0.670953
Mcoln2	9.43576	1.13622	0.546422	2.07938	0.0375828	0.233101
Mexis	0.72625	1.13419	2.32414	0.488004	0.625547	0.892703
Mup18	228131	1.13203	0.954042	1.18657	0.235398	0.628598
Vcan	5.19741	1.13153	0.732853	1.544	0.122588	0.459088
Gm16364	2.31143	1.13132	1.11469	1.01492	0.310145	0.702662
ENSMUSG00000091928	17.4206	1.13073	0.519868	2.17503	0.0296282	0.19997
ENSMUSG00000093304	2.65888	1.13012	0.968796	1.16652	0.243404	0.6371
Chrm2	1.56615	1.12996	1.35839	0.831833	0.405503	0.780484
Gm14853	1.5141	1.12949	1.24481	0.907361	0.364216	0.749937
ENSMUSG00000080370	0.780073	1.1274	1.81193	0.622213	0.533802	0.85279
Serpina1e	255645	1.12672	0.863881	1.30425	0.192148	0.572513
Pla2g5	1.56499	1.12632	1.28361	0.877461	0.380236	0.763033
Cd209g	6.77844	1.12603	0.786193	1.43225	0.152072	0.510982
Sfrp4	1.79856	1.12497	1.34978	0.833444	0.404594	0.779592
Hspa1l	10.7275	1.12469	0.524998	2.14228	0.0321707	0.211383
4930405A21Rik	4.48664	1.12458	0.764299	1.47139	0.141185	0.491177
Slc4a4	3149.76	1.12386	0.280227	4.01054	6.06e-05	0.00209963
Nlrp12	1242.26	1.12238	1.04931	1.06964	0.284783	0.680341
Cym	3.07082	1.12217	0.931302	1.20494	0.228225	0.620117
Gm25364	0.786254	1.12139	1.80923	0.619815	0.53538	0.853497
Tmem117	2.50057	1.12075	1.06366	1.05367	0.292032	0.688282
Pkdcc	556.856	1.12046	0.189935	5.89915	3.65e-09	4.16e-07
C230037L18Rik	9.51165	1.12032	0.586021	1.91174	0.0559099	0.297888
6530409C15Rik	13.4192	1.11985	0.440751	2.54078	0.0110607	0.10412
Gldn	11.5383	1.11961	0.837914	1.33618	0.181489	0.557078
Srd5a1	3023.79	1.11943	0.639904	1.74938	0.0802257	0.365387
Lrrc34	3.18997	1.11776	0.96302	1.16068	0.245773	0.639787
Disp2	138.388	1.1176	0.426708	2.61913	0.00881545	0.0904504
ENSMUSG00000026673	2.51473	1.1168	1.14949	0.97156	0.331269	0.720988
Ppp1r3c	2340.48	1.11658	0.193136	5.78133	7.41e-09	7.9e-07
Gm17058	1.98111	1.11482	1.1249	0.99104	0.321666	0.713201
Atp1a1	12870.9	1.11469	0.111357	10.0101	1.38e-23	6.62e-21
Hes7	0.727592	1.1146	1.82909	0.609376	0.542275	0.857028
Brca1	65.6951	1.1131	0.342533	3.24962	0.00115558	0.0213732
Adh7	770.29	1.11273	0.532149	2.09101	0.0365272	0.229114
ENSMUSG00000063757	4.902	1.11227	0.725968	1.53212	0.125494	0.463842
Gria4	1.97849	1.1113	1.36171	0.8161	0.414443	0.786991
Sptb	90.5751	1.11119	0.33667	3.30053	0.00096502	0.0187839
Rpl21-ps12	1.228	1.10917	1.58624	0.699246	0.484398	0.82951
Scin	0.791347	1.10734	1.98607	0.557551	0.577151	0.871806
Tmem52	1.49379	1.10712	1.33625	0.828529	0.407371	0.781685
Usp18	509.979	1.10696	0.253247	4.37108	1.24e-05	0.00053855
Diras2	1.13751	1.10625	1.39576	0.792576	0.428025	0.795903
Lrp11	71.936	1.10468	0.325056	3.39841	0.00067778	0.0145931
Cpeb1	124.392	1.10417	0.190686	5.79052	7.02e-09	7.52e-07
Gm9974	1.97931	1.10198	1.16888	0.942765	0.345801	0.734378
Trib3	401.126	1.10176	0.284429	3.87358	0.00010725	0.00337757
Atp4a	27.429	1.10173	0.678469	1.62385	0.104408	0.421861
Gm10155	0.734499	1.10126	1.82435	0.603643	0.546081	0.859393
Chml	15.1481	1.09988	0.519386	2.11765	0.0342048	0.220561
ENSMUSG00000088615	1.05853	1.09955	1.47251	0.746717	0.455234	0.811515
ENSMUSG00000080503	1.49361	1.09937	1.22056	0.900707	0.367744	0.753232
Psat1	28.5717	1.09866	0.374357	2.93478	0.00333783	0.0457674
Mup16	178511	1.09812	0.979867	1.12069	0.262421	0.657255
Elfn1	0.732685	1.0976	1.82447	0.601598	0.547442	0.860232
Nyx	1.10411	1.09498	1.47071	0.744526	0.456558	0.812056
Map2	31.1423	1.09447	0.355066	3.08243	0.00205319	0.0328051
Gm6365	1.78005	1.09136	1.25197	0.871709	0.383367	0.765883
Gm10647	14.2702	1.09132	0.639063	1.70768	0.087695	0.383607
Igsf10	51.1673	1.09087	0.314551	3.46801	0.00052432	0.0119086
Fau-ps2	1.99557	1.08966	1.23767	0.880415	0.378634	0.761732
ENSMUSG00000083696	1.0352	1.08886	1.89212	0.575472	0.564972	0.866969
Piezo2	53.0454	1.08855	0.407666	2.6702	0.00758056	0.0817832
4930512H18Rik	4.50642	1.08573	0.708727	1.53194	0.125537	0.463918
Fgf7	1.46776	1.08551	1.26431	0.858578	0.390573	0.771563
Phf11	5.76406	1.08532	0.663165	1.63658	0.101718	0.416449
Gng10	2.85795	1.08428	1.03426	1.04836	0.294472	0.690633
Bcl2l15	5.53373	1.08362	0.957121	1.13217	0.257563	0.652382
ENSMUSG00000091678	4.66335	1.08358	0.826636	1.31083	0.189915	0.569827
Maml3	68.9526	1.08318	0.309412	3.50077	0.00046392	0.0108585
Serpine1	57.7662	1.08182	0.413891	2.61378	0.00895464	0.0911365
Lrrn3	37.1449	1.08125	0.411649	2.62663	0.00862339	0.0892579
Piwil4	1.46845	1.079	1.24048	0.869826	0.384396	0.767051
Gm20531	1.51468	1.07897	1.24262	0.868306	0.385227	0.767647
Mup13	169729	1.07775	0.983194	1.09617	0.273003	0.668723
Ly6k	0.753106	1.07729	1.81446	0.593724	0.552697	0.861859
Gm15823	3.54653	1.07441	0.898845	1.19532	0.231961	0.623879
Tmem229b-ps	1.08077	1.07128	1.6598	0.645426	0.518651	0.846042
Amn	3.6704	1.0709	0.89385	1.19807	0.230888	0.622857
Gm11658	1.11629	1.07087	1.4971	0.715299	0.474425	0.824079
Rnu4atac	0.702439	1.07054	2.01668	0.530844	0.595527	0.879958
Gem	66.5723	1.06861	0.286204	3.73374	0.00018866	0.00528213
Tcf15	0.701532	1.06852	2.01686	0.529794	0.596255	0.880034
Npas3	0.998165	1.06632	2.18092	0.488933	0.624889	0.892703
Slfn8	80.8173	1.06577	0.31631	3.3694	0.00075332	0.0156969
Il6	1.08517	1.06297	1.81328	0.586213	0.557733	0.863582
Rims4	8.01622	1.06251	0.605041	1.7561	0.0790716	0.362604
Lgr5	275.535	1.06207	0.291671	3.64131	0.00027125	0.00712239
Gm15337	8.07194	1.06123	0.583992	1.8172	0.0691863	0.334609
Azin2	62.9913	1.05975	0.249805	4.24233	2.21e-05	0.00088361
Gm12349	0.708004	1.05893	2.01207	0.526292	0.598686	0.881891
Mpped2	8.0674	1.05803	0.604131	1.75132	0.0798912	0.364491
Tmem40	0.819328	1.05748	2.25125	0.469729	0.638548	0.897278
Gm14001	2.16849	1.05632	1.14529	0.922313	0.356365	0.743377
BC049715	5.42528	1.05632	0.789755	1.33752	0.181052	0.556717
Slc4a8	27.3346	1.05626	0.347433	3.0402	0.00236424	0.0364918
ENSMUSG00000085963	10.7116	1.05598	0.596437	1.77048	0.0766469	0.355421
Gm14320	1.9241	1.05594	1.22029	0.865319	0.386863	0.769282
Gm10032	1.16674	1.05571	1.88639	0.559645	0.575722	0.871391
Tbc1d30	670.305	1.05548	0.328166	3.2163	0.00129857	0.0234456
Six4	0.70619	1.05491	2.01241	0.524203	0.600137	0.882892
Marveld3	20.4632	1.05421	0.439336	2.39956	0.0164146	0.137671
Mpeg1	1890.35	1.0541	0.230721	4.56869	4.91e-06	0.00024588
ENSMUSG00000072671	1.85071	1.05348	1.06845	0.985989	0.324139	0.7157
Gucy2c	14.8047	1.05233	0.616211	1.70774	0.0876847	0.383607
Gm3835	0.708439	1.0523	1.82781	0.575719	0.564805	0.866814
ENSMUSG00000076502	3.8267	1.05144	0.927823	1.13323	0.257116	0.651753
Itga4	159.615	1.05121	0.396946	2.64825	0.00809092	0.0853693
ENSMUSG00000092926	5.72827	1.05055	0.678165	1.5491	0.121357	0.457161
2810408I11Rik	32.0977	1.05012	0.681382	1.54116	0.123278	0.460257
Vamp7-ps	25.1941	1.0493	0.320676	3.27215	0.00106732	0.0202977
Nanos1	3.34934	1.04884	1.09321	0.959411	0.337352	0.72646
Gm11753	1.57818	1.04805	1.34241	0.780725	0.434964	0.799866
Pou5f2	1.40964	1.04795	1.35858	0.771357	0.440496	0.802194
Gm11714	5.89358	1.04711	0.628649	1.66566	0.0957818	0.402891
Abca8a	4506.46	1.04711	0.321395	3.25801	0.00112195	0.0209326
Pcdhb12	4.88114	1.04678	0.748935	1.39769	0.162208	0.530021
Mir3057	2.17294	1.04651	1.06221	0.98522	0.324516	0.715982
Gm15672	2.62163	1.04609	1.06456	0.982649	0.32578	0.717281
H2ac5-ps	1.4099	1.04509	1.26003	0.829411	0.406872	0.781162
1700071M16Rik	1.49487	1.04463	1.30679	0.799383	0.424068	0.793704
ENSMUSG00000076519	1.40899	1.04424	1.27261	0.820557	0.411899	0.785493
Sgce	182.383	1.04424	0.215121	4.85421	1.21e-06	7.19e-05
Lrfn2	1.33364	1.04344	1.59818	0.652889	0.513828	0.843512
Myo18b	7.71223	1.043	0.790133	1.32003	0.186823	0.564563
Olig1	58.3888	1.04293	0.792554	1.31592	0.188202	0.566577
Pcdh9	1.41521	1.04123	1.33049	0.782588	0.433869	0.799109
Gm15445	5.017	1.04035	0.719774	1.44538	0.148351	0.504939
Trim72	12.6838	1.04031	0.809852	1.28457	0.198941	0.582867
Tshz2	34.614	1.04011	0.278218	3.73848	0.00018513	0.00519758
ENSMUSG00000079662	202.333	1.03981	0.225487	4.61139	4e-06	0.00020485
Map7d3	2.23345	1.03828	1.02954	1.00849	0.31322	0.706204
Fabp5	2643.42	1.03744	0.277827	3.73412	0.00018837	0.00528136
ENSMUSG00000076726	0.727519	1.0366	1.81857	0.57001	0.568671	0.868882
Fam209	8.68698	1.03517	0.615661	1.6814	0.0926844	0.395327
Gm13589	0.713532	1.03454	2.0094	0.514849	0.606659	0.885317
Cxcl14	32.7944	1.03254	0.365398	2.8258	0.00471624	0.0592494
ENSMUSG00000089048	0.72886	1.03228	1.81745	0.56798	0.570048	0.869251
Ccdc158	16.8747	1.03218	0.434416	2.37603	0.0175001	0.143769
Rnf225	31.6276	1.03171	0.539571	1.91209	0.0558652	0.297888
Ppfia3	0.727953	1.03044	1.81756	0.566939	0.570756	0.86964
Sgcz	1.42436	1.02995	1.45273	0.70897	0.478343	0.8263
Or2y1g	3.00095	1.02911	0.938033	1.0971	0.272599	0.668592
Rpl3l	4.05744	1.02869	0.801376	1.28366	0.199261	0.583096
Slc17a8	350.408	1.02638	0.289827	3.54136	0.00039807	0.00961086
Gm15420	1.05821	1.02594	1.57578	0.651072	0.515	0.844363
Ccr10	3.69279	1.0257	0.873883	1.17373	0.240502	0.633269
Slco5a1	1.05846	1.02545	1.46908	0.698025	0.485161	0.829826
Scd4	240.515	1.02497	0.366802	2.79434	0.00520053	0.0631851
Lca5l	3.39265	1.02426	0.850372	1.20449	0.228402	0.620354
Bmp5	140.855	1.02416	0.273554	3.7439	0.00018119	0.00512157
ENSMUSG00000092215	324.969	1.02398	0.225199	4.54699	5.44e-06	0.00026938
Ccnd1	1883.25	1.02202	0.923805	1.10632	0.268588	0.664056
F2r	1116.78	1.0215	0.555332	1.83945	0.0658496	0.327157
G630016G05Rik	1.83108	1.02125	1.28103	0.797211	0.425329	0.794858
Lrrc74b	0.785273	1.02121	1.81276	0.563348	0.573198	0.870623
Tmem236	0.785273	1.02121	1.81276	0.563348	0.573198	0.870623
Aqp3	0.675944	1.02101	2.02396	0.504463	0.613936	0.887522
Spag5	26.4682	1.02058	0.335288	3.0439	0.0023353	0.0361579
Elapor1	26.9798	1.01909	0.338277	3.01258	0.00259037	0.0388669
ENSMUSG00000090792	0.733519	1.01821	1.81796	0.560086	0.57542	0.871391
Gm13204	7.20229	1.01775	0.589457	1.72659	0.0842406	0.375456
Gm14444	3.49471	1.01743	0.90508	1.12413	0.260957	0.656192
Gm13126	0.785746	1.01693	2.02966	0.501036	0.616346	0.889255
Gm11192	0.781342	1.01566	1.993	0.509615	0.610321	0.885908
Prrt3	2.52856	1.01396	1.02574	0.988518	0.322899	0.714492
AU015228	0.734861	1.01392	1.81685	0.558067	0.576798	0.871806
4933439K11Rik	2.03747	1.0126	1.20831	0.838031	0.402013	0.778242
Igsf1	3.69015	1.01254	0.809028	1.25155	0.210735	0.597493
Col24a1	13.2563	1.01237	0.49121	2.06097	0.0393058	0.239975
Gm22299	0.791019	1.01168	1.99384	0.507402	0.611872	0.886561
Stac3	33.4163	1.01116	0.373046	2.71056	0.00671701	0.0756981
Cd9	447.539	1.01112	0.195791	5.16428	2.41e-07	1.86e-05
Scd3	1168.86	1.01087	0.344429	2.93491	0.00333643	0.0457674
Gm3086	6.32868	1.01044	0.853312	1.18414	0.236357	0.628938
I830077J02Rik	12.8525	1.01033	0.466198	2.16717	0.0302222	0.202593
Tnfsf8	4.21804	1.00963	0.851916	1.18512	0.235969	0.628797
Gvin-ps1	38.6362	1.00919	0.35611	2.83393	0.00459787	0.0581151
ENSMUSG00000074000	4.66462	1.00899	0.80613	1.25164	0.2107	0.597493
Gm15527	2.11889	1.00864	1.09087	0.924618	0.355165	0.742578
Eme2	98.7923	1.00848	0.31254	3.22673	0.00125216	0.0227666
Shisa4	9.28036	1.00795	0.507681	1.98541	0.0470991	0.268721
Klrg1	0.681037	1.00738	1.83337	0.54947	0.582683	0.873645
Cdh24	12.2418	1.00666	0.454041	2.21712	0.026615	0.187958
Prr18	11.6374	1.00664	0.54658	1.8417	0.065519	0.326067
ENSMUSG00000065046	1.11294	1.00658	1.53764	0.654631	0.512705	0.843512
Sprn	56.9779	1.00617	0.362079	2.77888	0.00545469	0.0655799
Gm20684	45.0303	1.00527	0.247528	4.06125	4.88e-05	0.00174528
Flrt1	21.2843	1.00525	0.422604	2.37871	0.0173733	0.143246
Gm1070	1.11138	1.00513	1.46659	0.685355	0.49312	0.834136
Rab37	10.7514	1.00498	0.582216	1.72613	0.0843239	0.375456
Tnfsf13b	5.70188	1.0027	0.695528	1.44163	0.149406	0.506689
Pdgfc	107.516	1.00228	0.187412	5.34803	8.89e-08	7.73e-06
Trim68	109.071	1.00165	0.32946	3.04027	0.00236363	0.0364918
Gm15798	1.56752	1.00152	1.34168	0.746466	0.455386	0.811575
Nucb2	125.973	0.999661	0.291893	3.42475	0.00061536	0.0134735
Chrna1os	44.7725	0.99945	0.345858	2.88977	0.00385525	0.0512654
Slc1a2	5037.16	0.99897	0.161367	6.19066	5.99e-10	7.75e-08
ENSMUSG00000091567	17.7289	0.997635	0.400456	2.49125	0.0127296	0.115017
Gm13080	1.4347	0.99717	1.41654	0.703946	0.481466	0.828389
Ccdc30	109.857	0.996986	0.301828	3.30316	0.00095602	0.0186262
Camkk2	258.438	0.9964	0.210331	4.73731	2.17e-06	0.00011887
Gm12246	3.08494	0.996322	1.01392	0.982641	0.325784	0.717281
4930502E09Rik	2.14145	0.994629	1.1271	0.882466	0.377525	0.761055
Abcc9	655.262	0.994543	0.218827	4.54488	5.5e-06	0.00027144
Dlk2	1.03331	0.993501	1.49738	0.663494	0.507014	0.840865
ENSMUSG00000087886	0.988641	0.99284	1.8954	0.523816	0.600406	0.882892
ENSMUSG00000090646	1.0324	0.992282	1.49735	0.662691	0.507529	0.841362
Rai14	1160.97	0.991323	0.170196	5.82459	5.73e-09	6.3e-07
Cxcl11	89.666	0.991126	0.323091	3.06763	0.0021576	0.0340526
Cacna1h	1.44139	0.990413	1.51232	0.654896	0.512535	0.843512
Tff1	2.01051	0.990371	1.30694	0.75778	0.448582	0.807605
G6pc2	1.31882	0.989915	1.5542	0.636931	0.52417	0.848106
Smpd3	31.6489	0.989657	0.75868	1.30445	0.192081	0.572513
ENSMUSG00000076468	0.708111	0.989655	1.82038	0.543654	0.58668	0.875011
Gm24837	0.708111	0.989655	1.82038	0.543654	0.58668	0.875011
Gm7420	0.708111	0.989655	1.82038	0.543654	0.58668	0.875011
ENSMUSG00000090879	0.708111	0.989655	1.82038	0.543654	0.58668	0.875011
Gm14292	2.30518	0.989619	1.19177	0.830378	0.406325	0.78091
Arc	3.34556	0.98939	0.871373	1.13544	0.256192	0.650749
Gm5150	20.0145	0.988574	0.456025	2.16781	0.0301734	0.202504
Sort1	1009.41	0.98805	0.203905	4.84565	1.26e-06	7.38e-05
Rnf151	1.48187	0.987485	1.40555	0.702562	0.482329	0.82856
Mical2	644.349	0.987205	0.148274	6.65797	2.78e-11	4.16e-09
Gm20682	1.20068	0.986924	1.6106	0.612769	0.540029	0.855081
Mybpc3	1.73224	0.986133	1.34465	0.733378	0.463328	0.815613
Rem2	2.51939	0.98602	1.05927	0.930847	0.351933	0.739566
Gm13776	3.21414	0.985357	0.838889	1.1746	0.240156	0.632919
Gm16306	0.996132	0.98449	1.85745	0.530021	0.596097	0.880034
Mup19	218584	0.983608	0.978117	1.00561	0.314601	0.707814
Lepr	573.237	0.983365	1.00487	0.9786	0.327778	0.718609
Socs2	792.696	0.983311	0.325355	3.02227	0.00250886	0.0379188
Cdkn2a	2.47553	0.981766	1.00946	0.972569	0.330767	0.720563
ENSMUSG00000090373	12.6153	0.981596	0.533902	1.83853	0.0659837	0.32756
Ddx4	2.36338	0.980797	1.15252	0.851005	0.394766	0.774002
Sh3bp4	71.2823	0.980049	0.231517	4.23316	2.3e-05	0.00091292
Pdxk-ps	1.73986	0.979839	1.2419	0.788982	0.430122	0.796472
Hyal4	1.41117	0.979546	1.37203	0.713941	0.475264	0.82459
H4c4	2.19249	0.978962	1.11168	0.880612	0.378528	0.761731
Gm11581	2.43439	0.978731	1.0405	0.940633	0.346893	0.735406
Klhdc8a	85.7942	0.978283	0.288688	3.38873	0.00070218	0.0149319
Gm12208	7.0837	0.978255	0.612352	1.59754	0.110146	0.433834
Metrn	4.87457	0.977912	0.731794	1.33632	0.181444	0.557078
Igkj4	1.08372	0.976894	1.49514	0.653379	0.513512	0.843512
ENSMUSG00000067833	22.3933	0.976741	0.434464	2.24815	0.0245664	0.179295
Pcdh18	30.0501	0.976448	0.3478	2.8075	0.00499275	0.0614066
Kcnk10	82.865	0.976431	0.253023	3.85906	0.00011383	0.00353629
Ifit3b	291.711	0.97639	0.308715	3.16275	0.00156286	0.0267692
4930533K18Rik	0.761028	0.976242	1.81536	0.537768	0.590737	0.877014
Rasd1	17.7851	0.976237	0.477689	2.04367	0.0409865	0.246957
Gm2986	1.16179	0.976207	1.60974	0.606438	0.544224	0.858253
Mbnl2	1143.89	0.974173	0.215322	4.52426	6.06e-06	0.00029231
Sqle	3430.58	0.973292	0.570205	1.70691	0.0878379	0.383607
Rgs4	42.2767	0.971087	0.275857	3.52025	0.00043113	0.0102535
Dnd1	28.4314	0.969853	0.348082	2.78628	0.00533166	0.064325
Tead1	173.363	0.969757	0.300292	3.22937	0.00124061	0.0226163
Gm15835	4.48379	0.968924	0.820114	1.18145	0.237424	0.630296
Srpx2	60.2521	0.96865	0.213681	4.53315	5.81e-06	0.00028357
Gm16310	6.07882	0.968525	0.653507	1.48204	0.138329	0.486515
Gm22573	4.13211	0.968046	0.787927	1.2286	0.219222	0.607709
Cxcl2	1.9909	0.967798	1.25988	0.768166	0.442389	0.803706
Mir1198	1.82456	0.966165	1.18979	0.812045	0.416766	0.788669
ENSMUSG00000067626	7.25002	0.965229	0.630597	1.53066	0.125854	0.464625
ENSMUSG00000081915	4.5469	0.965082	0.866823	1.11335	0.265556	0.660485
Fut7	3.03398	0.963945	0.966453	0.997404	0.318568	0.711057
Galnt14	9.97495	0.963829	0.599113	1.60876	0.107669	0.428418
Sobp	2.78981	0.963508	0.934474	1.03107	0.302508	0.697403
Kyat1	5232.73	0.963251	0.133487	7.21606	5.35e-13	9.89e-11
Ccnb1-ps	2.45844	0.962969	1.0167	0.947153	0.343561	0.732262
Atp2a1	2.49486	0.962469	0.921462	1.0445	0.296253	0.692404
Rnf180	9.63596	0.962207	0.57067	1.6861	0.0917763	0.393173
Ak8	1.87238	0.96204	1.18341	0.81294	0.416252	0.788339
Nlrp9b	0.755282	0.961703	1.99699	0.481577	0.630107	0.893685
Pde3a	21.5692	0.961569	0.394491	2.43749	0.0147895	0.128305
Gal	0.429144	0.961389	3.12068	0.308071	0.758028	0.936772
Gpr31b	0.429144	0.961389	3.12068	0.308071	0.758028	0.936772
Mug1	117724	0.961363	0.516647	1.86077	0.0627761	0.31828
Alpk1	80.4405	0.960865	0.21376	4.49507	6.95e-06	0.00032704
Slc15a2	152.568	0.960754	1.06656	0.900799	0.367695	0.753232
Trdn	0.435145	0.960446	3.10775	0.309049	0.757284	0.936187
Wdr27	0.435145	0.960446	3.10775	0.309049	0.757284	0.936187
5031410I06Rik	0.435145	0.960446	3.10775	0.309049	0.757284	0.936187
Gm11497	0.435145	0.960446	3.10775	0.309049	0.757284	0.936187
Gm15878	0.435145	0.960446	3.10775	0.309049	0.757284	0.936187
ENSMUSG00000090875	0.435145	0.960446	3.10775	0.309049	0.757284	0.936187
Ednra	108.573	0.959004	0.216545	4.42865	9.48e-06	0.00043026
Trp53tg5	2.88538	0.956839	0.885594	1.08045	0.279942	0.674934
Klhl14	0.650791	0.956607	2.35376	0.406417	0.684436	0.909462
ENSMUSG00000055396	0.461312	0.956472	3.05419	0.313167	0.754153	0.934932
Gm12104	0.461312	0.956472	3.05419	0.313167	0.754153	0.934932
Slc7a5	136.231	0.956397	0.193025	4.95477	7.24e-07	4.76e-05
ENSMUSG00000072566	41.9404	0.956226	0.527671	1.81216	0.0699612	0.33633
Gvin-ps6	1.33998	0.955436	1.55412	0.614776	0.538703	0.854328
ENSMUSG00000086615	5.94062	0.954683	0.649915	1.46894	0.14185	0.492454
Cftr	5.53978	0.954367	1.02359	0.932369	0.351146	0.739358
Tmem71	37.2863	0.953761	0.284924	3.34742	0.00081566	0.0166438
Cep112	11.1263	0.953739	0.494674	1.92801	0.0538535	0.291107
ENSMUSG00000029333	398.677	0.953503	0.312203	3.05411	0.0022573	0.0352762
Cd163	505.777	0.953438	0.226734	4.2051	2.61e-05	0.0010169
Pcdhb6	0.648977	0.951949	2.35455	0.404302	0.685991	0.910386
Vmn2r46	2.05453	0.950427	1.26663	0.750361	0.453038	0.810417
Gm12367	1.08529	0.950419	1.68237	0.564927	0.572123	0.870043
Amigo2	291	0.949893	0.280874	3.38191	0.00071983	0.0151979
Tbx20	36.0063	0.949772	0.34168	2.77971	0.00544071	0.0654498
AY074887	13.5887	0.949148	0.44981	2.11011	0.0348491	0.22255
H4c18	3.12376	0.948865	0.892264	1.06344	0.287584	0.683484
Gm12322	1.09378	0.947615	1.71238	0.553391	0.579996	0.87246
Gm17200	1.1442	0.947535	1.49355	0.634417	0.525809	0.849509
Gm12336	3.26992	0.947491	0.9589	0.988102	0.323103	0.714585
Tmem190	2.39229	0.94723	1.03414	0.915955	0.35969	0.745722
Cd207	128.672	0.946421	0.30094	3.14488	0.00166154	0.0280416
Arl2bp	202.784	0.946354	0.187486	5.0476	4.47e-07	3.2e-05
Hif3a	3.89502	0.945896	0.791297	1.19537	0.231941	0.623879
ENSMUSG00000079738	38.0098	0.945839	0.344486	2.74565	0.00603907	0.0703613
Rgs5	1296.11	0.945414	0.197041	4.79806	1.6e-06	9.09e-05
G6pc1	17872.7	0.945413	0.285817	3.30775	0.00094047	0.01841
Mup9	173748	0.942976	0.966316	0.975846	0.329141	0.71972
Gm10382	18.5233	0.94198	0.438386	2.14875	0.0316545	0.208826
ENSMUSG00000092022	2.01495	0.941888	1.09969	0.8565	0.391721	0.771969
Ly6g6d	2.43856	0.94172	0.973744	0.967112	0.333488	0.723519
Tcaf2	40.757	0.940401	0.314932	2.98604	0.00282613	0.041225
Gabbr2	1049.03	0.940343	0.24722	3.80367	0.00014257	0.00423397
Crhr2	8.56761	0.940058	0.78987	1.19014	0.23399	0.626406
Gm15611	50.8446	0.938976	0.545916	1.72	0.0854322	0.377866
Gm7278	3.15601	0.938348	0.999202	0.939097	0.347681	0.736096
Zpbp	2.05871	0.937732	1.0738	0.873283	0.382509	0.765202
Kif23	28.1309	0.937716	0.473639	1.97981	0.0477247	0.270793
Slc35e4	15.8086	0.937428	0.416807	2.24907	0.0245081	0.17925
Serpina4-ps1	3689.08	0.93626	1.09461	0.855336	0.392365	0.772585
Nkd1	239.315	0.936208	0.266433	3.51386	0.00044165	0.0104198
Gm16588	4.97745	0.935206	0.776682	1.2041	0.22855	0.62043
Gm13582	1.37865	0.935112	1.27101	0.735721	0.4619	0.814694
Gm12804	7.98735	0.935056	0.585945	1.59581	0.110532	0.434297
Rgs7	2.44184	0.934652	0.995567	0.938814	0.347826	0.736329
Myo7b	4.25704	0.933954	0.714383	1.30736	0.191091	0.571306
Gm4468	0.734533	0.933405	1.81988	0.512893	0.608026	0.885317
Igkv12-46	1.39729	0.933247	1.80763	0.516282	0.605658	0.885317
Ush2a	1.35415	0.933019	1.55424	0.600305	0.548303	0.860401
Clec4b1	4.13297	0.932776	0.732937	1.27266	0.20314	0.587446
Herc6	677.87	0.932451	0.209482	4.45122	8.54e-06	0.0003926
Gm22571	8.31678	0.932105	0.575525	1.61957	0.105324	0.423485
Cyp2c50	20025.6	0.931978	0.212948	4.37655	1.21e-05	0.00052969
Foxo6	1.82716	0.931952	1.23219	0.756339	0.449446	0.808068
Gm22208	1.81339	0.931142	1.12848	0.825131	0.409297	0.783058
Rassf9	5.83462	0.930954	0.675193	1.3788	0.167958	0.537983
Gm20518	2.31638	0.930851	1.23081	0.756293	0.449474	0.808068
Csta1	1.05882	0.930285	1.60831	0.578422	0.562979	0.866001
Tmem100	5.02372	0.929906	0.757012	1.22839	0.219301	0.607709
Cacna2d4	1.60412	0.929736	1.36091	0.683174	0.494497	0.835338
Shisal1	3.24358	0.928358	0.890524	1.04249	0.297187	0.693095
Abcb1b	51.2651	0.928117	0.308495	3.00853	0.00262514	0.0391896
Snord64	0.676306	0.926269	2.01044	0.460729	0.644993	0.897529
Cdkn2c	186.714	0.926041	0.250354	3.69892	0.00021652	0.00590242
Nalcn	0.723199	0.925803	2.38271	0.38855	0.697609	0.914945
Gm16725	0.723199	0.925803	2.38271	0.38855	0.697609	0.914945
1700006J14Rik	3.16533	0.924559	0.89896	1.02848	0.303726	0.697945
Dcbld2	73.1321	0.92431	0.247595	3.73316	0.00018909	0.00528723
ENSMUSG00000092729	1.6891	0.923795	1.17691	0.784935	0.432492	0.797779
Nrxn1	138.264	0.92379	0.227194	4.06608	4.78e-05	0.00171447
Gm11537	2.36288	0.923649	1.08719	0.849578	0.39556	0.77439
Isg15	361.236	0.923263	0.25414	3.63288	0.00028027	0.00730449
Mup10	358197	0.922532	0.844397	1.09253	0.274599	0.670168
Ccdc190	0.675398	0.921729	2.04894	0.449856	0.652814	0.900192
ENSMUSG00000052222	2.12268	0.921177	1.04529	0.881267	0.378174	0.761314
Cmpk2	223.546	0.92044	0.291719	3.15523	0.00160371	0.0272881
Dock8	1479.82	0.920293	0.191498	4.80577	1.54e-06	8.79e-05
Il22ra1	175.416	0.919425	0.214128	4.2938	1.76e-05	0.00072792
ENSMUSG00000084812	5.50104	0.918251	0.682624	1.34518	0.178568	0.553519
Cdyl2	26.785	0.91821	0.382972	2.39759	0.0165032	0.13819
ENSMUSG00000044690	3.02139	0.918096	0.903031	1.01668	0.309305	0.70212
Wscd2	1.65104	0.917422	1.17338	0.78186	0.434297	0.799331
Ddx25	2.38648	0.917212	0.981396	0.934599	0.349995	0.738652
Gm14863	0.980296	0.917136	1.91185	0.479711	0.631433	0.894237
Kcp	249.808	0.917086	0.208315	4.40239	1.07e-05	0.00047742
Rab39	25.2133	0.916058	0.365318	2.50757	0.0121566	0.111297
Rbp7	1.4882	0.915219	1.4189	0.645021	0.518914	0.846042
Cyp2c38	1270.86	0.915189	0.785036	1.16579	0.243698	0.63729
Gm11520	3.3521	0.914977	0.965128	0.948037	0.34311	0.731728
Bdkrb2	1.7415	0.914967	1.13494	0.806178	0.42014	0.790665
Olfml2a	12.421	0.914597	0.516324	1.77136	0.0765004	0.354983
Tes	58.9884	0.914068	0.266146	3.43447	0.00059372	0.0131394
Whrn	26.9794	0.913538	0.319001	2.86375	0.00418664	0.0542916
Dnah1	3.95849	0.911958	0.894473	1.01955	0.307943	0.701141
Clic5	59.0778	0.911868	0.466305	1.95552	0.0505221	0.27988
Aldh1l2	12.7716	0.91095	0.606047	1.5031	0.132813	0.476662
Gm2788	928.637	0.910787	0.289992	3.14073	0.00168526	0.0283493
Gm15510	1.11014	0.910558	1.60824	0.566182	0.57127	0.86964
Atp1a4	1.96304	0.909763	1.21267	0.750216	0.453125	0.810417
Serinc5	1534.56	0.909654	0.102984	8.83295	1.02e-18	3.35e-16
Tecta	1.11239	0.909497	1.6074	0.565819	0.571517	0.86964
Efr3b	21.8321	0.909144	0.405134	2.24406	0.0248286	0.180636
Cep85l	150.643	0.908848	0.271061	3.35292	0.00079963	0.0164112
Prf1	8.40823	0.90707	0.695673	1.30387	0.192277	0.572513
Tnfrsf25	14.785	0.906438	0.453788	1.99749	0.0457716	0.264891
Colec12	1423.12	0.906311	0.096509	9.39095	5.95e-21	2.41e-18
Tm6sf1	53.4992	0.906273	0.250654	3.61564	0.00029961	0.00771053
St8sia1	5.05035	0.906161	0.703997	1.28717	0.198037	0.581464
Pdgfrl	26.644	0.905738	0.523225	1.73107	0.0834398	0.373571
ENSMUSG00000087191	6.19786	0.905733	0.682437	1.3272	0.184441	0.560722
Gm11699	0.688052	0.905	2.00687	0.450952	0.652024	0.899822
Oas1g	100.686	0.904692	0.258794	3.4958	0.00047265	0.011013
Col11a2	36.3595	0.904024	0.374463	2.41419	0.0157704	0.134227
Dkk1	0.376155	0.903913	3.21176	0.281439	0.778374	0.943046
Stoml3	0.376155	0.903913	3.21176	0.281439	0.778374	0.943046
Clec2j	0.376155	0.903913	3.21176	0.281439	0.778374	0.943046
Musk	0.376155	0.903913	3.21176	0.281439	0.778374	0.943046
Trbj1-3	0.376155	0.903913	3.21176	0.281439	0.778374	0.943046
Gm12778	0.376155	0.903913	3.21176	0.281439	0.778374	0.943046
Gm15901	0.376155	0.903913	3.21176	0.281439	0.778374	0.943046
Marcksl1-ps5	0.376155	0.903913	3.21176	0.281439	0.778374	0.943046
ENSMUSG00000093262	0.376155	0.903913	3.21176	0.281439	0.778374	0.943046
Tsga10ip	0.382155	0.903682	3.1961	0.282745	0.777372	0.942874
Gm22507	0.382155	0.903682	3.1961	0.282745	0.777372	0.942874
Igkv4-72	0.382155	0.903682	3.1961	0.282745	0.777372	0.942874
Hrh4	0.402577	0.902907	3.14531	0.287064	0.774063	0.94124
Npas4	0.402577	0.902907	3.14531	0.287064	0.774063	0.94124
Cox20b	0.402577	0.902907	3.14531	0.287064	0.774063	0.94124
Gm12451	0.402577	0.902907	3.14531	0.287064	0.774063	0.94124
Gm12335	0.402577	0.902907	3.14531	0.287064	0.774063	0.94124
4930558K02Rik	0.402577	0.902907	3.14531	0.287064	0.774063	0.94124
Hcrtr1	0.408322	0.902692	3.13168	0.288245	0.773159	0.94111
Gm8880	0.408322	0.902692	3.13168	0.288245	0.773159	0.94111
Gm5380	0.408322	0.902692	3.13168	0.288245	0.773159	0.94111
ENSMUSG00000054588	1146.09	0.902461	0.563623	1.60118	0.109337	0.431818
Siglec1	402.07	0.901436	0.350269	2.57355	0.010066	0.0978405
H2ac14-ps	5.77587	0.900802	0.667515	1.34948	0.177181	0.55133
Gm16291	9.72804	0.900345	0.542606	1.6593	0.0970556	0.406334
Tram2	579.55	0.900126	0.163992	5.48884	4.05e-08	3.72e-06
Nwd2	10.6337	0.900085	0.534169	1.68502	0.0919851	0.393643
M1ap	2.40466	0.899904	0.993452	0.905835	0.365023	0.750823
Jaml	16.2387	0.898812	0.57239	1.57028	0.11635	0.446476
Gpr143	1.28143	0.898741	1.406	0.639219	0.522681	0.847743
Slc8a1	16.8467	0.898297	0.493601	1.81988	0.0687768	0.334045
Lratd1	54.0531	0.897599	0.397586	2.25762	0.0239692	0.176556
Ear10	3.59668	0.897386	0.866754	1.03534	0.30051	0.69621
Ddit4l	28.993	0.895938	0.322465	2.7784	0.00546273	0.0656012
Gadd45b	43.6665	0.895821	0.587926	1.5237	0.127584	0.467561
Sdk2	18.6913	0.895003	0.388036	2.3065	0.021083	0.163381
Nradd	20.5939	0.894827	0.360888	2.47951	0.0131562	0.117995
Agap2	72.1377	0.894742	0.458161	1.9529	0.0508317	0.280994
Nhsl1	340.779	0.892011	0.248623	3.58781	0.00033347	0.00838378
H2ac22	6.00617	0.890718	0.632467	1.40832	0.159036	0.523648
Pou6f1	225.434	0.890593	0.176998	5.03166	4.86e-07	3.44e-05
Pnma1	5.8289	0.888226	0.630784	1.40813	0.159093	0.523724
ENSMUSG00000091089	1.11237	0.888142	1.55896	0.569701	0.56888	0.868882
Apol10b	11.6864	0.88761	0.575183	1.54318	0.122787	0.459462
Ifit1	447.416	0.886978	0.377563	2.34922	0.0188128	0.150906
Akr1b7	22.6473	0.885549	0.871667	1.01593	0.309664	0.702372
Efna2	2.80019	0.88545	1.07193	0.826031	0.408787	0.783007
Nek2	105.446	0.884716	0.278765	3.1737	0.00150508	0.0259513
Ms4a7	22.0391	0.884438	0.402299	2.19846	0.0279164	0.192925
Grhl1	52.8933	0.884165	0.320562	2.75817	0.00581263	0.0683948
Kcne4	8.1667	0.883511	0.618782	1.42782	0.153343	0.513734
Fstl3	1.67698	0.88321	1.27869	0.690716	0.489744	0.83203
Gm6166	216.696	0.883178	0.313485	2.81729	0.00484306	0.0600766
ENSMUSG00000091737	1.46464	0.883077	1.40191	0.629911	0.528753	0.851689
ENSMUSG00000084958	1.76586	0.882925	1.26527	0.697815	0.485293	0.829826
Slc22a30	6488.68	0.882741	0.272989	3.23362	0.00122232	0.0223419
Lmbrd2	720.928	0.88269	0.210171	4.19987	2.67e-05	0.00103483
Syngr4	3.03711	0.882187	0.906314	0.973379	0.330365	0.720235
Skp2	79.2543	0.881938	0.337375	2.61412	0.00894586	0.0911007
Gm24339	1.33137	0.881871	1.40675	0.626884	0.530735	0.85182
Gm4887	23.9192	0.88182	0.318093	2.77221	0.00556771	0.0663751
ENSMUSG00000087593	36.0865	0.881381	0.36107	2.44103	0.0146456	0.127485
Ntm	30.7918	0.880457	0.319374	2.75682	0.00583658	0.0684607
Ankrd53	3.0596	0.880325	1.00092	0.879514	0.379123	0.761891
ENSMUSG00000073274	2.0562	0.880103	1.10238	0.798367	0.424658	0.794376
Dazl	2.36946	0.88005	1.0954	0.803405	0.421741	0.79179
Gm12668	1.33209	0.879652	1.26756	0.693972	0.4877	0.831459
Bcas3os2	3.96728	0.879193	0.880399	0.99863	0.317974	0.710848
Grin2d	9.75336	0.878934	0.508857	1.72727	0.084119	0.37519
Trerf1	21.7451	0.878685	0.3632	2.41929	0.0155509	0.132796
Gm22442	10.6695	0.877509	0.565783	1.55096	0.12091	0.456192
Nme7	167.956	0.877442	0.149413	5.8726	4.29e-09	4.82e-07
Gal3st2c	2.12304	0.8771	1.0804	0.811829	0.41689	0.788831
4833417C18Rik	4.73961	0.876551	0.728031	1.204	0.228588	0.620443
Ifit3	707.378	0.876043	0.327202	2.67738	0.00742006	0.0808044
Dnmt3a	1018.05	0.874821	0.115889	7.54877	4.39e-14	9.18e-12
C8a	20641.3	0.873802	0.778031	1.12309	0.261397	0.656483
Rdh11	2830.69	0.873524	0.304129	2.87221	0.00407609	0.0532369
Ch25h	1.33784	0.873283	1.26734	0.689069	0.49078	0.832862
Brd8dc	7.99256	0.873048	0.566779	1.54037	0.123471	0.460479
Tnfsf15	2.72216	0.873001	0.898028	0.972132	0.330985	0.720809
ENSMUSG00000053206	6.1035	0.872699	0.752143	1.16028	0.245934	0.63981
Pygm	39.4247	0.872547	0.28998	3.00898	0.00262122	0.03918
4933431E20Rik	112.181	0.872458	0.225432	3.87017	0.00010876	0.00341481
Cyp4b1-ps1	5.92958	0.872404	0.757947	1.15101	0.249728	0.642937
St6galnac4	60.8151	0.87218	0.367623	2.37248	0.0176689	0.144672
Gm11465	3.11731	0.871758	0.977998	0.89137	0.372731	0.757489
Naip3	10.6486	0.871402	0.504011	1.72894	0.0838207	0.374586
Adamts6	93.2833	0.871391	0.489121	1.78154	0.0748237	0.350504
Tmem108	6.92727	0.871316	0.678252	1.28465	0.198915	0.582867
Saxo5	1.25265	0.871063	1.57313	0.553715	0.579774	0.872254
C1qtnf3	6.35252	0.869556	0.753177	1.15452	0.248288	0.641557
Eif4e3	144.469	0.869452	0.328429	2.64731	0.00811357	0.0855647
Smpd5	4.02379	0.86847	0.746778	1.16296	0.244847	0.638615
ENSMUSG00000032219	1.08408	0.867968	1.65709	0.523791	0.600424	0.882892
Rap1gap2	31.986	0.867682	0.409475	2.11901	0.0340894	0.220351
Rsad2	383.993	0.866932	0.269652	3.215	0.00130445	0.0235108
Dhx58	435.054	0.865813	0.162099	5.34126	9.23e-08	7.92e-06
Slc5a11	3.97129	0.864179	0.79811	1.08278	0.278905	0.673598
Nrtn	2.39237	0.86353	1.07852	0.800661	0.423328	0.793302
Mx1	80.4807	0.863216	0.320259	2.69537	0.00703104	0.0779129
Slfn9	137.637	0.861153	0.254484	3.38391	0.00071461	0.0151187
Zfp697	33.4809	0.861058	0.338571	2.54321	0.0109838	0.103633
Gm24400	4.39739	0.860917	0.746274	1.15362	0.248656	0.641753
Adam1b	5.2532	0.85989	0.775632	1.10863	0.267589	0.662838
Gm11769	8.2208	0.859887	0.518076	1.65977	0.0969607	0.406034
Cfap46	1.38869	0.859624	1.40991	0.609702	0.542059	0.856818
ENSMUSG00000084433	6.65369	0.859539	0.618278	1.39021	0.164464	0.533206
Reln	1525.91	0.85835	0.220369	3.89505	9.82e-05	0.00312047
ENSMUSG00000085906	4.735	0.858226	0.76558	1.12101	0.262282	0.657255
ENSMUSG00000078860	0.918424	0.857656	1.89994	0.451413	0.651692	0.899724
Gm14448	0.708473	0.857085	2.0069	0.427069	0.669329	0.906279
Derl3	79.2959	0.857012	0.374726	2.28703	0.0221939	0.168535
Gm13563	16.4497	0.856827	0.394542	2.1717	0.0298782	0.201175
Trabd2b	18.4208	0.856815	0.40297	2.12625	0.0334824	0.21772
Gm16348	80.3704	0.856588	0.470315	1.82131	0.0685604	0.333706
9930111J21Rik1	37.2655	0.856293	0.468524	1.82764	0.0676039	0.331468
Hmgcr	3595.67	0.855336	0.214186	3.99343	6.51e-05	0.0022236
Lsamp	8.94572	0.855034	0.545068	1.56868	0.116724	0.44708
Hsd3b2	4097.74	0.854439	0.319993	2.67018	0.00758108	0.0817832
Spata6l	42.1809	0.85411	0.380093	2.24711	0.0246332	0.179593
Mir503hg	6.41374	0.853912	0.637962	1.3385	0.180734	0.556151
Gm13690	0.962485	0.853863	1.89598	0.450354	0.652455	0.899976
Nrp2	494.455	0.853263	0.330601	2.58094	0.00985307	0.096913
Ttbk1	23.4293	0.85291	0.5534	1.54122	0.123264	0.460257
Adh6-ps1	957.961	0.85284	0.694253	1.22843	0.219286	0.607709
Chd3	5542.47	0.852831	0.16106	5.29512	1.19e-07	9.84e-06
Msantd1	9.9618	0.852794	0.517561	1.64772	0.0994109	0.411136
Gm43302	1089.7	0.852061	0.49534	1.72015	0.0854048	0.377864
Msrb3	417.953	0.850688	0.176065	4.83166	1.35e-06	7.83e-05
Arsg	734.954	0.849315	0.217966	3.89655	9.76e-05	0.00310596
ENSMUSG00000092814	6.16362	0.847532	0.618357	1.37062	0.170494	0.542554
Arsi	1.3116	0.847375	1.50218	0.564098	0.572687	0.870453
Lrfn1	4.49642	0.847143	0.775262	1.09272	0.274517	0.670132
Scpep1os	4.63773	0.846919	0.757933	1.11741	0.26382	0.658333
Pdk4	451.271	0.84671	0.907678	0.932831	0.350907	0.739221
ENSMUSG00000073788	13.5987	0.844824	0.534116	1.58172	0.113713	0.440977
Ddx60	266.088	0.844658	0.303449	2.78352	0.00537723	0.064837
H4c11	5.02717	0.844585	0.689447	1.22502	0.220569	0.609236
ENSMUSG00000073858	33.6502	0.842731	0.348873	2.41558	0.0157102	0.13399
A1bg	8799.02	0.842567	2.08666	0.403787	0.686369	0.910714
Gm11973	8.6969	0.842435	0.541743	1.55505	0.119935	0.454074
Farp1	829.46	0.841845	0.115086	7.31494	2.57e-13	4.89e-11
Apobec2	2.71451	0.841507	1.05509	0.797572	0.425119	0.794798
Fgf14	1.00249	0.841342	1.53144	0.549381	0.582744	0.87367
Lrrc73	2.11922	0.840088	1.0896	0.771004	0.440705	0.802272
Axin2	307.109	0.839438	0.240694	3.48758	0.00048742	0.0113062
Arhgap44	40.4597	0.838836	0.385449	2.17625	0.0295363	0.199642
Sp140l2	10.895	0.838815	0.517241	1.62171	0.104865	0.422636
Igkv4-68	1.40431	0.83881	1.58233	0.53011	0.596036	0.880034
Cd209f	17.8186	0.838594	0.628649	1.33396	0.182216	0.558332
Afap1l2	44.5656	0.838476	0.322449	2.60034	0.00931325	0.0934532
Bcl6	1710.1	0.838395	0.702839	1.19287	0.232921	0.625125
Map3k15	31.9943	0.838383	0.311076	2.69511	0.00703655	0.0779129
Gprasp2	18.5114	0.838351	0.38884	2.15603	0.0310812	0.206549
Gm5464	1.7161	0.838313	1.30507	0.642351	0.520645	0.846841
Cntnap1	45.9424	0.837605	0.424133	1.97486	0.0482838	0.272441
Aif1l	6.75748	0.837436	0.675519	1.23969	0.215089	0.603609
Hgf	155.914	0.837179	0.310855	2.69315	0.00707807	0.0781913
Mmp27	20.4458	0.836804	0.37422	2.23613	0.0253432	0.18271
ENSMUSG00000073376	0.70245	0.836582	2.07482	0.403207	0.686796	0.911029
Nap1l5	4.74474	0.836315	0.69275	1.20724	0.22734	0.618708
Fbxo27	1.76436	0.835737	1.23981	0.674083	0.500258	0.838205
Gdf6	17.2869	0.835554	0.372483	2.2432	0.0248839	0.180911
Shcbp1l	1.76876	0.835415	1.19548	0.698811	0.48467	0.829609
Gm20519	1.09346	0.834469	1.88878	0.441804	0.658631	0.903881
Rassf5	455.918	0.834124	0.152604	5.46594	4.6e-08	4.16e-06
Tcf21	101.014	0.834102	0.174685	4.77488	1.8e-06	0.00010138
Guca1b	11.6194	0.833683	0.458138	1.81972	0.0688017	0.334045
Gm17115	18.6765	0.83359	0.490188	1.70055	0.0890271	0.386338
Ccr4	0.923083	0.833394	1.65254	0.504311	0.614043	0.887522
H4c8	13.6485	0.833367	0.557146	1.49578	0.134712	0.479321
Slc7a1	30.2397	0.833122	0.322321	2.58476	0.00974473	0.0961508
Tnfrsf19	188.389	0.831907	0.206965	4.01955	5.83e-05	0.00202771
ENSMUSG00000090507	1.36245	0.831636	1.40858	0.590408	0.554917	0.862709
Spag6l	1.0069	0.831495	1.44978	0.57353	0.566286	0.867609
Or2v1	2.60001	0.830592	1.09927	0.755582	0.4499	0.808106
Mal	12.8855	0.830576	0.427593	1.94245	0.0520831	0.285208
Gm13822	2.85989	0.83023	1.03777	0.800012	0.423704	0.793482
Gm5943	2.71075	0.829778	0.93591	0.886601	0.375294	0.759359
Or13a26	1.75677	0.829212	1.33776	0.619852	0.535355	0.853497
Olfm3	148.159	0.829093	0.339762	2.44021	0.0146785	0.127532
Fgf12	9.56814	0.829082	0.521043	1.5912	0.111566	0.436784
Tomt	4.80657	0.828994	0.817281	1.01433	0.310424	0.702901
ENSMUSG00000043623	2.33469	0.828799	0.966472	0.857552	0.39114	0.771651
Vtcn1	18.3596	0.828586	0.569177	1.45576	0.145459	0.499439
ENSMUSG00000076392	1.05291	0.828147	1.5293	0.54152	0.588149	0.875329
Arhgap20	1.32087	0.827912	1.59332	0.519613	0.603334	0.884732
Gm5843	2.42317	0.827518	1.00203	0.82584	0.408895	0.783007
Armcx3	497.624	0.826806	0.158411	5.21938	1.8e-07	1.42e-05
Gba2	559.63	0.826741	0.231485	3.57147	0.00035498	0.00879621
Gm25128	0.931332	0.82658	1.91359	0.431953	0.665776	0.906279
Pik3c2b	334.012	0.826168	0.199248	4.14643	3.38e-05	0.00126863
Chl1	1.40515	0.825486	1.4796	0.557912	0.576904	0.871806
Col23a1	6.62307	0.825383	0.61128	1.35025	0.176935	0.550851
Gm12195	10.0889	0.824351	0.589517	1.39835	0.162008	0.529715
Gm22378	7.21193	0.823869	0.620186	1.32842	0.184038	0.560402
ENSMUSG00000086787	3.48573	0.823609	0.898884	0.916257	0.359532	0.745722
Cdh18	8.48071	0.822712	0.634788	1.29604	0.194961	0.577397
ENSMUSG00000093123	2.63446	0.822561	0.960106	0.85674	0.391589	0.771801
Gulp1	18.633	0.822541	0.45946	1.79023	0.0734167	0.347135
Enah	15.0924	0.821963	0.448908	1.83103	0.0670967	0.330039
Pde7b	172.229	0.821924	0.248082	3.31311	0.00092266	0.0182164
Oas1c	57.1904	0.81979	0.292715	2.80064	0.00510012	0.0622785
Rfx8	0.929083	0.819471	1.65173	0.496128	0.619804	0.890856
ENSMUSG00000093641	1065.69	0.819305	0.196614	4.16707	3.09e-05	0.00116922
Il2ra	19.2687	0.819219	0.472006	1.73561	0.0826324	0.371486
ENSMUSG00000090081	21.0974	0.818647	0.379005	2.15999	0.0307733	0.205132
Notum	1061.75	0.817468	0.200314	4.08094	4.49e-05	0.00162089
Abi2	177.489	0.816878	0.246358	3.31581	0.00091377	0.01811
Gm23547	2.26263	0.816731	0.994675	0.821103	0.411588	0.785245
Mab21l2	9.74303	0.816218	0.578681	1.41048	0.158398	0.522499
B430219N15Rik	80.2279	0.816216	1.00811	0.809652	0.41814	0.789546
Bcl3	688.017	0.815522	0.233959	3.48575	0.00049076	0.0113584
Runx1t1	5.92979	0.814832	0.636369	1.28044	0.200391	0.58437
Zfp811	4.09311	0.814425	0.797656	1.02102	0.307244	0.701141
Hopx	920.819	0.814113	0.332734	2.44674	0.0144156	0.126227
ENSMUSG00000093597	5.07291	0.813985	0.677345	1.20173	0.229469	0.621295
Gm3962	2.26908	0.813614	1.24295	0.654583	0.512736	0.843512
Gm15327	5.28199	0.813612	0.674049	1.20705	0.227412	0.618722
Gm24336	3.20087	0.813445	0.976539	0.832988	0.404852	0.779761
Styxl1	4.99748	0.81316	0.666946	1.21923	0.222757	0.612093
Rskr	10.7253	0.812297	0.51601	1.57419	0.115444	0.445061
Oas2	190	0.81214	0.378173	2.14754	0.0317507	0.209288
Klrg2	8.67591	0.811921	0.533885	1.52078	0.128315	0.468745
ENSMUSG00000058360	230.523	0.810558	0.214565	3.77769	0.00015829	0.00461298
Gm17132	763.935	0.810425	0.273876	2.9591	0.00308541	0.0434879
Gm10501	6.07672	0.810177	0.658948	1.2295	0.218885	0.607709
Ctcfl	68.9101	0.80982	0.339709	2.38386	0.0171319	0.141904
Gbgt1	10.594	0.809727	0.548474	1.47633	0.139856	0.489059
Tspan33	457.937	0.808237	0.245199	3.29625	0.00097983	0.0190185
Gm7162	5.5881	0.808216	0.722577	1.11852	0.263346	0.657586
Prune2	20.5185	0.808056	0.404709	1.99663	0.0458652	0.265156
Gm5431	43.6843	0.807677	0.382692	2.11051	0.0348142	0.222424
Hyal6	1.91018	0.807149	1.13214	0.712944	0.47588	0.825041
Glod5	0.98131	0.806305	1.68274	0.479163	0.631823	0.894312
Fabp3-ps1	0.975092	0.806096	1.45075	0.555639	0.578457	0.871806
Gm15408	178.058	0.806043	0.316595	2.54597	0.0108973	0.103004
Ppp1r42	4.09778	0.805892	1.17983	0.683056	0.494572	0.835338
Ptgds	200.457	0.805804	0.644017	1.25122	0.210856	0.597493
Gm12917	2.66154	0.805041	0.963123	0.835865	0.403231	0.77847
Lrg1	9659.13	0.803552	0.505488	1.58966	0.111912	0.437314
S1pr3	113.591	0.803345	0.300076	2.67713	0.00742547	0.0808135
Plk2	431.558	0.803291	0.213764	3.75784	0.00017139	0.00490796
Gm15911	5.78652	0.802135	0.729555	1.09949	0.271556	0.666945
Abcg4	2.0489	0.802104	1.23156	0.651292	0.514858	0.844331
ENSMUSG00000091727	2.36505	0.801968	0.999048	0.802732	0.42213	0.792298
ENSMUSG00000074273	0.980658	0.801706	1.68289	0.476388	0.633798	0.894914
Snca	8.44844	0.80157	0.676263	1.18529	0.235902	0.628797
Has3	18.6378	0.801394	0.448173	1.78814	0.0737541	0.347936
Adgre4	238.141	0.801287	0.257427	3.11267	0.00185401	0.0305182
B930095G15Rik	78.2526	0.801191	0.239974	3.33866	0.00084183	0.0170601
Cplane1	203.272	0.800659	0.155406	5.15205	2.58e-07	1.98e-05
Lrrc63	1.29996	0.800612	1.36115	0.58819	0.556405	0.862963
Serpina12	1772.69	0.799777	0.73873	1.08264	0.278969	0.673598
Vmn2r1	0.981745	0.799147	1.44988	0.55118	0.58151	0.873283
Amd-ps4	14.7394	0.799144	0.538426	1.48422	0.13775	0.485303
Cacna1e	4.54854	0.798995	0.733819	1.08882	0.276234	0.671183
Robo2	59.1175	0.798941	0.308339	2.59111	0.00956675	0.0949835
Slc6a21	4.46963	0.798812	0.845389	0.944906	0.344707	0.733428
Synm	52.0962	0.79872	0.250278	3.19133	0.00141618	0.0249167
Cfap52	0.980838	0.797865	1.44988	0.550298	0.582115	0.873553
Gucy1a2	3.92809	0.797442	0.741833	1.07496	0.282392	0.678075
Ighg1	6.79446	0.797248	0.898565	0.887246	0.374947	0.759134
Gm13511	0.656223	0.796492	2.38056	0.334582	0.73794	0.927714
ENSMUSG00000092775	8.33739	0.796447	0.538037	1.48028	0.138798	0.487417
Gypa	0.650223	0.796169	2.09812	0.379469	0.70434	0.916642
Zfhx2os	2.58907	0.796088	1.05145	0.757134	0.44897	0.807605
Ckap2l	18.7596	0.795111	0.553474	1.43658	0.150837	0.509047
Lgi2	16.7334	0.794702	0.476009	1.66951	0.0950164	0.400986
Inhba	110.625	0.7947	0.243038	3.26986	0.00107599	0.0203877
Cx3cl1	21.5855	0.7947	0.369349	2.15162	0.0314269	0.208027
P2rx1	4.07735	0.794603	0.836972	0.949379	0.342428	0.731034
Ccdc106	10.8835	0.794096	0.530687	1.49636	0.134561	0.479044
Gm16184	7.64491	0.79402	0.569181	1.39502	0.163009	0.53107
Ackr2	113.751	0.793979	0.182531	4.34984	1.36e-05	0.00057883
Bend5	3.49447	0.79374	0.883633	0.898269	0.369042	0.75468
Ccsap	11.4898	0.792771	0.596503	1.32903	0.183838	0.560402
Gm17080	136.767	0.792516	0.26286	3.01497	0.00257001	0.038621
Gm13427	7.83944	0.791111	0.531809	1.48759	0.13686	0.483586
Xk	214.736	0.790156	0.181044	4.36444	1.27e-05	0.00055284
ENSMUSG00000087785	1.929	0.790027	1.13203	0.697887	0.485248	0.829826
Pcdh15	3.09553	0.789952	1.38425	0.570673	0.568221	0.868574
Acot6	54.0894	0.789914	0.408438	1.93399	0.0531143	0.288668
Steap2	403.839	0.789897	0.209214	3.77555	0.00015966	0.00463972
Ticrr	4.93424	0.789822	0.691595	1.14203	0.253442	0.646769
Colec10	1085.32	0.789621	0.234887	3.36171	0.00077463	0.0159799
ENSMUSG00000088758	1.84925	0.789252	1.4469	0.545477	0.585425	0.874713
ENSMUSG00000075281	1.99773	0.788948	1.14711	0.687769	0.491598	0.833469
5031425F14Rik	6.49848	0.788888	0.614364	1.28407	0.199117	0.582898
Hmgb1-ps6	2.27655	0.788629	1.10433	0.714127	0.475149	0.824566
Sh2b2	58.7725	0.788495	0.308053	2.55961	0.010479	0.100355
ENSMUSG00000082747	6.22316	0.788148	0.61845	1.27439	0.202524	0.586812
Gm10319	2215.14	0.786981	0.46468	1.6936	0.0903421	0.389431
Il12a	0.617293	0.786861	2.86963	0.274203	0.783928	0.944576
Psrc1	4.07573	0.786608	0.778588	1.0103	0.312352	0.705312
Mir5107	1.25571	0.786524	1.57452	0.499534	0.617403	0.889665
ENSMUSG00000072481	7.56749	0.786264	0.555599	1.41516	0.15702	0.520356
Macrod2os1	2.34244	0.785456	1.06045	0.740683	0.458886	0.81254
ENSMUSG00000075308	3.21919	0.785385	0.852363	0.921421	0.356831	0.743972
ENSMUSG00000051428	2.01752	0.78511	1.2273	0.639705	0.522364	0.847743
Samd4	103.677	0.784426	0.18407	4.26156	2.03e-05	0.00082199
Oas1a	179.034	0.784403	0.281091	2.79057	0.00526155	0.063702
Gm15807	1.07315	0.784341	1.89028	0.414933	0.678191	0.908607
ENSMUSG00000073610	0.942124	0.78401	1.91233	0.409976	0.681824	0.908607
Pkp3	52.3202	0.783114	0.320379	2.44433	0.014512	0.126535
C630043F03Rik	108.147	0.783004	0.229634	3.40979	0.00065014	0.0141007
Kiss1r	11.7485	0.782208	0.472965	1.65384	0.0981605	0.408137
Cln8	1451.04	0.782084	0.164846	4.74434	2.09e-06	0.00011573
Tlr8	49.0298	0.78198	0.407167	1.92054	0.0547901	0.293695
Gdf2	691.395	0.781835	0.233518	3.34807	0.00081375	0.0166213
Slc37a1	126.856	0.781027	0.298649	2.6152	0.00891756	0.09096
Gm23458	5.94641	0.780384	0.643359	1.21298	0.225136	0.615818
Hsd17b7	3061.6	0.780312	0.27169	2.87206	0.004078	0.0532369
Epha7	56.5337	0.780274	0.288239	2.70704	0.00678853	0.0763378
Iqub	1.70578	0.779155	1.21563	0.640949	0.521556	0.847257
Tshb	0.67021	0.778871	2.08448	0.373652	0.708663	0.917852
Mapk8ip2	0.675955	0.778659	2.08146	0.374093	0.708335	0.917852
Cyp4a12b	2704.04	0.778653	2.10106	0.370599	0.710936	0.918121
Gm15635	44.0493	0.778361	0.294557	2.64248	0.00823022	0.0864863
Acer1	0.950411	0.777874	1.68376	0.461987	0.644091	0.897488
Spx	3.06168	0.777743	0.892623	0.871301	0.38359	0.766106
Gm12902	1.63948	0.776749	1.25505	0.618901	0.535982	0.853931
5730522E02Rik	10.4748	0.776553	0.474503	1.63656	0.101722	0.416449
Peli3	60.2681	0.77584	0.237526	3.26634	0.00108946	0.0205488
ENSMUSG00000089954	21.1214	0.775463	0.351047	2.209	0.0271748	0.190343
Ccdc157	785.783	0.774974	0.168611	4.59624	4.3e-06	0.0002187
Or8b53	6.99981	0.774712	0.624189	1.24115	0.21455	0.602996
E230016K23Rik	3.98112	0.774512	0.915388	0.846102	0.397496	0.775239
Lrrc24	2.02811	0.774383	1.14128	0.678521	0.497441	0.836432
Itga10	73.7028	0.774207	0.361853	2.13956	0.0323903	0.212353
Slc16a8	0.671551	0.774141	2.0833	0.371594	0.710195	0.917852
Tmem26	51.2532	0.773482	0.308827	2.50458	0.0122596	0.112016
Klc3	4.22822	0.773273	0.726158	1.06488	0.286929	0.682595
ENSMUSG00000090984	1.62517	0.772624	1.46255	0.528272	0.597311	0.88092
Lpl	693.194	0.771756	0.206796	3.73196	0.00018999	0.00529589
Ccdc121rt3	2.85513	0.771687	0.875447	0.881478	0.378059	0.761233
Plekhg4	4.19131	0.771639	0.776414	0.993851	0.320296	0.712651
Gm13717	1.95076	0.771373	1.03651	0.744204	0.456753	0.81208
Brsk1	5.88626	0.771316	0.651118	1.1846	0.236175	0.628938
Ilk	2.33387	0.770952	1.04111	0.74051	0.45899	0.81254
Lix1l	126.647	0.770867	0.223269	3.45263	0.00055514	0.0124313
Rhox13	0.734617	0.770688	2.35031	0.327908	0.742981	0.930176
Gm14052	1.71227	0.770295	1.516	0.50811	0.611376	0.886561
Nrn1	8614.9	0.77017	0.339876	2.26603	0.0234495	0.174154
Acoxl	1.71105	0.769738	1.22798	0.626833	0.530769	0.85182
A230108P19Rik	3.57804	0.769737	0.833741	0.923232	0.355886	0.742752
Cabyr	273.901	0.769654	0.399916	1.92454	0.0542871	0.291906
Abi3bp	169.849	0.76941	0.257605	2.98678	0.0028193	0.0411965
Ces4a	155.371	0.76903	1.07777	0.713538	0.475513	0.824852
3110082I17Rik	183.216	0.76861	0.666642	1.15296	0.248928	0.641975
ENSMUSG00000093205	0.95525	0.768555	1.53234	0.501557	0.615979	0.889027
Atp11a	297.809	0.768444	0.217683	3.5301	0.00041541	0.00994812
Knl1	10.9574	0.768156	0.527175	1.45712	0.145084	0.498577
ENSMUSG00000093312	1.90653	0.767819	1.1277	0.680873	0.495952	0.835739
Gjc1	14.2529	0.767409	0.396904	1.93349	0.0531763	0.288861
Fry	71.2682	0.767367	0.236725	3.24159	0.00118864	0.0218597
Sgcb	90.5567	0.76716	0.255623	3.00114	0.00268974	0.0397525
B4galt2	13.9275	0.766775	0.429272	1.78622	0.0740636	0.348522
Gm14239	1.30037	0.766655	1.42984	0.536182	0.591833	0.878011
Aph1b	150.297	0.766294	0.449771	1.70374	0.0884291	0.384954
Inhbe	1763.93	0.765604	0.277284	2.76108	0.00576104	0.0679212
Tnfrsf21	162.305	0.765451	0.234593	3.26288	0.00110285	0.020677
Dusp18	4.49682	0.765006	0.740677	1.03285	0.301676	0.696756
Asap3	584.928	0.764447	0.165438	4.62075	3.82e-06	0.0001968
[truncated: 18,721 more rows]
